# Supplementary material for: Systematic discovery of neoepitope–HLA pairs for neoantigens shared among patients and tumor types
Source: Nat Biotechnol. 2023 Oct 19;42(7):1107–17. doi: 10.1038/s41587-023-01945-y (PMC11251992; doi:10.1038/s41587-023-01945-y)
Supplement: Supplementary file 4 — Data relating to the TR-FRET assay. [file 41587_2023_1945_MOESM4_ESM.xlsx]

## Sheet: Columns
Column	Description
Neoantigen	Cancer Neoantigen
Sample_Name	Cancer Neoantigen - Mutation Position - Peptide Length
Peptide	Peptide Sequence
peptide_length	Peptide Length
Allele	Allele Tested
Delta F	Initial Score of TR-FRET high vs. low temperature
zScore	zScore within an allele
RobustzScore	zScore adjusted to be compared across alleles
anchor_mutation	Is the mutation an anchor residue
BA_mut	Binding affinity predicted by NetMHCpan4.0 for mutatant sequence
ic50_mut	ic50 value predicted by NetMHCpan4.0 for mutatant sequence
EL_mut	Eluted ligand score predicted by NetMHCpan4.0 for mutatant sequence
BA_wt	Binding affinity predicted by NetMHCpan4.0 for wild-type sequence
ic50_wt	ic50 value affinity predicted by NetMHCpan4.0 for wild-type sequence
EL_wt	Eluted ligand score predicted by NetMHCpan4.0 for wild-type sequence
TR-FRET Binder	TR-Fret Robust zScore >= 5
Predicted binder BA	BA <= 2%
Predicted binder EL	EL <= 2%

## Sheet: TR-FRET_Results
Neoantigen	Sample_Name	Peptide	peptide_length	Allele	Delta F	zScore	RobustzScore	anchor_mutation	BA_mut	ic50_mut	EL_mut	BA_wt	ic50_wt	EL_wt	TR-FRET Binder	Predicted binder BA	Predicted binder EL
BRAF V600E	BRAF V600E-01-08	EKSRWSGS	8	A*01:01	-26.0997	-1.09415	-2.61111	FALSE	95.8789	46399.6	94.375	95.1677	45805	96.8421	No	No	No
BRAF V600E	BRAF V600E-01-09	EKSRWSGSH	9	A*01:01	-26.6862	-1.12435	-2.7037	FALSE	79.1931	42512.7	70.1429	72.5414	41375.9	64.1818	No	No	No
BRAF V600E	BRAF V600E-01-10	EKSRWSGSHQ	10	A*01:01	-8.739	-0.200474	0.12963	FALSE	66.4084	40326.6	57.3239	64.5017	39992.9	58.3803	No	No	No
BRAF V600E	BRAF V600E-01-11	EKSRWSGSHQF	11	A*01:01	-7.33138	-0.128014	0.351852	FALSE	38.4963	34656.4	22.1243	36.7956	34221.1	20.6091	No	No	No
BRAF V600E	BRAF V600E-02-08	TEKSRWSG	8	A*01:01	13.1965	0.928703	3.59259	FALSE	74.7729	41751.4	67.3333	75.1164	41809.7	57.1127	No	No	No
BRAF V600E	BRAF V600E-02-09	TEKSRWSGS	9	A*01:01	-16.0117	-0.574854	-1.01852	FALSE	81.2968	42880.9	64.5455	52.6155	37768.2	36.2745	No	No	No
BRAF V600E	BRAF V600E-02-10	TEKSRWSGSH	10	A*01:01	-7.56598	-0.14009	0.314815	FALSE	56.4263	38505.5	47.8	23.7168	30016	32.5224	No	No	No
BRAF V600E	BRAF V600E-03-09	ATEKSRWSG	9	A*01:01	-10.7331	-0.303127	-0.185185	TRUE	13.7889	24683.9	9.764	38.5793	34677.4	33.0508	No	No	No
BRAF V600E	BRAF V600E-03-10	ATEKSRWSGS	10	A*01:01	-24.1056	-0.991502	-2.2963	TRUE	11.0638	22518.5	17.5046	23.4208	29896.7	43.5862	No	No	No
BRAF V600E	BRAF V600E-03-11	ATEKSRWSGSH	11	A*01:01	2.7566	0.391287	1.94444	TRUE	7.0888	17945.2	7.8318	16.7492	26639.9	28.8851	No	No	No
BRAF V600E	BRAF V600E-04-08	LATEKSRW	8	A*01:01	17.5367	1.15212	4.27778	FALSE	66.2999	40307.9	32	57.6836	38741.6	30.5641	No	No	No
BRAF V600E	BRAF V600E-04-09	LATEKSRWS	9	A*01:01	-8.6217	-0.194436	0.148148	FALSE	71.2934	41167.4	67.2222	66.3377	40314.4	76.8966	No	No	No
BRAF V600E	BRAF V600E-04-10	LATEKSRWSG	10	A*01:01	-11.7889	-0.357472	-0.351852	FALSE	22.3477	29446.3	49.0455	42.2125	35556.5	81.25	No	No	No
BRAF V600E	BRAF V600E-04-11	LATEKSRWSGS	11	A*01:01	-3.57771	0.0652145	0.944445	FALSE	56.4286	38505.9	87.3684	64.1979	39937.6	96.5789	No	No	No
BRAF V600E	BRAF V600E-05-08	GLATEKSR	8	A*01:01	-9.56012	-0.242743	0	FALSE	91.5861	44863.8	72	83.7717	43318.7	60.4545	No	No	No
BRAF V600E	BRAF V600E-05-09	GLATEKSRW	9	A*01:01	-7.44868	-0.134052	0.333333	FALSE	42.8179	35702.7	10.8539	31.5414	32754	8.6829	No	No	No
BRAF V600E	BRAF V600E-05-10	GLATEKSRWS	10	A*01:01	-17.3021	-0.641276	-1.22222	FALSE	75.1508	41815.6	53.4783	61.5828	39464.2	44.5714	No	No	No
BRAF V600E	BRAF V600E-05-11	GLATEKSRWSG	11	A*01:01	-14.3695	-0.490316	-0.759259	FALSE	61.8011	39503.5	73.1429	71.5072	41203	75.6897	No	No	No
BRAF V600E	BRAF V600E-06-08	FGLATEKS	8	A*01:01	-9.56012	-0.242743	0	FALSE	90.7441	44668.1	93.125	85.3454	43603.2	87.6316	No	No	No
BRAF V600E	BRAF V600E-06-09	FGLATEKSR	9	A*01:01	-9.56012	-0.242743	0	FALSE	80.6985	42775.7	56.9014	73.6852	41567.9	48.5	No	No	No
BRAF V600E	BRAF V600E-06-10	FGLATEKSRW	10	A*01:01	-12.4927	-0.393702	-0.462963	FALSE	26.2564	30995.2	14.6252	17.5737	27113.3	13.2641	No	No	No
BRAF V600E	BRAF V600E-06-11	FGLATEKSRWS	11	A*01:01	-13.6657	-0.454086	-0.648148	FALSE	71.0021	41118.8	74.8571	61.7822	39500.1	73.5714	No	No	No
BRAF V600E	BRAF V600E-07-08	DFGLATEK	8	A*01:01	-11.9062	-0.36351	-0.37037	FALSE	77.7645	42265	58.5915	74.0139	41623.3	54.837	No	No	No
BRAF V600E	BRAF V600E-07-09	DFGLATEKS	9	A*01:01	27.6246	1.67142	5.87037	FALSE	76.4127	42032	64.7273	70.0267	40956.8	51.413	Yes	No	No
BRAF V600E	BRAF V600E-07-10	DFGLATEKSR	10	A*01:01	-7.91789	-0.158206	0.259259	FALSE	80.6958	42775.2	68.7778	75.1984	41823.8	60.9091	No	No	No
BRAF V600E	BRAF V600E-07-11	DFGLATEKSRW	11	A*01:01	-35.9531	-1.60138	-4.16667	FALSE	52.5447	37754.2	22.2203	40.5944	35169	20.9591	No	No	No
BRAF V600E	BRAF V600E-08-08	GDFGLATE	8	A*01:01	-13.1965	-0.429933	-0.574074	TRUE	87.3062	43977.1	63.9091	47.9013	36828.3	34.0179	No	No	No
BRAF V600E	BRAF V600E-08-09	GDFGLATEK	9	A*01:01	-15.7771	-0.562777	-0.981481	FALSE	34.3777	33563.3	12.7758	36.3094	34091.1	13.5267	No	No	No
BRAF V600E	BRAF V600E-08-10	GDFGLATEKS	10	A*01:01	-2.52199	0.11956	1.11111	FALSE	68.4679	40684.2	50.9239	63.1087	39739.7	50.7065	No	No	No
BRAF V600E	BRAF V600E-08-11	GDFGLATEKSR	11	A*01:01	19.6481	1.26081	4.61111	FALSE	77.1825	42164.5	49.9091	75.1296	41812	48.7273	No	No	No
BRAF V600E	BRAF V600E-09-09	IGDFGLATE	9	A*01:01	-12.7273	-0.405779	-0.5	TRUE	28.9221	31919.5	12.4694	6.879	17630.8	4.9415	No	No	No
BRAF V600E	BRAF V600E-09-10	IGDFGLATEK	10	A*01:01	54.6041	3.06025	10.1296	FALSE	13.0377	24121.3	9.2065	12.2991	23537.8	9.9915	Yes	No	No
BRAF V600E	BRAF V600E-09-11	IGDFGLATEKS	11	A*01:01	10.6158	0.795858	3.18519	FALSE	55.5585	38343.4	54.9457	50.5139	37357.7	50.3804	No	No	No
BRAF V600E	BRAF V600E-10-10	KIGDFGLATE	10	A*01:01	17.7713	1.1642	4.31482	TRUE	47.8446	36816	32.3582	9.2341	20668.9	9.9061	No	No	No
BRAF V600E	BRAF V600E-10-11	KIGDFGLATEK	11	A*01:01	-0.293255	0.234289	1.46296	FALSE	42.3626	35592.7	28.3448	35.898	33979.8	31.4857	No	No	No
BRAF V600E	BRAF V600E-11-11	VKIGDFGLATE	11	A*01:01	-13.3138	-0.435971	-0.592593	TRUE	78.8757	42457.5	74.1429	29.4519	32092.4	45	No	No	No
BRAF V600M	BRAF V600M-01-08	MKSRWSGS	8	A*01:01	-10.3812	-0.226969	-0.145161	FALSE	87.5919	44031.8	96.5789	95.1677	45805	96.8421	No	No	No
BRAF V600M	BRAF V600M-01-09	MKSRWSGSH	9	A*01:01	-16.129	-0.549672	-0.935484	FALSE	49.6806	37193.1	55.0704	72.5414	41375.9	64.1818	No	No	No
BRAF V600M	BRAF V600M-01-10	MKSRWSGSHQ	10	A*01:01	-9.32551	-0.167697	0	FALSE	40.7693	35212	53.2609	64.5017	39992.9	58.3803	No	No	No
BRAF V600M	BRAF V600M-01-11	MKSRWSGSHQF	11	A*01:01	-8.5044	-0.121596	0.112903	FALSE	24.9068	30488	17.1125	36.7956	34221.1	20.6091	No	No	No
BRAF V600M	BRAF V600M-02-08	TMKSRWSG	8	A*01:01	23.2845	1.66315	4.48387	FALSE	66.8223	40398.3	65.1111	75.1164	41809.7	57.1127	No	No	No
BRAF V600M	BRAF V600M-02-09	TMKSRWSGS	9	A*01:01	-21.2903	-0.839447	-1.64516	FALSE	47.3638	36711.3	41.5429	52.6155	37768.2	36.2745	No	No	No
BRAF V600M	BRAF V600M-02-10	TMKSRWSGSH	10	A*01:01	-15.5425	-0.516743	-0.854839	FALSE	16.4526	26461.2	25.3333	23.7168	30016	32.5224	No	No	No
BRAF V600M	BRAF V600M-02-11	TMKSRWSGSHQ	11	A*01:01	-5.45455	0.0496343	0.532258	FALSE	59.2078	39029.8	64.5455	67.8218	40571.7	60.6364	No	No	No
BRAF V600M	BRAF V600M-03-08	ATMKSRWS	8	A*01:01	24.8094	1.74877	4.69355	TRUE	31.7577	32818.9	30.5769	49.3968	37135.6	34.1429	No	No	No
BRAF V600M	BRAF V600M-03-09	ATMKSRWSG	9	A*01:01	27.5073	1.90024	5.06452	TRUE	21.3324	28995.8	29.6585	38.5793	34677.4	33.0508	Yes	No	No
BRAF V600M	BRAF V600M-03-10	ATMKSRWSGS	10	A*01:01	-20.2346	-0.780175	-1.5	TRUE	12.4249	23636.6	39.4615	23.4208	29896.7	43.5862	No	No	No
BRAF V600M	BRAF V600M-03-11	ATMKSRWSGSH	11	A*01:01	-5.21994	0.0628059	0.564516	TRUE	12.9418	24046.8	22.1525	16.7492	26639.9	28.8851	No	No	No
BRAF V600M	BRAF V600M-04-08	LATMKSRW	8	A*01:01	-6.51026	-0.00963774	0.387097	FALSE	55.5296	38338	35.4615	57.6836	38741.6	30.5641	No	No	No
BRAF V600M	BRAF V600M-04-09	LATMKSRWS	9	A*01:01	20.4692	1.50509	4.09677	FALSE	59.6929	39122	74.7143	66.3377	40314.4	76.8966	No	No	No
BRAF V600M	BRAF V600M-04-10	LATMKSRWSG	10	A*01:01	-16.3636	-0.562844	-0.967742	FALSE	27.5924	31467.6	79.8276	42.2125	35556.5	81.25	No	No	No
BRAF V600M	BRAF V600M-04-11	LATMKSRWSGS	11	A*01:01	-19.4135	-0.734074	-1.3871	FALSE	49.7659	37210.4	96.3158	64.1979	39937.6	96.5789	No	No	No
BRAF V600M	BRAF V600M-05-08	GLATMKSR	8	A*01:01	-5.92375	0.0232912	0.467742	FALSE	82.728	43133.5	69.7778	83.7717	43318.7	60.4545	No	No	No
BRAF V600M	BRAF V600M-05-09	GLATMKSRW	9	A*01:01	-25.6305	-1.08312	-2.24194	FALSE	30.2831	32361.5	10.8825	31.5414	32754	8.6829	No	No	No
BRAF V600M	BRAF V600M-05-10	GLATMKSRWS	10	A*01:01	17.3021	1.32728	3.66129	FALSE	61.056	39369.5	55.7042	61.5828	39464.2	44.5714	No	No	No
BRAF V600M	BRAF V600M-05-11	GLATMKSRWSG	11	A*01:01	-45.3372	-2.18953	-4.95161	FALSE	57.5189	38710.6	82.2917	71.5072	41203	75.6897	No	No	No
BRAF V600M	BRAF V600M-06-08	FGLATMKS	8	A*01:01	-11.4369	-0.286241	-0.290323	FALSE	75.3704	41853.2	87.1053	85.3454	43603.2	87.6316	No	No	No
BRAF V600M	BRAF V600M-06-09	FGLATMKSR	9	A*01:01	-5.68915	0.0364628	0.5	FALSE	69.8132	40919.6	56.0563	73.6852	41567.9	48.5	No	No	No
BRAF V600M	BRAF V600M-06-10	FGLATMKSRW	10	A*01:01	4.98534	0.635769	1.96774	FALSE	16.4588	26464.9	19.051	17.5737	27113.3	13.2641	No	No	No
BRAF V600M	BRAF V600M-06-11	FGLATMKSRWS	11	A*01:01	-36.4223	-1.68901	-3.72581	FALSE	59.2768	39042.9	85	61.7822	39500.1	73.5714	No	No	No
BRAF V600M	BRAF V600M-07-08	DFGLATMK	8	A*01:01	-8.03519	-0.095253	0.177419	FALSE	71.0289	41123.3	51.7935	74.0139	41623.3	54.837	No	No	No
BRAF V600M	BRAF V600M-07-09	DFGLATMKS	9	A*01:01	-9.91202	-0.200626	-0.0806453	FALSE	57.6101	38727.8	44.4286	70.0267	40956.8	51.413	No	No	No
BRAF V600M	BRAF V600M-07-10	DFGLATMKSR	10	A*01:01	-3.1085	0.18135	0.854839	FALSE	65.0707	40096	53.0978	75.1984	41823.8	60.9091	No	No	No
BRAF V600M	BRAF V600M-07-11	DFGLATMKSRW	11	A*01:01	-26.8035	-1.14898	-2.40323	FALSE	39.7299	34958.4	27.9126	40.5944	35169	20.9591	No	No	No
BRAF V600M	BRAF V600M-08-08	GDFGLATM	8	A*01:01	-15.6598	-0.523329	-0.870968	TRUE	40.4102	35123.7	21.3147	47.9013	36828.3	34.0179	No	No	No
BRAF V600M	BRAF V600M-08-09	GDFGLATMK	9	A*01:01	-15.4252	-0.510157	-0.83871	FALSE	34.8585	33690.6	12.0091	36.3094	34091.1	13.5267	No	No	No
BRAF V600M	BRAF V600M-08-10	GDFGLATMKS	10	A*01:01	-6.15836	0.0101196	0.435484	FALSE	48.5156	36955.7	43.069	63.1087	39739.7	50.7065	No	No	No
BRAF V600M	BRAF V600M-08-11	GDFGLATMKSR	11	A*01:01	24.9267	1.75535	4.70968	FALSE	72.015	41287.8	47.96	75.1296	41812	48.7273	No	No	No
BRAF V600M	BRAF V600M-09-09	IGDFGLATM	9	A*01:01	-16.5982	-0.576015	-1	TRUE	4.0512	12387.3	2.2476	6.879	17630.8	4.9415	No	No	No
BRAF V600M	BRAF V600M-09-10	IGDFGLATMK	10	A*01:01	-16.8328	-0.589187	-1.03226	FALSE	10.6583	22132.5	8.0533	12.2991	23537.8	9.9915	No	No	No
BRAF V600M	BRAF V600M-09-11	IGDFGLATMKS	11	A*01:01	19.4135	1.44582	3.95161	FALSE	35.749	33938	44.9286	50.5139	37357.7	50.3804	No	No	No
BRAF V600M	BRAF V600M-10-10	KIGDFGLATM	10	A*01:01	-23.9883	-0.99092	-2.01613	TRUE	6.2537	16635.4	4.8699	9.2341	20668.9	9.9061	No	No	No
BRAF V600M	BRAF V600M-10-11	KIGDFGLATMK	11	A*01:01	-9.09091	-0.154525	0.0322581	FALSE	32.6484	33073.4	27.9126	35.898	33979.8	31.4857	No	No	No
BRAF V600M	BRAF V600M-11-11	VKIGDFGLATM	11	A*01:01	-17.7713	-0.641873	-1.16129	TRUE	20.7849	28743.1	23.3377	29.4519	32092.4	45	No	No	No
CALR fs	CALR fs-01-08	RKMSPARP	8	A*01:01	-10.2087	-0.259849	0.21134	FALSE	96.4606	46891.7	96.5789	NA	NA	NA	No	No	No
CALR fs	CALR fs-01-09	RRKMSPARP	9	A*01:01	22.2777	1.74229	3.90206	FALSE	96.2011	46671.5	82.2917	NA	NA	NA	No	No	No
CALR fs	CALR fs-02-08	RRKMSPAR	8	A*01:01	-12.3412	-0.391275	-0.0309279	FALSE	93.5807	45330.7	71.2857	NA	NA	NA	No	No	No
CALR fs	CALR fs-02-09	MRRKMSPAR	9	A*01:01	16.3793	1.37877	3.23196	FALSE	78.7328	42432.7	49.2727	NA	NA	NA	No	No	No
CALR fs	CALR fs-02-10	KMRRKMSPAR	10	A*01:01	-15.0181	-0.556255	-0.335052	FALSE	51.9372	37635.2	61.1818	NA	NA	NA	No	No	No
CALR fs	CALR fs-02-11	RKMRRKMSPAR	11	A*01:01	-15.1089	-0.561848	-0.345361	FALSE	78.664	42420.8	90.625	NA	NA	NA	No	No	No
CALR fs	CALR fs-03-08	MRRKMSPA	8	A*01:01	-20.8711	-0.916975	-1	FALSE	78.8122	42446.5	88.1579	NA	NA	NA	No	No	No
CALR fs	CALR fs-03-09	KMRRKMSPA	9	A*01:01	-9.61887	-0.223498	0.27835	FALSE	32.9809	33166.9	58.4507	NA	NA	NA	No	No	No
CALR fs	CALR fs-03-10	RKMRRKMSPA	10	A*01:01	-16.2432	-0.631755	-0.474227	FALSE	41.6278	35417.2	92.5	NA	NA	NA	No	No	No
CALR fs	CALR fs-04-08	KMRRKMSP	8	A*01:01	-26.7695	-1.28049	-1.6701	FALSE	85.6933	43669.3	94.0625	NA	NA	NA	No	No	No
CALR fs	CALR fs-04-09	RKMRRKMSP	9	A*01:01	-5.58076	0.0253711	0.737113	FALSE	95.2208	45849.1	95.7895	NA	NA	NA	No	No	No
CALR fs	CALR fs-04-10	RRKMRRKMSP	10	A*01:01	-22.1869	-0.998067	-1.14948	FALSE	92.401	45054	96.0526	NA	NA	NA	No	No	No
CALR fs	CALR fs-04-11	TRRKMRRKMSP	11	A*01:01	-25.1361	-1.17983	-1.48454	FALSE	95.6897	46240.7	95.5263	NA	NA	NA	No	No	No
CALR fs	CALR fs-05-08	RKMRRKMS	8	A*01:01	21.6878	1.70594	3.83505	FALSE	96.031	46527.8	97.8947	NA	NA	NA	No	No	No
CALR fs	CALR fs-05-09	RRKMRRKMS	9	A*01:01	-8.21234	-0.136813	0.438144	FALSE	96.3741	46818.2	92.8125	NA	NA	NA	No	No	No
CALR fs	CALR fs-05-10	TRRKMRRKMS	10	A*01:01	17.7858	1.46546	3.39175	FALSE	96.0841	46572.6	84.375	NA	NA	NA	No	No	No
CALR fs	CALR fs-05-11	RTRRKMRRKMS	11	A*01:01	19.9183	1.59688	3.63402	FALSE	81.7053	42952.8	89.4737	NA	NA	NA	No	No	No
CALR fs	CALR fs-06-08	RRKMRRKM	8	A*01:01	20.0544	1.60527	3.64948	FALSE	88.3052	44168.7	48.6818	NA	NA	NA	No	No	No
CALR fs	CALR fs-06-09	TRRKMRRKM	9	A*01:01	-13.5662	-0.466774	-0.170103	FALSE	83.1655	43211.1	30.1538	NA	NA	NA	No	No	No
CALR fs	CALR fs-06-10	RTRRKMRRKM	10	A*01:01	16.2432	1.37038	3.21649	FALSE	38.4015	34632.4	29.9878	NA	NA	NA	No	No	No
CALR fs	CALR fs-07-08	TRRKMRRK	8	A*01:01	-24.637	-1.14907	-1.42784	FALSE	93.243	45251.3	81.25	NA	NA	NA	No	No	No
CALR fs	CALR fs-07-09	RTRRKMRRK	9	A*01:01	-23.9564	-1.10712	-1.35052	FALSE	42.7796	35693.4	34.6786	NA	NA	NA	No	No	No
CALR fs	CALR fs-07-10	RRTRRKMRRK	10	A*01:01	-14.5644	-0.528292	-0.283505	FALSE	62.0123	39541.6	70.5714	NA	NA	NA	No	No	No
CALR fs	CALR fs-07-11	MRRTRRKMRRK	11	A*01:01	16.2886	1.37318	3.22165	FALSE	70.5131	41037.5	80.2083	NA	NA	NA	No	No	No
CALR fs	CALR fs-08-08	RTRRKMRR	8	A*01:01	-0.998185	0.307795	1.25773	FALSE	67.2261	40468.3	64	NA	NA	NA	No	No	No
CALR fs	CALR fs-08-09	RRTRRKMRR	9	A*01:01	-21.9601	-0.984086	-1.12371	FALSE	70.628	41056.6	48.7727	NA	NA	NA	No	No	No
CALR fs	CALR fs-08-10	MRRTRRKMRR	10	A*01:01	-9.75499	-0.231887	0.262887	FALSE	72.0604	41295.4	55.4225	NA	NA	NA	No	No	No
CALR fs	CALR fs-08-11	RMRRTRRKMRR	11	A*01:01	-12.8857	-0.42483	-0.0927835	FALSE	61.692	39483.9	74.7143	NA	NA	NA	No	No	No
CALR fs	CALR fs-09-08	RRTRRKMR	8	A*01:01	-3.31216	0.165185	0.994845	FALSE	92.5636	45092	80.4167	NA	NA	NA	No	No	No
CALR fs	CALR fs-09-09	MRRTRRKMR	9	A*01:01	21.6878	1.70594	3.83505	FALSE	86.2773	43780.5	30.1154	NA	NA	NA	No	No	No
CALR fs	CALR fs-09-10	RMRRTRRKMR	10	A*01:01	-17.4682	-0.707254	-0.613402	FALSE	60.8401	39330.8	66.1111	NA	NA	NA	No	No	No
CALR fs	CALR fs-10-08	MRRTRRKM	8	A*01:01	-6.44283	-0.0277582	0.639175	FALSE	79.6243	42587.7	44.9286	NA	NA	NA	No	No	No
CALR fs	CALR fs-10-09	RMRRTRRKM	9	A*01:01	20.5082	1.63323	3.70103	FALSE	40.839	35229.1	24.3786	NA	NA	NA	No	No	No
CALR fs	CALR fs-10-10	RRMRRTRRKM	10	A*01:01	-13.1579	-0.441608	-0.123711	FALSE	43.0839	35765.7	39	NA	NA	NA	No	No	No
CALR fs	CALR fs-10-11	MRRMRRTRRKM	11	A*01:01	-13.294	-0.449996	-0.139175	FALSE	59.1589	39020.5	65.3333	NA	NA	NA	No	No	No
CALR fs	CALR fs-11-08	RMRRTRRK	8	A*01:01	10.9347	1.04322	2.6134	FALSE	76.2619	42006.1	83.75	NA	NA	NA	No	No	No
CALR fs	CALR fs-11-09	RRMRRTRRK	9	A*01:01	-12.069	-0.374497	0	FALSE	59.6417	39112.3	47.04	NA	NA	NA	No	No	No
CALR fs	CALR fs-11-10	MRRMRRTRRK	10	A*01:01	-21.1887	-0.936549	-1.03608	FALSE	61.3265	39418.1	59.1549	NA	NA	NA	No	No	No
CALR fs	CALR fs-11-11	RMRRMRRTRRK	11	A*01:01	-18.5572	-0.774365	-0.737113	FALSE	54.7378	38187.3	83.9583	NA	NA	NA	No	No	No
CALR fs	CALR fs-12-09	MRRMRRTRR	9	A*01:01	-9.61887	-0.223498	0.27835	FALSE	72.1005	41302.1	20.25	NA	NA	NA	No	No	No
CALR fs	CALR fs-12-10	RMRRMRRTRR	10	A*01:01	-24.7278	-1.15466	-1.43814	FALSE	49.9742	37252.7	50.8152	NA	NA	NA	No	No	No
DNMT3A R882H	DNMT3A R882H-01-08	HLARQRLL	8	A*01:01	-23.871	-0.478185	-1.07813	FALSE	28.0472	31626.3	30.4872	37.2686	34344.3	39.7949	No	No	No
DNMT3A R882H	DNMT3A R882H-01-09	HLARQRLLG	9	A*01:01	-26.0997	-0.501874	-1.22656	FALSE	22.0467	29317.2	32.1791	30.3596	32386	38.9048	No	No	No
DNMT3A R882H	DNMT3A R882H-01-10	HLARQRLLGR	10	A*01:01	-13.5484	-0.368469	-0.390625	FALSE	16.8822	26720.4	27.0291	18.9704	27854	31.6143	No	No	No
DNMT3A R882H	DNMT3A R882H-01-11	HLARQRLLGRS	11	A*01:01	-17.654	-0.412106	-0.664063	FALSE	42.1885	35550.8	75.5172	49.5397	37164.6	75	No	No	No
DNMT3A R882H	DNMT3A R882H-02-08	SHLARQRL	8	A*01:01	-20.5865	-0.443275	-0.859375	FALSE	71.0075	41119.7	51.6848	73.5836	41550.9	42.3333	No	No	No
DNMT3A R882H	DNMT3A R882H-02-09	SHLARQRLL	9	A*01:01	-20	-0.437041	-0.820313	FALSE	51.958	37639.2	30.3462	50.8385	37420.8	24.05	No	No	No
DNMT3A R882H	DNMT3A R882H-02-10	SHLARQRLLG	10	A*01:01	-1.58358	-0.241297	0.40625	FALSE	39.8246	34981.1	68.3333	39.7567	34964.8	63.0909	No	No	No
DNMT3A R882H	DNMT3A R882H-02-11	SHLARQRLLGR	11	A*01:01	-39.4721	-0.644006	-2.11719	FALSE	46.6513	36557.6	69.2222	52.0641	37660	66.6667	No	No	No
DNMT3A R882H	DNMT3A R882H-03-08	MSHLARQR	8	A*01:01	-16.4809	-0.399638	-0.585937	TRUE	51.1756	37486.4	48.8636	58.7761	38948	52.1196	No	No	No
DNMT3A R882H	DNMT3A R882H-03-09	MSHLARQRL	9	A*01:01	-21.5249	-0.453249	-0.921875	TRUE	11.6833	23035.7	7.4878	15.6897	25984.6	8.5383	No	No	No
DNMT3A R882H	DNMT3A R882H-03-10	MSHLARQRLL	10	A*01:01	23.0499	0.0205262	2.04688	TRUE	10.6889	22162.2	24.7143	12.9402	24045.5	28.4138	No	No	No
DNMT3A R882H	DNMT3A R882H-03-11	MSHLARQRLLG	11	A*01:01	14.6041	-0.0692418	1.48438	TRUE	20.781	28741.2	83.3333	22.6486	29575.9	84.5833	No	No	No
DNMT3A R882H	DNMT3A R882H-04-08	NMSHLARQ	8	A*01:01	20	-0.01189	1.84375	FALSE	79.4074	42549.9	74.7143	79.9709	42648.1	76.0345	No	No	No
DNMT3A R882H	DNMT3A R882H-04-09	NMSHLARQR	9	A*01:01	-20.1173	-0.438288	-0.828125	FALSE	47.0987	36653.8	26.3636	45.0353	36214.3	30.0256	No	No	No
DNMT3A R882H	DNMT3A R882H-04-10	NMSHLARQRL	10	A*01:01	14.3695	-0.0717354	1.46875	FALSE	26.0113	30908.1	25.2051	28.6656	31833.3	30.6026	No	No	No
DNMT3A R882H	DNMT3A R882H-04-11	NMSHLARQRLL	11	A*01:01	7.09677	-0.149036	0.984375	FALSE	28.6092	31814.4	69.5556	32.9236	33150.8	64.1818	No	No	No
DNMT3A R882H	DNMT3A R882H-05-08	SNMSHLAR	8	A*01:01	9.56012	-0.122853	1.14844	FALSE	35.3255	33819.2	43.7931	40.5898	35167.8	49.8182	No	No	No
DNMT3A R882H	DNMT3A R882H-05-09	SNMSHLARQ	9	A*01:01	-35.2493	-0.599122	-1.83594	FALSE	33.2351	33240.6	27.233	36.4296	34123.2	30.6026	No	No	No
DNMT3A R882H	DNMT3A R882H-05-10	SNMSHLARQR	10	A*01:01	-22.6979	-0.465717	-1	FALSE	27.4815	31428.8	37.087	29.1517	31994.9	40.5	No	No	No
DNMT3A R882H	DNMT3A R882H-05-11	SNMSHLARQRL	11	A*01:01	-6.15836	-0.289921	0.101563	FALSE	33.5681	33337.5	40.3333	37.2044	34327.9	43.5862	No	No	No
DNMT3A R882H	DNMT3A R882H-06-08	VSNMSHLA	8	A*01:01	0.058651	-0.223842	0.515625	FALSE	10.1387	21635	14.3989	20.8236	28761.7	24.95	No	No	No
DNMT3A R882H	DNMT3A R882H-06-09	VSNMSHLAR	9	A*01:01	20.5865	-0.00565612	1.88281	FALSE	5.4584	15237.1	5.8639	8.6412	19985	7.8621	No	No	No
DNMT3A R882H	DNMT3A R882H-06-10	VSNMSHLARQ	10	A*01:01	-16.3636	-0.398391	-0.578125	FALSE	12.487	23685.5	20.6409	19.4792	28107.1	27.6019	No	No	No
DNMT3A R882H	DNMT3A R882H-06-11	VSNMSHLARQR	11	A*01:01	-11.7889	-0.349767	-0.273438	FALSE	23.42	29896.4	37.8913	30.2634	32355.2	42.5152	No	No	No
DNMT3A R882H	DNMT3A R882H-07-08	DVSNMSHL	8	A*01:01	-2.6393	-0.252518	0.335937	FALSE	37.8438	34491	23.1656	51.8061	37609.5	27.0388	No	No	No
DNMT3A R882H	DNMT3A R882H-07-09	DVSNMSHLA	9	A*01:01	-7.68328	-0.30613	0	FALSE	8.6331	19975.5	7.2446	24.4235	30296.9	17.9027	No	No	No
DNMT3A R882H	DNMT3A R882H-07-10	DVSNMSHLAR	10	A*01:01	19.5308	-0.0168771	1.8125	FALSE	13.4145	24401.9	17.8055	20.3773	28547.5	24.1929	No	No	No
DNMT3A R882H	DNMT3A R882H-07-11	DVSNMSHLARQ	11	A*01:01	-9.91202	-0.329818	-0.148438	FALSE	42.6741	35667.9	53.587	56.7735	38570.6	67.6667	No	No	No
DNMT3A R882H	DNMT3A R882H-08-08	TDVSNMSH	8	A*01:01	-12.1408	-0.353507	-0.296875	TRUE	6.2859	16688.9	5.6227	13.717	24629.5	10.5015	No	No	No
DNMT3A R882H	DNMT3A R882H-08-09	TDVSNMSHL	9	A*01:01	-2.8739	-0.255012	0.320312	FALSE	33.3428	33271.9	9.4354	29.6763	32165.3	9.7976	No	No	No
DNMT3A R882H	DNMT3A R882H-08-10	TDVSNMSHLA	10	A*01:01	25.1613	0.0429682	2.1875	FALSE	9.1788	20607.7	17.465	21.7814	29198.2	32.0149	No	No	No
DNMT3A R882H	DNMT3A R882H-09-09	YTDVSNMSH	9	A*01:01	264.809	2.59014	18.1484	TRUE	0.0578	60.0214	0.0811	0.3293	559.025	0.3278	Yes	Yes	Yes
DNMT3A R882H	DNMT3A R882H-09-10	YTDVSNMSHL	10	A*01:01	300.938	2.97414	20.5547	FALSE	0.2221	325.509	0.3626	0.2125	305.954	0.3291	Yes	Yes	Yes
DNMT3A R882H	DNMT3A R882H-09-11	YTDVSNMSHLA	11	A*01:01	416.95	4.20721	28.2812	FALSE	0.1422	173.729	0.6072	0.1769	236.953	0.8506	Yes	Yes	Yes
DNMT3A R882H	DNMT3A R882H-10-10	HYTDVSNMSH	10	A*01:01	27.2727	0.0654102	2.32813	TRUE	0.6731	1610.02	0.9551	1.9775	6591.29	2.4513	No	Yes	Yes
DNMT3A R882H	DNMT3A R882H-10-11	HYTDVSNMSHL	11	A*01:01	-43.9296	-0.691384	-2.41406	FALSE	1.2353	3809.38	4.4443	1.1944	3645.03	3.7909	No	Yes	No
DNMT3A R882H	DNMT3A R882H-11-11	VHYTDVSNMSH	11	A*01:01	-16.2463	-0.397144	-0.570312	TRUE	1.4425	4647.12	2.1159	4.1101	12509.9	4.8459	No	Yes	No
EGFR C797S	EGFR C797S-01-08	SLLDYVRE	8	A*01:01	278.943	1.37517	11.4886	FALSE	78.1402	42330	49.7273	66.368	40319.7	74.5714	Yes	No	No
EGFR C797S	EGFR C797S-01-09	SLLDYVREH	9	A*01:01	-13.1086	-0.614638	-0.802102	FALSE	32.5274	33039.4	11.0867	23.8045	30051.4	23.1457	No	No	No
EGFR C797S	EGFR C797S-01-10	SLLDYVREHK	10	A*01:01	-16.6042	-0.638455	-0.949212	FALSE	12.8059	23938.2	8.2204	7.4645	18483	19.1647	No	No	No
EGFR C797S	EGFR C797S-01-11	SLLDYVREHKD	11	A*01:01	21.598	-0.378175	0.658494	FALSE	66.7516	40386	70.2857	53.1065	37864.7	92.1875	No	No	No
EGFR C797S	EGFR C797S-02-08	GSLLDYVR	8	A*01:01	-14.7732	-0.62598	-0.872154	FALSE	58.4223	38881	51.1413	89.329	44366.1	93.4375	No	No	No
EGFR C797S	EGFR C797S-02-09	GSLLDYVRE	9	A*01:01	267.541	1.29749	11.0088	FALSE	62.9616	39713.1	44	96.1587	46635.6	92.1875	Yes	No	No
EGFR C797S	EGFR C797S-02-10	GSLLDYVREH	10	A*01:01	-10.2788	-0.595358	-0.683012	FALSE	35.7059	33925.9	24.8286	60.6906	39304	40.4444	No	No	No
EGFR C797S	EGFR C797S-02-11	GSLLDYVREHK	11	A*01:01	5.28506	-0.489318	-0.028021	FALSE	19.9298	28332.4	15.8136	30.4689	32421.1	29.0488	No	No	No
EGFR C797S	EGFR C797S-03-08	FGSLLDYV	8	A*01:01	-13.8577	-0.619742	-0.833625	TRUE	21.7877	29201	47.84	26.6353	31130.3	80.625	No	No	No
EGFR C797S	EGFR C797S-03-09	FGSLLDYVR	9	A*01:01	320.807	1.6604	13.2504	TRUE	15.3807	25780.7	24.4429	24.5042	30328.7	57.3239	Yes	No	No
EGFR C797S	EGFR C797S-03-10	FGSLLDYVRE	10	A*01:01	-16.6042	-0.638455	-0.949212	TRUE	39.0316	34791.6	63.3636	65.8809	40235.6	94.375	No	No	No
EGFR C797S	EGFR C797S-03-11	FGSLLDYVREH	11	A*01:01	-41.0737	-0.80517	-1.97898	TRUE	30.7027	32496.3	49.7273	41.8819	35477.4	52.7174	No	No	No
EGFR C797S	EGFR C797S-04-08	PFGSLLDY	8	A*01:01	-20.516	-0.665107	-1.11384	FALSE	30.3169	32372.4	15.9781	29.8996	32238.2	32.7612	No	No	No
EGFR C797S	EGFR C797S-04-09	PFGSLLDYV	9	A*01:01	326.8	1.70123	13.5026	FALSE	45.5279	36318.2	33.7288	40.2988	35096.3	67	Yes	No	No
EGFR C797S	EGFR C797S-04-10	PFGSLLDYVR	10	A*01:01	6.61673	-0.480245	0.028021	FALSE	45.0446	36216.2	65.3333	46.2952	36481.3	81.875	No	No	No
EGFR C797S	EGFR C797S-04-11	PFGSLLDYVRE	11	A*01:01	-19.0179	-0.6549	-1.05079	FALSE	85.589	43649.5	96.3158	91.5694	44859.9	98.4211	No	No	No
EGFR C797S	EGFR C797S-05-08	MPFGSLLD	8	A*01:01	14.1906	-0.428643	0.34676	FALSE	62.3612	39604.5	63.7273	55.0467	38248.1	84.7917	No	No	No
EGFR C797S	EGFR C797S-05-09	MPFGSLLDY	9	A*01:01	400.874	2.20592	16.62	FALSE	2.7378	8937.54	1.7238	2.2897	7558.99	3.7165	Yes	No	Yes
EGFR C797S	EGFR C797S-05-10	MPFGSLLDYV	10	A*01:01	12.7757	-0.438283	0.287215	FALSE	8.1798	19412.3	18.6837	6.5895	17185	35.4231	No	No	No
EGFR C797S	EGFR C797S-05-11	MPFGSLLDYVR	11	A*01:01	-2.37203	-0.541488	-0.350263	FALSE	23.2333	29821.4	42.2424	20.936	28815.9	59.8592	No	No	No
EGFR C797S	EGFR C797S-06-08	LMPFGSLL	8	A*01:01	4.86891	-0.492154	-0.0455342	FALSE	17.8579	27273.9	18.9388	15.6897	25984.6	35.7692	No	No	No
EGFR C797S	EGFR C797S-06-09	LMPFGSLLD	9	A*01:01	384.977	2.09761	15.951	FALSE	24.802	30446.4	37.1957	24.079	30161.5	68.7778	Yes	No	No
EGFR C797S	EGFR C797S-06-10	LMPFGSLLDY	10	A*01:01	203.454	0.86085	8.31173	FALSE	0.4354	866.161	0.9657	0.5983	1378.17	2.8132	Yes	Yes	Yes
EGFR C797S	EGFR C797S-06-11	LMPFGSLLDYV	11	A*01:01	-26.9247	-0.70877	-1.38354	FALSE	4.0342	12352.2	13.5964	5.4523	15225.2	36.902	No	No	No
EGFR C797S	EGFR C797S-07-08	QLMPFGSL	8	A*01:01	17.0204	-0.409363	0.465849	FALSE	33.7327	33385.5	23.1722	26.0877	30935.2	33.3729	No	No	No
EGFR C797S	EGFR C797S-07-09	QLMPFGSLL	9	A*01:01	296.171	1.49255	12.2137	FALSE	7.8768	19024.3	4.9081	6.7206	17385.4	8.175	Yes	No	No
EGFR C797S	EGFR C797S-07-10	QLMPFGSLLD	10	A*01:01	33.9159	-0.29425	1.17688	FALSE	24.4426	30304.4	36.9804	21.9672	29282.4	51.8478	No	No	No
EGFR C797S	EGFR C797S-07-11	QLMPFGSLLDY	11	A*01:01	345.943	1.83166	14.3082	FALSE	1.1397	3414.96	1.5096	1.1823	3592.73	2.6141	Yes	Yes	Yes
EGFR C797S	EGFR C797S-08-08	TQLMPFGS	8	A*01:01	12.2763	-0.441685	0.2662	TRUE	60.5268	39274.7	72.2857	60.1376	39205	78.2759	No	No	No
EGFR C797S	EGFR C797S-08-09	TQLMPFGSL	9	A*01:01	295.589	1.48858	12.1891	FALSE	34.8159	33679.3	19.6745	28.8585	31898.1	31.0714	Yes	No	No
EGFR C797S	EGFR C797S-08-10	TQLMPFGSLL	10	A*01:01	-5.36829	-0.561902	-0.476357	FALSE	10.3093	21797.1	11.8913	8.197	19434	22.3333	No	No	No
EGFR C797S	EGFR C797S-08-11	TQLMPFGSLLD	11	A*01:01	11.3608	-0.447923	0.227671	FALSE	40.5217	35151.1	64.3636	34.2679	33534.3	88.9474	No	No	No
EGFR C797S	EGFR C797S-09-09	ITQLMPFGS	9	A*01:01	336.205	1.76531	13.8984	TRUE	5.61	15512	9.5896	9.716	21196.4	15.568	Yes	No	No
EGFR C797S	EGFR C797S-09-10	ITQLMPFGSL	10	A*01:01	-3.45402	-0.54886	-0.395797	FALSE	5.277	14888.5	15.6162	4.0194	12321.7	20.5773	No	No	No
EGFR C797S	EGFR C797S-09-11	ITQLMPFGSLL	11	A*01:01	11.0279	-0.450191	0.21366	FALSE	3.5332	11095.8	6.5273	2.9042	9428.05	12.3246	No	No	No
EGFR C797S	EGFR C797S-10-10	LITQLMPFGS	10	A*01:01	-52.4761	-0.882857	-2.45884	TRUE	10.999	22464.9	63.2727	19.0147	27876.6	73.8571	No	No	No
EGFR C797S	EGFR C797S-10-11	LITQLMPFGSL	11	A*01:01	25.8427	-0.349255	0.837128	FALSE	23.0217	29736.7	72.4286	20.3191	28519.7	81.25	No	No	No
EGFR C797S	EGFR C797S-11-11	QLITQLMPFGS	11	A*01:01	-1.87266	-0.538085	-0.329247	TRUE	32.1478	32933	82.9167	43.2517	35803.6	84.7917	No	No	No
EGFR E746_A750del	EGFR E746_A750del-01-10	KTSPKANKEI	10	A*01:01	-8.69746	0.879341	1.55	FALSE	26.5759	31109.1	14.6865	NA	NA	NA	No	No	No
EGFR E746_A750del	EGFR E746_A750del-01-11	KTSPKANKEIL	11	A*01:01	-29.5048	-0.712514	-0.95	FALSE	44.6104	36115.7	24.0286	NA	NA	NA	No	No	No
EGFR E746_A750del	EGFR E746_A750del-03-11	AIKTSPKANKE	11	A*01:01	-30.3371	-0.776188	-1.05	FALSE	83.5556	43280.3	63.9091	NA	NA	NA	No	No	No
EGFR E746_A750del	EGFR E746_A750del-04-11	VAIKTSPKANK	11	A*01:01	-23.9284	-0.285897	-0.28	FALSE	70.4035	41019.3	52.1739	NA	NA	NA	No	No	No
EGFR E746_A750del	EGFR E746_A750del-04-8	VAIKTSPK	8	A*01:01	-23.5955	-0.260427	-0.24	FALSE	65.9263	40243.4	52.5543	NA	NA	NA	No	No	No
EGFR E746_A750del	EGFR E746_A750del-05-8	PVAIKTSP	8	A*01:01	-19.6005	0.0452086	0.24	FALSE	91.5215	44848.7	88.4211	NA	NA	NA	No	No	No
EGFR E746_A750del	EGFR E746_A750del-05-9	PVAIKTSPK	9	A*01:01	-43.5705	-1.78861	-2.64	FALSE	37.8905	34503	32.4478	NA	NA	NA	No	No	No
EGFR E746_A750del	EGFR E746_A750del-06-10	IPVAIKTSPK	10	A*01:01	-14.5235	0.433621	0.85	FALSE	30.9738	32583.6	38.619	NA	NA	NA	No	No	No
EGFR E746_A750del	EGFR E746_A750del-07-10	KIPVAIKTSP	10	A*01:01	-10.8614	0.713788	1.29	FALSE	90.8316	44688.4	70.7143	NA	NA	NA	No	No	No
EGFR E746_A750del	EGFR E746_A750del-08-11	VKIPVAIKTSP	11	A*01:01	2.70495	1.75168	2.92	FALSE	96.0979	46584.2	95.2632	NA	NA	NA	No	No	No
EGFR G719A	EGFR G719A-01-08	ASGAFGTV	8	A*01:01	-19.6837	-0.408433	-0.285366	FALSE	28.3836	31738.7	28.2299	40.7183	35199.4	39.8718	No	No	No
EGFR G719A	EGFR G719A-01-09	ASGAFGTVY	9	A*01:01	110.487	0.357173	7.3439	FALSE	0.4249	837.074	0.2808	0.6283	1467.54	0.4327	Yes	Yes	Yes
EGFR G719A	EGFR G719A-01-10	ASGAFGTVYK	10	A*01:01	-36.3296	-0.506336	-1.26098	FALSE	4.3823	13091.5	4.7924	6.0443	16291.4	6.7694	No	No	No
EGFR G719A	EGFR G719A-01-11	ASGAFGTVYKG	11	A*01:01	554.182	2.96679	33.3488	FALSE	19.9463	28340.7	16.9716	28.2297	31687.3	24.9786	Yes	No	No
EGFR G719A	EGFR G719A-02-08	LASGAFGT	8	A*01:01	0.291303	-0.290949	0.885366	FALSE	53.1398	37871.3	48.6364	78.4312	42380.4	78.9655	No	No	No
EGFR G719A	EGFR G719A-02-09	LASGAFGTV	9	A*01:01	-12.7757	-0.367803	0.119512	FALSE	14.7086	25329.4	16.3402	32	32891.7	34.2857	No	No	No
EGFR G719A	EGFR G719A-02-10	LASGAFGTVY	10	A*01:01	69.7045	0.11731	4.95366	FALSE	0.5291	1151.98	0.8356	0.5593	1245.65	0.9282	No	Yes	Yes
EGFR G719A	EGFR G719A-02-11	LASGAFGTVYK	11	A*01:01	682.522	3.72163	40.8707	FALSE	6.6409	17263.2	13.0519	8.2157	19457.6	19.6118	Yes	No	No
EGFR G719A	EGFR G719A-03-08	VLASGAFG	8	A*01:01	1.62297	-0.283116	0.963415	TRUE	57.0694	38626.1	42.0303	72.5387	41375.5	58.0282	No	No	No
EGFR G719A	EGFR G719A-03-09	VLASGAFGT	9	A*01:01	7.9484	-0.245913	1.33415	TRUE	31.0331	32601.9	19.9529	45.855	36387.5	28.7011	No	No	No
EGFR G719A	EGFR G719A-03-10	VLASGAFGTV	10	A*01:01	-21.0986	-0.416755	-0.368293	TRUE	16.6061	26553.6	19.4314	24.9542	30506.8	25.9487	No	No	No
EGFR G719A	EGFR G719A-03-11	VLASGAFGTVY	11	A*01:01	481.939	2.54189	29.1146	TRUE	1.1744	3559.22	1.0891	1.4676	4739.49	1.6025	Yes	Yes	Yes
EGFR G719A	EGFR G719A-04-08	KVLASGAF	8	A*01:01	-30.2538	-0.470602	-0.904878	FALSE	57.5879	38723.6	34.2321	64.1932	39936.7	33.5932	No	No	No
EGFR G719A	EGFR G719A-04-09	KVLASGAFG	9	A*01:01	5.45152	-0.260598	1.1878	FALSE	55.3738	38308.9	39.7179	63.5762	39824.5	36.7059	No	No	No
EGFR G719A	EGFR G719A-04-10	KVLASGAFGT	10	A*01:01	1.7062	-0.282627	0.968293	FALSE	51.908	37629.5	53.587	61.9459	39529.6	55.4225	No	No	No
EGFR G719A	EGFR G719A-04-11	KVLASGAFGTV	11	A*01:01	337.953	1.69503	20.6756	FALSE	38.2785	34601.3	49.5455	46.6568	36558.7	46.56	Yes	No	No
EGFR G719A	EGFR G719A-05-08	IKVLASGA	8	A*01:01	-30.0874	-0.469623	-0.895122	FALSE	94.4393	45533.2	93.4375	95.1307	45774.3	88.9474	No	No	No
EGFR G719A	EGFR G719A-05-09	IKVLASGAF	9	A*01:01	-30.7532	-0.473539	-0.934146	FALSE	60.738	39312.5	32.8657	64.383	39971.3	31.1429	No	No	No
EGFR G719A	EGFR G719A-05-10	IKVLASGAFG	10	A*01:01	7.78194	-0.246892	1.32439	FALSE	57.8371	38770.5	74.1429	66.4286	40330.1	65.2222	No	No	No
EGFR G719A	EGFR G719A-05-11	IKVLASGAFGT	11	A*01:01	362.505	1.83943	22.1146	FALSE	70.6574	41061.5	79.6552	83.1392	43206.4	86.3158	Yes	No	No
EGFR G719A	EGFR G719A-06-08	KIKVLASG	8	A*01:01	-31.8352	-0.479902	-0.997561	FALSE	93.5077	45313.5	85.2632	94.6103	45573.7	82.5	No	No	No
EGFR G719A	EGFR G719A-06-09	KIKVLASGA	9	A*01:01	-35.4141	-0.500952	-1.20732	FALSE	60.9065	39342.7	46.28	62.4466	39619.9	39.7436	No	No	No
EGFR G719A	EGFR G719A-06-10	KIKVLASGAF	10	A*01:01	-21.8477	-0.42116	-0.412195	FALSE	32.5975	33059.1	30.5256	35.3595	33828.7	24.9857	No	No	No
EGFR G719A	EGFR G719A-06-11	KIKVLASGAFG	11	A*01:01	-43.9867	-0.551372	-1.70976	FALSE	76.6032	42064.7	87.6316	80.0685	42665.2	82.2917	No	No	No
EGFR G719A	EGFR G719A-07-08	KKIKVLAS	8	A*01:01	-54.64	-0.61403	-2.33415	FALSE	96.2351	46700.3	95.2632	96.6629	47064	96.8421	No	No	No
EGFR G719A	EGFR G719A-07-09	KKIKVLASG	9	A*01:01	-23.6787	-0.43193	-0.519512	FALSE	95.8043	46336.9	94.0625	96.0794	46568.6	95.7895	No	No	No
EGFR G719A	EGFR G719A-07-10	KKIKVLASGA	10	A*01:01	-23.0961	-0.428503	-0.485366	FALSE	73.9685	41615.6	82.9167	74.8129	41758.2	71.5714	No	No	No
EGFR G719A	EGFR G719A-07-11	KKIKVLASGAF	11	A*01:01	-33.9992	-0.49263	-1.12439	FALSE	72.496	41368.3	72.5714	74.3533	41680.5	63.4545	No	No	No
EGFR G719A	EGFR G719A-08-08	FKKIKVLA	8	A*01:01	-5.78444	-0.326683	0.529268	TRUE	88.8916	44281.7	77.4138	95.324	45935.1	93.75	No	No	No
EGFR G719A	EGFR G719A-08-09	FKKIKVLAS	9	A*01:01	-15.8552	-0.385915	-0.0609756	FALSE	88.2008	44148.7	83.5417	92.0071	44961.9	86.8421	No	No	No
EGFR G719A	EGFR G719A-08-10	FKKIKVLASG	10	A*01:01	-28.0067	-0.457385	-0.773171	FALSE	90.4606	44602.4	98.4211	92.0967	44982.8	98.9474	No	No	No
EGFR G719A	EGFR G719A-08-11	FKKIKVLASGA	11	A*01:01	9.52975	-0.236612	1.42683	FALSE	69.2024	40812.6	96.0526	73.124	41473.6	90.9375	No	No	No
EGFR G719A	EGFR G719A-09-09	EFKKIKVLA	9	A*01:01	-31.9184	-0.480392	-1.00244	TRUE	67.1201	40449.9	27.9417	87.2813	43972.3	57.0423	No	No	No
EGFR G719A	EGFR G719A-09-10	EFKKIKVLAS	10	A*01:01	-22.1806	-0.423118	-0.431707	FALSE	80.8935	42809.9	64.2727	84.2304	43400.4	66.2222	No	No	No
EGFR G719A	EGFR G719A-09-11	EFKKIKVLASG	11	A*01:01	22.68	-0.159268	2.19756	FALSE	91.1755	44768.2	95.7895	92.0509	44972.1	96.8421	No	No	No
EGFR G719A	EGFR G719A-10-10	TEFKKIKVLA	10	A*01:01	-20.3496	-0.412349	-0.32439	TRUE	46.0148	36421.3	33.7288	71.7263	41239.6	62.6364	No	No	No
EGFR G719A	EGFR G719A-10-11	TEFKKIKVLAS	11	A*01:01	-14.1906	-0.376125	0.0365854	FALSE	72.9262	41440.4	74.1429	79.3148	42533.8	79.8276	No	No	No
EGFR G719A	EGFR G719A-11-11	ETEFKKIKVLA	11	A*01:01	-24.8439	-0.438783	-0.587805	TRUE	9.2117	20644.1	12.6402	27.7481	31522.1	42.4545	No	No	No
EGFR L858R	EGFR L858R-01-08	RAKLLGAE	8	A*01:01	3.78693	-0.448181	0	FALSE	85.8201	43693.4	62.4545	78.7381	42433.6	67.4444	No	No	No
EGFR L858R	EGFR L858R-01-11	RAKLLGAEEKE	11	A*01:01	-48.2314	-0.862479	-2.97619	FALSE	93.5306	45319	89.2105	86.7048	43862.1	90.3125	No	No	No
EGFR L858R	EGFR L858R-02-08	GRAKLLGA	8	A*01:01	-20.4328	-0.641078	-1.38571	FALSE	85.9891	43725.6	81.25	62.7005	39665.8	60.8182	No	No	No
EGFR L858R	EGFR L858R-02-11	GRAKLLGAEEK	11	A*01:01	-22.2638	-0.655661	-1.49048	FALSE	81.0359	42835	76.7241	56.9381	38601.4	56.4085	No	No	No
EGFR L858R	EGFR L858R-03-08	FGRAKLLG	8	A*01:01	-11.6105	-0.570813	-0.880952	TRUE	78.9471	42469.9	89.2105	67.5517	40524.8	86.8421	No	No	No
EGFR L858R	EGFR L858R-03-09	FGRAKLLGA	9	A*01:01	-23.9284	-0.668919	-1.58571	TRUE	39.1264	34814.2	46.04	24.0416	30146.8	30.5897	No	No	No
EGFR L858R	EGFR L858R-03-10	FGRAKLLGAE	10	A*01:01	-0.124844	-0.479336	-0.22381	TRUE	65.8077	40222.9	88.1579	50.8052	37414.3	89.4737	No	No	No
EGFR L858R	EGFR L858R-03-11	FGRAKLLGAEE	11	A*01:01	-19.6837	-0.635112	-1.34286	TRUE	80.8803	42807.6	92.1875	77.1243	42154.5	92.1875	No	No	No
EGFR L858R	EGFR L858R-04-08	DFGRAKLL	8	A*01:01	283.854	1.7824	16.0238	FALSE	71.6221	41222.2	40.6389	66.6835	40374.2	43.1724	Yes	No	No
EGFR L858R	EGFR L858R-04-09	DFGRAKLLG	9	A*01:01	11.1943	-0.389185	0.42381	FALSE	67.9354	40591.5	50.4891	62.3351	39599.8	52.2283	No	No	No
EGFR L858R	EGFR L858R-04-10	DFGRAKLLGA	10	A*01:01	18.6017	-0.330189	0.847619	FALSE	47.2541	36687.5	41.0571	41.5243	35392.6	49.5909	No	No	No
EGFR L858R	EGFR L858R-04-11	DFGRAKLLGAE	11	A*01:01	-5.9509	-0.525737	-0.557143	FALSE	86.5805	43838.3	92.8125	78.9894	42477.3	94.6875	No	No	No
EGFR L858R	EGFR L858R-05-08	TDFGRAKL	8	A*01:01	324.802	2.10854	18.3667	FALSE	12.7201	23870	5.9243	7.6105	18677	4.6488	Yes	No	No
EGFR L858R	EGFR L858R-05-09	TDFGRAKLL	9	A*01:01	17.5198	-0.338806	0.785714	FALSE	33.3762	33281.6	9.1179	30.176	32327.2	9.7646	No	No	No
EGFR L858R	EGFR L858R-05-10	TDFGRAKLLG	10	A*01:01	20.1831	-0.317594	0.938095	FALSE	36.6381	34179	41.9143	33.021	33178.4	52.4457	No	No	No
EGFR L858R	EGFR L858R-05-11	TDFGRAKLLGA	11	A*01:01	19.3508	-0.324223	0.890476	FALSE	37.7445	34465.7	42.5152	33.6535	33362.4	45.76	No	No	No
EGFR L858R	EGFR L858R-06-09	ITDFGRAKL	9	A*01:01	57.886	-0.0173106	3.09524	FALSE	1.0694	3125.33	0.5261	0.6761	1620.17	0.3843	No	Yes	Yes
EGFR L858R	EGFR L858R-06-10	ITDFGRAKLL	10	A*01:01	18.6017	-0.330189	0.847619	FALSE	1.1328	3386.66	1.1788	0.749	1888.09	1.1036	No	Yes	Yes
EGFR L858R	EGFR L858R-06-11	ITDFGRAKLLG	11	A*01:01	-9.86267	-0.556893	-0.780952	FALSE	4.0971	12482.7	8.4562	2.7965	9107.4	7.8749	No	No	No
EGFR L858R	EGFR L858R-07-08	KITDFGRA	8	A*01:01	304.078	1.94348	17.181	FALSE	77.4048	42202.9	55.3521	51.8747	37622.9	39.8718	Yes	No	No
EGFR L858R	EGFR L858R-07-10	KITDFGRAKL	10	A*01:01	-8.36454	-0.544961	-0.695238	FALSE	5.6201	15529.8	3.0907	3.3393	10582.6	2.6336	No	No	No
EGFR L858R	EGFR L858R-07-11	KITDFGRAKLL	11	A*01:01	-2.45526	-0.497897	-0.357143	FALSE	5.976	16175	12.2738	3.8369	11853.8	11.0439	No	No	No
EGFR L858R	EGFR L858R-08-08	VKITDFGR	8	A*01:01	348.523	2.29746	19.7238	TRUE	94.7124	45597.8	82.9167	79.2381	42520.5	59.4366	Yes	No	No
EGFR L858R	EGFR L858R-08-09	VKITDFGRA	9	A*01:01	28.6725	-0.24998	1.42381	FALSE	90.0417	44505.5	69.6667	78.5476	42400.6	66.4444	No	No	No
EGFR L858R	EGFR L858R-08-10	VKITDFGRAK	10	A*01:01	4.45277	-0.442878	0.0380952	FALSE	64.0532	39911.2	38.2857	25.6152	30757.7	21.2081	No	No	No
EGFR L858R	EGFR L858R-08-11	VKITDFGRAKL	11	A*01:01	41.4066	-0.14856	2.15238	FALSE	6.3476	16792	4.1198	3.8188	11807.2	3.9241	No	No	No
EGFR L858R	EGFR L858R-09-09	HVKITDFGR	9	A*01:01	-5.53475	-0.522423	-0.533333	TRUE	42.7843	35694.5	19.9294	25.2918	30635.1	13.6424	No	No	No
EGFR L858R	EGFR L858R-09-10	HVKITDFGRA	10	A*01:01	-18.1856	-0.62318	-1.25714	FALSE	31.7364	32812.5	30.7436	17.9938	27351.1	26.6	No	No	No
EGFR L858R	EGFR L858R-09-11	HVKITDFGRAK	11	A*01:01	-10.1124	-0.558881	-0.795238	FALSE	51.3337	37517.3	39.0769	26.1706	30964.7	22.6723	No	No	No
EGFR L858R	EGFR L858R-10-10	QHVKITDFGR	10	A*01:01	-13.6912	-0.587385	-1	TRUE	54.5776	38155.5	38.381	36.7597	34211.5	41.4571	No	No	No
EGFR L858R	EGFR L858R-10-11	QHVKITDFGRA	11	A*01:01	-31.5855	-0.729904	-2.02381	FALSE	66.6456	40367.7	82.0833	49.2063	37097.1	78.6207	No	No	No
EGFR L858R	EGFR L858R-11-11	PQHVKITDFGR	11	A*01:01	-11.1111	-0.566836	-0.852381	TRUE	85.1864	43573	84.375	67.3852	40495.9	82.9167	No	No	No
EGFR T790M_C797S	EGFR T790M_C797S-01-08	MQLMPFGS	8	A*01:01	22.0974	0.881594	1.42053	TRUE	59.9688	39174.5	76.0345	60.1376	39205	78.2759	No	No	No
EGFR T790M_C797S	EGFR T790M_C797S-01-09	IMQLMPFGS	9	A*01:01	15.2726	0.494391	0.877483	TRUE	19.6886	28211.6	32.8806	9.716	21196.4	15.568	No	No	No
EGFR T790M_C797S	EGFR T790M_C797S-01-10	LIMQLMPFGS	10	A*01:01	-6.78319	-0.756933	-0.877483	TRUE	20.6783	28691.8	82.2917	19.0147	27876.6	73.8571	No	No	No
EGFR T790M_C797S	EGFR T790M_C797S-01-11	QLIMQLMPFGS	11	A*01:01	36.496	1.6985	2.56623	TRUE	53.0587	37855.3	94.0625	43.2517	35803.6	84.7917	No	No	No
EGFR T790M_C797S	EGFR T790M_C797S-02-09	MQLMPFGSL	9	A*01:01	-17.1868	-1.34718	-1.7053	FALSE	22.9741	29716.7	20.4409	28.8585	31898.1	31.0714	No	No	No
EGFR T790M_C797S	EGFR T790M_C797S-02-10	IMQLMPFGSL	10	A*01:01	-9.86267	-0.931647	-1.12252	FALSE	14.6269	25273.1	43.8621	4.0194	12321.7	20.5773	No	No	No
EGFR T790M_C797S	EGFR T790M_C797S-02-11	LIMQLMPFGSL	11	A*01:01	23.3458	0.952423	1.51987	TRUE	30.906	32561.7	77.069	20.3191	28519.7	81.25	No	No	No
EGFR T790M_C797S	EGFR T790M_C797S-03-10	MQLMPFGSLL	10	A*01:01	11.7769	0.296068	0.599338	FALSE	6.0205	16252.7	12.5645	8.197	19434	22.3333	No	No	No
EGFR T790M_C797S	EGFR T790M_C797S-03-11	IMQLMPFGSLL	11	A*01:01	-6.28381	-0.728601	-0.837748	FALSE	10.3168	21804.2	25.8205	2.9042	9428.05	12.3246	No	No	No
EGFR T790M_C797S	EGFR T790M_C797S-04-11	MQLMPFGSLLD	11	A*01:01	-3.28756	-0.55861	-0.599338	FALSE	27.0078	31263.6	66.1111	34.2679	33534.3	88.9474	No	No	No
EGFR T790M	EGFR T790M-01-08	MQLMPFGC	8	A*01:01	-46.65	-0.0637301	0.431529	FALSE	59.4281	39071.6	83.5417	60.1376	39205	78.2759	No	No	No
EGFR T790M	EGFR T790M-01-09	MQLMPFGCL	9	A*01:01	-32.1681	0.282202	0.985669	FALSE	18.1793	27446.2	34.75	28.8585	31898.1	31.0714	No	No	No
EGFR T790M	EGFR T790M-01-11	MQLMPFGCLLD	11	A*01:01	-25.8427	0.433298	1.22771	FALSE	24.2737	30238	90	34.2679	33534.3	88.9474	No	No	No
EGFR T790M	EGFR T790M-02-08	IMQLMPFG	8	A*01:01	5.61798	1.18481	2.43153	FALSE	45.4387	36299.4	56.1268	16.2737	26354	23.3642	No	No	No
EGFR T790M	EGFR T790M-02-09	IMQLMPFGC	9	A*01:01	-33.4998	0.250392	0.934713	FALSE	30.1574	32321.3	48.1818	9.716	21196.4	15.568	No	No	No
EGFR T790M	EGFR T790M-02-10	IMQLMPFGCL	10	A*01:01	-59.0512	-0.359959	-0.0429937	FALSE	10.3858	21870.1	51.6304	4.0194	12321.7	20.5773	No	No	No
EGFR T790M	EGFR T790M-02-11	IMQLMPFGCLL	11	A*01:01	-43.1544	0.0197707	0.565287	FALSE	8.9869	20395.7	46.6	2.9042	9428.05	12.3246	No	No	No
EGFR T790M	EGFR T790M-03-08	LIMQLMPF	8	A*01:01	-2.37203	0.993946	2.1258	TRUE	23.1915	29804.7	56.9718	30.2743	32358.7	54.7826	No	No	No
EGFR T790M	EGFR T790M-03-09	LIMQLMPFG	9	A*01:01	39.2426	1.988	3.71815	TRUE	33.4641	33307.2	68.2222	45.2788	36265.6	70.7143	No	No	No
EGFR T790M	EGFR T790M-03-10	LIMQLMPFGC	10	A*01:01	-87.4324	-1.03791	-1.12898	TRUE	33.4567	33305	86.5789	19.0147	27876.6	73.8571	No	No	No
EGFR T790M	EGFR T790M-04-08	QLIMQLMP	8	A*01:01	-0.124844	1.04763	2.21178	FALSE	67.6401	40540.1	85.2632	70.2993	41002	80	No	No	No
EGFR T790M	EGFR T790M-04-09	QLIMQLMPF	9	A*01:01	23.429	1.61026	3.11306	FALSE	9.629	21103	15.9232	10.2525	21742.9	13.2047	No	No	No
EGFR T790M	EGFR T790M-04-10	QLIMQLMPFG	10	A*01:01	-68.789	-0.592569	-0.415605	FALSE	35.6654	33914.5	78.9655	40.5557	35159.5	69.7778	No	No	No
EGFR T790M	EGFR T790M-04-11	QLIMQLMPFGC	11	A*01:01	-0.957137	1.02774	2.17994	FALSE	62.2425	39583.1	93.125	43.2517	35803.6	84.7917	No	No	No
EGFR T790M	EGFR T790M-05-08	VQLIMQLM	8	A*01:01	-82.938	-0.930548	-0.957006	FALSE	40.4768	35140.1	40.3333	36.424	34121.7	28.7471	No	No	No
EGFR T790M	EGFR T790M-05-09	VQLIMQLMP	9	A*01:01	33.1669	1.84287	3.48567	FALSE	69.5432	40872.2	76.7241	72.8835	41433.2	66.7778	No	No	No
EGFR T790M	EGFR T790M-05-10	VQLIMQLMPF	10	A*01:01	10.8614	1.31006	2.63217	FALSE	14.0282	24863.5	50.3804	14.9302	25483.1	40.8056	No	No	No
EGFR T790M	EGFR T790M-06-08	TVQLIMQL	8	A*01:01	-85.1852	-0.984227	-1.04299	FALSE	35.1163	33760.7	25.6752	29.4295	32085.1	18.5952	No	No	No
EGFR T790M	EGFR T790M-06-09	TVQLIMQLM	9	A*01:01	-85.6013	-0.994167	-1.05892	FALSE	5.8973	16030	4.5758	3.7068	11522.8	2.4958	No	No	No
EGFR T790M	EGFR T790M-06-10	TVQLIMQLMP	10	A*01:01	-81.1069	-0.886809	-0.886943	FALSE	31.513	32745.5	55.0704	24.4309	30299.9	35.1154	No	No	No
EGFR T790M	EGFR T790M-07-08	STVQLIMQ	8	A*01:01	-77.0287	-0.789392	-0.730892	FALSE	38.2533	34594.9	24.7214	48.5953	36972	26.6	No	No	No
EGFR T790M	EGFR T790M-07-09	STVQLIMQL	9	A*01:01	-86.2672	-1.01007	-1.08439	FALSE	7.5752	18631.4	4.7588	12.5387	23726.3	5.1516	No	No	No
EGFR T790M	EGFR T790M-07-10	STVQLIMQLM	10	A*01:01	-83.5206	-0.944465	-0.979299	FALSE	2.9288	9502.81	6.9653	2.3157	7644.86	4.0364	No	No	No
EGFR T790M	EGFR T790M-07-11	STVQLIMQLMP	11	A*01:01	-81.1069	-0.886809	-0.886943	FALSE	25.2831	30631.8	66.6667	21.2256	28947.8	50.4891	No	No	No
EGFR T790M	EGFR T790M-08-08	TSTVQLIM	8	A*01:01	-64.2114	-0.483222	-0.240446	TRUE	9.9194	21416.3	14.4007	35.6131	33899.8	47.16	No	No	No
EGFR T790M	EGFR T790M-08-09	TSTVQLIMQ	9	A*01:01	-56.804	-0.30628	0.0429937	FALSE	19.5354	28135.1	16.1031	23.4529	29909.6	18.2245	No	No	No
EGFR T790M	EGFR T790M-08-10	TSTVQLIMQL	10	A*01:01	-84.4361	-0.966334	-1.01433	FALSE	11.9168	23233.7	19.2078	18.3918	27555.1	18.5238	No	No	No
EGFR T790M	EGFR T790M-08-11	TSTVQLIMQLM	11	A*01:01	-85.2684	-0.986215	-1.04618	FALSE	6.9464	17736.2	28.4253	5.2289	14797.4	15.4254	No	No	No
EGFR T790M	EGFR T790M-09-09	LTSTVQLIM	9	A*01:01	-51.727	-0.185005	0.237261	TRUE	0.6719	1606.33	1.3487	2.667	8736.67	6.6822	No	Yes	Yes
EGFR T790M	EGFR T790M-09-10	LTSTVQLIMQ	10	A*01:01	-59.3009	-0.365923	-0.0525478	FALSE	5.0183	14405.2	14.141	6.4673	16993.8	15.6952	No	No	No
EGFR T790M	EGFR T790M-09-11	LTSTVQLIMQL	11	A*01:01	-81.1069	-0.886809	-0.886943	FALSE	5.3186	14967.6	24.5714	5.5353	15380	22.7175	No	No	No
EGFR T790M	EGFR T790M-10-10	CLTSTVQLIM	10	A*01:01	-78.943	-0.835118	-0.80414	TRUE	1.5949	5247.74	14.5807	5.7419	15747.8	53.8587	No	Yes	No
EGFR T790M	EGFR T790M-10-11	CLTSTVQLIMQ	11	A*01:01	-82.4386	-0.918619	-0.937898	FALSE	15.0505	25564.6	78.2759	31.4102	32714.6	80.2083	No	No	No
ERBB2 S310F	ERBB2 S310F-01-08	FCTLVCPL	8	A*01:01	-73.0205	-0.746338	-1.50833	FALSE	43.9144	35953.8	95	44.9565	36196.6	93.75	No	No	No
ERBB2 S310F	ERBB2 S310F-01-09	FCTLVCPLH	9	A*01:01	-80.176	-0.850916	-1.7625	FALSE	23.0821	29760.8	54.5652	44.1856	36016.5	59.3662	No	No	No
ERBB2 S310F	ERBB2 S310F-01-10	FCTLVCPLHN	10	A*01:01	-68.915	-0.686333	-1.3625	FALSE	12.0598	23351.1	82.7083	22.6086	29558.6	85.5263	No	No	No
ERBB2 S310F	ERBB2 S310F-01-11	FCTLVCPLHNQ	11	A*01:01	-51.6716	-0.434316	-0.75	FALSE	51.3317	37516.9	95.2632	57.0338	38619.4	93.125	No	No	No
ERBB2 S310F	ERBB2 S310F-02-08	GFCTLVCP	8	A*01:01	-78.651	-0.828629	-1.70833	FALSE	80.0949	42669.8	98.4211	48.3521	36922.1	96.5789	No	No	No
ERBB2 S310F	ERBB2 S310F-02-09	GFCTLVCPL	9	A*01:01	-74.5455	-0.768625	-1.5625	FALSE	35.0614	33745.4	81.4583	10.4303	21912.8	56.2676	No	No	No
ERBB2 S310F	ERBB2 S310F-02-10	GFCTLVCPLH	10	A*01:01	-73.4897	-0.753195	-1.525	FALSE	29.765	32194.3	64.2727	9.5162	20982.6	52.7717	No	No	No
ERBB2 S310F	ERBB2 S310F-02-11	GFCTLVCPLHN	11	A*01:01	-53.6657	-0.463461	-0.820833	FALSE	48.9222	37039.3	97.6316	41.9013	35482	96.5789	No	No	No
ERBB2 S310F	ERBB2 S310F-03-08	VGFCTLVC	8	A*01:01	-16.2463	0.0834344	0.508333	TRUE	68.574	40702.8	96.5789	71.8332	41257.4	96.5789	No	No	No
ERBB2 S310F	ERBB2 S310F-03-09	VGFCTLVCP	9	A*01:01	-78.8856	-0.832058	-1.71667	TRUE	72.953	41444.9	97.1053	72.4292	41357.1	97.3684	No	No	No
ERBB2 S310F	ERBB2 S310F-03-11	VGFCTLVCPLH	11	A*01:01	-74.1936	-0.763482	-1.55	TRUE	47.0366	36640.3	94.6875	36.3992	34115	92.8125	No	No	No
ERBB2 S310F	ERBB2 S310F-04-08	DVGFCTLV	8	A*01:01	-2.40469	0.285734	1	FALSE	27.822	31548	55.2817	39.436	34888.1	47.32	No	No	No
ERBB2 S310F	ERBB2 S310F-04-09	DVGFCTLVC	9	A*01:01	-63.7537	-0.6109	-1.17917	FALSE	28.7426	31859.2	60.4545	37.4029	34378.5	51.25	No	No	No
ERBB2 S310F	ERBB2 S310F-04-10	DVGFCTLVCP	10	A*01:01	-74.6628	-0.770339	-1.56667	FALSE	41.9919	35503.5	93.75	52.2826	37702.8	92.1875	No	No	No
ERBB2 S310F	ERBB2 S310F-04-11	DVGFCTLVCPL	11	A*01:01	-69.7361	-0.698334	-1.39167	FALSE	26.1517	30958	85	22.2313	29396.3	82.7083	No	No	No
ERBB2 S310F	ERBB2 S310F-05-08	TDVGFCTL	8	A*01:01	-12.7273	0.134867	0.633333	FALSE	6.4417	16950.4	8.2014	7.0569	17900.3	7.2869	No	No	No
ERBB2 S310F	ERBB2 S310F-05-09	TDVGFCTLV	9	A*01:01	81.1144	1.50639	3.96667	FALSE	13.6725	24595.9	17.6383	23.7305	30021.5	20.3409	No	No	No
ERBB2 S310F	ERBB2 S310F-05-10	TDVGFCTLVC	10	A*01:01	-64.9267	-0.628044	-1.22083	FALSE	30.1803	32328.6	73.5714	38.44	34642.1	69.8889	No	No	No
ERBB2 S310F	ERBB2 S310F-05-11	TDVGFCTLVCP	11	A*01:01	-54.2522	-0.472033	-0.841667	FALSE	64.4779	39988.6	97.1053	73.2015	41486.6	95.7895	No	No	No
ERBB2 S310F	ERBB2 S310F-06-08	STDVGFCT	8	A*01:01	1.70088	0.345738	1.14583	FALSE	2.5446	8399.72	3.4503	3.791	11736	4.2865	No	No	No
ERBB2 S310F	ERBB2 S310F-06-09	STDVGFCTL	9	A*01:01	91.2023	1.65383	4.325	FALSE	0.6055	1400.04	0.693	0.6477	1527.81	0.6415	No	Yes	Yes
ERBB2 S310F	ERBB2 S310F-06-10	STDVGFCTLV	10	A*01:01	309.15	4.83919	12.0667	FALSE	0.3357	575.535	0.9686	0.387	727.625	0.7354	Yes	Yes	Yes
ERBB2 S310F	ERBB2 S310F-07-08	LSTDVGFC	8	A*01:01	-17.3021	0.0680047	0.470833	FALSE	13.2506	24279.4	22.9492	27.9874	31606.1	33.5593	No	No	No
ERBB2 S310F	ERBB2 S310F-07-09	LSTDVGFCT	9	A*01:01	-15.4252	0.0954352	0.5375	FALSE	5.1623	14672.1	10.7225	10.345	21831.1	14.5622	No	No	No
ERBB2 S310F	ERBB2 S310F-07-10	LSTDVGFCTL	10	A*01:01	29.5015	0.752052	2.13333	FALSE	1.1208	3338.5	4.3962	1.1363	3401.1	3.0393	No	Yes	No
ERBB2 S310F	ERBB2 S310F-07-11	LSTDVGFCTLV	11	A*01:01	-12.4927	0.138295	0.641667	FALSE	1.7928	5942.62	9.3218	2.1654	7162.71	6.8446	No	Yes	No
ERBB2 S310F	ERBB2 S310F-08-09	YLSTDVGFC	9	A*01:01	-30.5572	-0.125723	0	FALSE	18.4777	27599.3	18.3639	36.3343	34097.7	24.2714	No	No	No
ERBB2 S310F	ERBB2 S310F-08-10	YLSTDVGFCT	10	A*01:01	-27.39	-0.0794341	0.1125	FALSE	6.1747	16504.7	20.9545	11.7488	23091.1	22.6271	No	No	No
ERBB2 S310F	ERBB2 S310F-08-11	YLSTDVGFCTL	11	A*01:01	-17.4194	0.0662903	0.466667	FALSE	1.0538	3059.98	4.7763	0.9628	2697.86	2.8974	No	Yes	No
ERBB2 S310F	ERBB2 S310F-09-09	NYLSTDVGF	9	A*01:01	-33.607	-0.170298	-0.108333	TRUE	43.8699	35943.7	13.7671	85.753	43680.7	68.3333	No	No	No
ERBB2 S310F	ERBB2 S310F-09-10	NYLSTDVGFC	10	A*01:01	-41.1144	-0.280019	-0.375	FALSE	53.0982	37863.1	57.6761	74.8985	41772.6	71.4286	No	No	No
ERBB2 S310F	ERBB2 S310F-09-11	NYLSTDVGFCT	11	A*01:01	25.3959	0.692048	1.9875	FALSE	29.8985	32237.8	65.7778	50.2955	37315.2	73.7143	No	No	No
ERBB2 S310F	ERBB2 S310F-10-10	YNYLSTDVGF	10	A*01:01	-22.6979	-0.0108579	0.279167	TRUE	7.7919	18912.9	11.7498	30.8612	32547.3	63.6364	No	No	No
ERBB2 S310F	ERBB2 S310F-10-11	YNYLSTDVGFC	11	A*01:01	-26.6862	-0.0691477	0.1375	FALSE	31.1714	32643.2	63	54.0741	38055.7	77.7586	No	No	No
ERBB2 S310F	ERBB2 S310F-11-11	PYNYLSTDVGF	11	A*01:01	-17.3021	0.0680047	0.470833	TRUE	29.7436	32187.3	50.7609	75.5053	41876.3	96.0526	No	No	No
ESR1 K303R	ESR1 K303R-01-08	RNSLALSL	8	A*01:01	-22.4138	-0.883947	-1.18935	FALSE	44.2074	36021.6	42.9394	53.5726	37956.6	53.0435	No	No	No
ESR1 K303R	ESR1 K303R-01-09	RNSLALSLT	9	A*01:01	-24.4102	-1.01212	-1.4497	FALSE	35.234	33793.6	47.8	41.9951	35504.3	53.913	No	No	No
ESR1 K303R	ESR1 K303R-01-10	RNSLALSLTA	10	A*01:01	2.31397	0.703584	2.0355	FALSE	12.2318	23485.2	45.28	14.4409	25145.1	49.4545	No	No	No
ESR1 K303R	ESR1 K303R-01-11	RNSLALSLTAD	11	A*01:01	-10.2541	-0.10329	0.39645	FALSE	64.1125	39922	97.1053	70.1577	40978.5	97.8947	No	No	No
ESR1 K303R	ESR1 K303R-02-08	KRNSLALS	8	A*01:01	-22.2777	-0.875209	-1.1716	FALSE	87.0701	43931.9	73.7143	94.7541	45607.7	89.7368	No	No	No
ESR1 K303R	ESR1 K303R-02-09	KRNSLALSL	9	A*01:01	-26.6788	-1.15776	-1.74556	FALSE	27.3726	31390.7	11.6919	54.8356	38206.7	33.5254	No	No	No
ESR1 K303R	ESR1 K303R-02-10	KRNSLALSLT	10	A*01:01	-18.8294	-0.653828	-0.721894	FALSE	46.1273	36445.4	59.7183	56.729	38562.2	83.75	No	No	No
ESR1 K303R	ESR1 K303R-02-11	KRNSLALSLTA	11	A*01:01	-17.3775	-0.560615	-0.532544	FALSE	29.062	31965.9	66.8889	31.3002	32681.7	77.2414	No	No	No
ESR1 K303R	ESR1 K303R-03-08	SKRNSLAL	8	A*01:01	22.7768	2.0173	4.70414	TRUE	72.1432	41309.2	60.9091	74.1502	41646.3	56.338	No	No	No
ESR1 K303R	ESR1 K303R-03-09	SKRNSLALS	9	A*01:01	20.0998	1.84544	4.35503	TRUE	91.6778	44885.1	86.0526	92.5531	45089.6	86.5789	No	No	No
ESR1 K303R	ESR1 K303R-03-10	SKRNSLALSL	10	A*01:01	-21.824	-0.84608	-1.11243	TRUE	34.4121	33572.4	27.5049	56.2706	38476.3	51.5761	No	No	No
ESR1 K303R	ESR1 K303R-03-11	SKRNSLALSLT	11	A*01:01	-20.5082	-0.761606	-0.940828	TRUE	49.4722	37150.9	84.1667	53.1253	37868.4	92.5	No	No	No
ESR1 K303R	ESR1 K303R-04-09	RSKRNSLAL	9	A*01:01	19.2377	1.7901	4.2426	FALSE	17.392	27011.1	12.5919	18.4637	27592.1	10.3891	No	No	No
ESR1 K303R	ESR1 K303R-04-10	RSKRNSLALS	10	A*01:01	-25.3176	-1.07037	-1.56805	FALSE	37.0029	34276.7	59.8592	41.4159	35367	52.3913	No	No	No
ESR1 K303R	ESR1 K303R-04-11	RSKRNSLALSL	11	A*01:01	-17.4229	-0.563528	-0.538461	FALSE	19.9463	28340.7	35.8462	20.4496	28582.1	36.8627	No	No	No
ESR1 K303R	ESR1 K303R-05-09	KRSKRNSLA	9	A*01:01	-7.84936	0.0510938	0.710059	FALSE	65.6058	40188.1	52.337	72.2047	41319.5	54.1304	No	No	No
ESR1 K303R	ESR1 K303R-05-10	KRSKRNSLAL	10	A*01:01	17.4229	1.67358	4.00592	FALSE	37.2321	34335	24.0214	40.8684	35236.4	27.0388	No	No	No
ESR1 K303R	ESR1 K303R-05-11	KRSKRNSLALS	11	A*01:01	-20.9619	-0.790735	-1	FALSE	70.8177	41088.2	85.2632	75.9656	41955.2	85	No	No	No
ESR1 K303R	ESR1 K303R-06-08	IKRSKRNS	8	A*01:01	16.0617	1.58619	3.8284	FALSE	98.0901	48297.9	98.1579	98.4326	48598.8	98.6842	No	No	No
ESR1 K303R	ESR1 K303R-06-10	IKRSKRNSLA	10	A*01:01	16.0617	1.58619	3.8284	FALSE	76.9391	42122.6	74.2857	82.3722	43070.6	75.3448	No	No	No
ESR1 K303R	ESR1 K303R-06-11	IKRSKRNSLAL	11	A*01:01	-22.2323	-0.872296	-1.16568	FALSE	51.2734	37505.5	61.0909	52.9422	37832.4	52.1196	No	No	No
ESR1 K303R	ESR1 K303R-07-08	MIKRSKRN	8	A*01:01	-8.16697	0.0307035	0.668639	FALSE	95.9529	46461.9	89.4737	96.358	46804.5	90.9375	No	No	No
ESR1 K303R	ESR1 K303R-07-09	MIKRSKRNS	9	A*01:01	-9.16515	-0.0333803	0.538462	FALSE	90.9629	44718.8	79.6552	93.8433	45392.6	82.0833	No	No	No
ESR1 K303R	ESR1 K303R-07-10	MIKRSKRNSL	10	A*01:01	-10.3448	-0.109116	0.384615	FALSE	50.9925	37450.8	39.1282	62.767	39677.9	42.3939	No	No	No
ESR1 K303R	ESR1 K303R-07-11	MIKRSKRNSLA	11	A*01:01	-26.4065	-1.14028	-1.71006	FALSE	33.677	33369.2	62.5455	38.0459	34542.6	60.8182	No	No	No
ESR1 K303R	ESR1 K303R-08-08	LMIKRSKR	8	A*01:01	-8.93829	-0.0188157	0.568048	TRUE	80.9963	42828	68	75.2672	41835.5	70.8571	No	No	No
ESR1 K303R	ESR1 K303R-08-09	LMIKRSKRN	9	A*01:01	-14.8367	-0.397493	-0.201183	FALSE	81.3548	42891.1	78.4483	83.7638	43317.3	79.1379	No	No	No
ESR1 K303R	ESR1 K303R-08-10	LMIKRSKRNS	10	A*01:01	-14.7913	-0.39458	-0.195266	FALSE	80.8118	42795.6	90.3125	86.7371	43868.2	91.5625	No	No	No
ESR1 K303R	ESR1 K303R-08-11	LMIKRSKRNSL	11	A*01:01	17.9673	1.70853	4.07692	FALSE	62.1974	39575	73.2857	66.6153	40362.4	72.1429	No	No	No
ESR1 K303R	ESR1 K303R-09-09	PLMIKRSKR	9	A*01:01	-17.2868	-0.554789	-0.52071	TRUE	72.0337	41290.9	40.5833	61.2767	39409.2	41.7714	No	No	No
ESR1 K303R	ESR1 K303R-09-10	PLMIKRSKRN	10	A*01:01	-17.6951	-0.581006	-0.573964	FALSE	93.5827	45331.2	95	93.5619	45326.3	95.5263	No	No	No
ESR1 K303R	ESR1 K303R-09-11	PLMIKRSKRNS	11	A*01:01	14.9728	1.51628	3.68639	FALSE	95.3234	45934.5	98.6842	95.8592	46383	98.9474	No	No	No
ESR1 K303R	ESR1 K303R-10-10	SPLMIKRSKR	10	A*01:01	-19.6461	-0.70626	-0.828402	TRUE	54.0845	38057.8	40.5833	43.9503	35962	39.9231	No	No	No
ESR1 K303R	ESR1 K303R-10-11	SPLMIKRSKRN	11	A*01:01	-5.53539	0.199652	1.01183	FALSE	92.0363	44968.7	95	91.4256	44826.4	95.2632	No	No	No
ESR1 K303R	ESR1 K303R-11-11	PSPLMIKRSKR	11	A*01:01	-10.1633	-0.0974641	0.408284	TRUE	69.0409	40784.3	73.5714	55.761	38381.1	65.7778	No	No	No
FGFR3 S249C	FGFR3 S249C-01-08	CPHRPILQ	8	A*01:01	2.53638	0.199542	0.5	FALSE	76.3545	42022	68.7778	83.8877	43339.4	53.8043	No	No	No
FGFR3 S249C	FGFR3 S249C-01-09	CPHRPILQA	9	A*01:01	2.78586	0.212319	0.518987	FALSE	33.0804	33195.6	30.6795	50.0104	37260	23.4371	No	No	No
FGFR3 S249C	FGFR3 S249C-01-10	CPHRPILQAG	10	A*01:01	0.37422	0.0888124	0.335443	FALSE	61.1153	39380.2	85.5263	78.2249	42344.7	64.1818	No	No	No
FGFR3 S249C	FGFR3 S249C-01-11	CPHRPILQAGL	11	A*01:01	-4.03326	-0.136906	0	FALSE	44.5769	36107.8	74.7143	64.8268	40052.3	51.6848	No	No	No
FGFR3 S249C	FGFR3 S249C-02-08	RCPHRPIL	8	A*01:01	-9.43867	-0.413731	-0.411392	FALSE	85.6039	43652.3	59.2958	48.393	36930.5	29.0732	No	No	No
FGFR3 S249C	FGFR3 S249C-02-09	RCPHRPILQ	9	A*01:01	-8.69023	-0.375401	-0.35443	FALSE	84.9077	43521.2	57.3944	23.2936	29845.6	9.2209	No	No	No
FGFR3 S249C	FGFR3 S249C-02-10	RCPHRPILQA	10	A*01:01	-21.9958	-1.05682	-1.36709	FALSE	52.5447	37754.2	40.6667	19.3413	28038.4	16.9253	No	No	No
FGFR3 S249C	FGFR3 S249C-02-11	RCPHRPILQAG	11	A*01:01	-13.4304	-0.618155	-0.71519	FALSE	86.2773	43780.5	77.069	68.478	40686	67.6667	No	No	No
FGFR3 S249C	FGFR3 S249C-03-08	ERCPHRPI	8	A*01:01	8.27443	0.493402	0.936709	TRUE	84.5677	43460.5	75.6897	84.5651	43460	56.6901	No	No	No
FGFR3 S249C	FGFR3 S249C-03-09	ERCPHRPIL	9	A*01:01	-21.9958	-1.05682	-1.36709	TRUE	70.2058	40986.5	29.5122	56.6333	38544.3	17.8784	No	No	No
FGFR3 S249C	FGFR3 S249C-03-10	ERCPHRPILQ	10	A*01:01	26.0707	1.40479	2.29114	TRUE	85.1615	43568.3	68.5556	46.6716	36561.9	24.3214	No	No	No
FGFR3 S249C	FGFR3 S249C-03-11	ERCPHRPILQA	11	A*01:01	17.5884	0.970392	1.64557	TRUE	69.6365	40888.6	55	57.5211	38711	51.3043	No	No	No
FGFR3 S249C	FGFR3 S249C-04-08	LERCPHRP	8	A*01:01	0.37422	0.0888124	0.335443	FALSE	93.2701	45257.7	95.7895	95.5865	46154.3	86.3158	No	No	No
FGFR3 S249C	FGFR3 S249C-04-09	LERCPHRPI	9	A*01:01	-13.5135	-0.622414	-0.721519	FALSE	54.9168	38222.8	73.2857	65.1615	40111.7	40.6667	No	No	No
FGFR3 S249C	FGFR3 S249C-04-10	LERCPHRPIL	10	A*01:01	6.44491	0.399708	0.797468	FALSE	54.5714	38154.2	41.5714	52.2243	37691.4	30.0256	No	No	No
FGFR3 S249C	FGFR3 S249C-04-11	LERCPHRPILQ	11	A*01:01	-17.1726	-0.809803	-1	FALSE	74.0513	41629.6	63.9091	54.0075	38042.5	41.6571	No	No	No
FGFR3 S249C	FGFR3 S249C-05-08	VLERCPHR	8	A*01:01	59.501	3.11685	4.83544	FALSE	47.0457	36642.3	35.3654	50.618	37377.9	22.4068	No	No	No
FGFR3 S249C	FGFR3 S249C-05-09	VLERCPHRP	9	A*01:01	-6.94387	-0.285966	-0.221519	FALSE	50.2809	37312.4	33.7627	54.5797	38155.9	21.2792	No	No	No
FGFR3 S249C	FGFR3 S249C-05-10	VLERCPHRPI	10	A*01:01	37.131	1.97122	3.13291	FALSE	15.9066	26128.6	30.141	21.0538	28870.9	13.2478	No	No	No
FGFR3 S249C	FGFR3 S249C-06-08	DVLERCPH	8	A*01:01	-23.4096	-1.12922	-1.47468	FALSE	87.2192	43960.4	75.5172	89.2545	44351.7	53.6413	No	No	No
FGFR3 S249C	FGFR3 S249C-06-09	DVLERCPHR	9	A*01:01	-9.02287	-0.392437	-0.379747	FALSE	75.918	41947	37.087	69.2958	40828.9	22.5593	No	No	No
FGFR3 S249C	FGFR3 S249C-06-10	DVLERCPHRP	10	A*01:01	0.2079	0.0802947	0.322785	FALSE	73.9738	41616.6	62.3636	80.4112	42725.3	47.52	No	No	No
FGFR3 S249C	FGFR3 S249C-06-11	DVLERCPHRPI	11	A*01:01	-20.7484	-0.992933	-1.27215	FALSE	50.1644	37289.8	73.8571	59.6217	39108.4	57.4648	No	No	No
FGFR3 S249C	FGFR3 S249C-07-08	LDVLERCP	8	A*01:01	-18.5863	-0.882203	-1.10759	FALSE	84.2145	43397.5	97.3684	90.8691	44697.1	92.8125	No	No	No
FGFR3 S249C	FGFR3 S249C-07-09	LDVLERCPH	9	A*01:01	-14.8441	-0.690555	-0.822785	FALSE	48.0681	36863.8	70.4286	56.9292	38599.8	43.7241	No	No	No
FGFR3 S249C	FGFR3 S249C-07-10	LDVLERCPHR	10	A*01:01	17.5052	0.966133	1.63924	FALSE	49.9583	37249.5	59.7183	54.8044	38200.5	41.7143	No	No	No
FGFR3 S249C	FGFR3 S249C-07-11	LDVLERCPHRP	11	A*01:01	-15.842	-0.741661	-0.898734	FALSE	78.6746	42422.6	94.0625	85.1764	43571.2	81.4583	No	No	No
FGFR3 S249C	FGFR3 S249C-08-08	TLDVLERC	8	A*01:01	-29.3971	-1.43585	-1.93038	TRUE	26.5928	31115.2	25.4188	28.1159	31649.2	18.2245	No	No	No
FGFR3 S249C	FGFR3 S249C-08-09	TLDVLERCP	9	A*01:01	20.499	1.11945	1.86709	FALSE	28.9662	31934.4	31.9857	37.927	34512.3	20.0273	No	No	No
FGFR3 S249C	FGFR3 S249C-08-10	TLDVLERCPH	10	A*01:01	19.9168	1.08964	1.82278	FALSE	5.4523	15225.2	19.9216	6.7807	17478.1	10.3275	No	No	No
FGFR3 S249C	FGFR3 S249C-08-11	TLDVLERCPHR	11	A*01:01	-18.0873	-0.85665	-1.06962	FALSE	21.9658	29281.7	20.5045	20.3618	28540.1	11.2004	No	No	No
FGFR3 S249C	FGFR3 S249C-09-09	YTLDVLERC	9	A*01:01	-0.790021	0.0291886	0.246835	TRUE	13.1311	24190.5	7.2927	7.5247	18566.4	5.1209	No	No	No
FGFR3 S249C	FGFR3 S249C-09-10	YTLDVLERCP	10	A*01:01	-16.2578	-0.762956	-0.93038	FALSE	11.2819	22699.2	33.8644	13.0902	24160.2	18.6463	No	No	No
FGFR3 S249C	FGFR3 S249C-09-11	YTLDVLERCPH	11	A*01:01	19.501	1.06835	1.79114	FALSE	7.3822	18363.8	9.6006	9.1046	20526.1	9.4648	No	No	No
FGFR3 S249C	FGFR3 S249C-10-10	TYTLDVLERC	10	A*01:01	-29.4802	-1.44011	-1.93671	TRUE	41.5793	35405.7	31.9429	30.0077	32273.4	27.2427	No	No	No
FGFR3 S249C	FGFR3 S249C-10-11	TYTLDVLERCP	11	A*01:01	-18.8358	-0.89498	-1.12658	FALSE	62.0123	39541.6	90	63.0304	39725.5	82.2917	No	No	No
FGFR3 S249C	FGFR3 S249C-11-11	QTYTLDVLERC	11	A*01:01	30.2287	1.61774	2.6076	TRUE	36.5055	34143.5	42.3333	24.0358	30144.5	37.9348	No	No	No
FLT3 D835Y	FLT3 D835Y-01-08	YIMSDSNY	8	A*01:01	7.12341	0.331048	0.904153	FALSE	5.622	15533.3	2.5659	21.5817	29108	6.7787	No	No	No
FLT3 D835Y	FLT3 D835Y-01-09	YIMSDSNYV	9	A*01:01	6.26134	0.299386	0.84345	FALSE	4.2701	12848.6	4.1408	21.155	28916.2	12.2451	No	No	No
FLT3 D835Y	FLT3 D835Y-01-10	YIMSDSNYVV	10	A*01:01	-7.89474	-0.220536	-0.153355	FALSE	6.1015	16384.6	9.4642	20.1841	28455.3	21.8579	No	No	No
FLT3 D835Y	FLT3 D835Y-01-11	YIMSDSNYVVR	11	A*01:01	18.1488	0.735987	1.68051	FALSE	2.8638	9306.53	2.9783	10.2955	21783.9	8.4498	No	No	No
FLT3 D835Y	FLT3 D835Y-02-08	RYIMSDSN	8	A*01:01	-13.2486	-0.417173	-0.530351	FALSE	93.2243	45246.9	85.7895	87.8926	44089.5	81.4583	No	No	No
FLT3 D835Y	FLT3 D835Y-02-09	RYIMSDSNY	9	A*01:01	-20.5989	-0.687132	-1.04792	FALSE	21.1068	28894.6	5.6015	9.3883	20840.3	2.298	No	No	No
FLT3 D835Y	FLT3 D835Y-02-10	RYIMSDSNYV	10	A*01:01	-8.57532	-0.245532	-0.201278	FALSE	19.6331	28183.8	22.9379	21.8925	29248.5	16.5876	No	No	No
FLT3 D835Y	FLT3 D835Y-02-11	RYIMSDSNYVV	11	A*01:01	16.0163	0.657665	1.53035	FALSE	22.2958	29424	38.5476	34.2514	33529.9	36.3333	No	No	No
FLT3 D835Y	FLT3 D835Y-03-08	ARYIMSDS	8	A*01:01	-6.39746	-0.165544	-0.0479233	TRUE	88.499	44206	77.4138	78.127	42327.7	54.0761	No	No	No
FLT3 D835Y	FLT3 D835Y-03-09	ARYIMSDSN	9	A*01:01	-46.2341	-1.62866	-2.85304	TRUE	84.4201	43434.2	72.1429	61.8747	39516.8	39.3333	No	No	No
FLT3 D835Y	FLT3 D835Y-03-10	ARYIMSDSNY	10	A*01:01	-70.0998	-2.50519	-4.53355	TRUE	13.1149	24178.5	6.2469	4.9796	14328.5	2.3041	No	No	No
FLT3 D835Y	FLT3 D835Y-03-11	ARYIMSDSNYV	11	A*01:01	-8.34846	-0.2372	-0.185303	TRUE	28.1856	31672.5	30.5385	22.2669	29411.6	16.2088	No	No	No
FLT3 D835Y	FLT3 D835Y-04-08	LARYIMSD	8	A*01:01	-10.8893	-0.330519	-0.364217	FALSE	78.8095	42446	87.3684	86.163	43758.7	66.3333	No	No	No
FLT3 D835Y	FLT3 D835Y-04-09	LARYIMSDS	9	A*01:01	18.8294	0.760983	1.72843	FALSE	56.433	38506.8	72.1429	64.2976	39955.7	40.9444	No	No	No
FLT3 D835Y	FLT3 D835Y-04-10	LARYIMSDSN	10	A*01:01	-20.4174	-0.680466	-1.03514	FALSE	45.0428	36215.8	87.6316	15.121	25610.5	40.3056	No	No	No
FLT3 D835Y	FLT3 D835Y-04-11	LARYIMSDSNY	11	A*01:01	12.6134	0.532684	1.29073	FALSE	3.9237	12079.6	4.9965	3.9742	12213.2	2.7847	No	No	No
FLT3 D835Y	FLT3 D835Y-05-08	GLARYIMS	8	A*01:01	-3.0853	-0.0438958	0.185304	FALSE	62.1547	39567.3	61.4545	77.4021	42202.4	61.4545	No	No	No
FLT3 D835Y	FLT3 D835Y-05-09	GLARYIMSD	9	A*01:01	13.3394	0.559347	1.34185	FALSE	67.0848	40443.7	70.7143	82.33	43063.1	72.8571	No	No	No
FLT3 D835Y	FLT3 D835Y-05-10	GLARYIMSDS	10	A*01:01	-24.1379	-0.817112	-1.29712	FALSE	42.4457	35612.8	68.3333	55.0623	38250.9	57.9577	No	No	No
FLT3 D835Y	FLT3 D835Y-05-11	GLARYIMSDSN	11	A*01:01	-4.44646	-0.0938883	0.0894569	FALSE	73.9925	41619.7	96.0526	56.1816	38459.7	71.8571	No	No	No
FLT3 D835Y	FLT3 D835Y-06-08	FGLARYIM	8	A*01:01	8.89292	0.396038	1.02875	FALSE	42.4808	35621.2	56.4789	50.9592	37444.3	53.5326	No	No	No
FLT3 D835Y	FLT3 D835Y-06-09	FGLARYIMS	9	A*01:01	-5.71688	-0.140548	0	FALSE	40.5294	35153	57.1831	50.1706	37291	48.0909	No	No	No
FLT3 D835Y	FLT3 D835Y-06-10	FGLARYIMSD	10	A*01:01	21.6425	0.8643	1.92652	FALSE	50.6554	37385.2	95	65.6714	40199.4	83.3333	No	No	No
FLT3 D835Y	FLT3 D835Y-06-11	FGLARYIMSDS	11	A*01:01	-7.16878	-0.193873	-0.102236	FALSE	66.7794	40390.8	97.8947	72.7499	41410.8	86.8421	No	No	No
FLT3 D835Y	FLT3 D835Y-07-08	DFGLARYI	8	A*01:01	13.0671	0.549348	1.32268	FALSE	67.6552	40542.8	50.9783	76.8201	42102.1	57.4648	No	No	No
FLT3 D835Y	FLT3 D835Y-07-09	DFGLARYIM	9	A*01:01	-0.317604	0.0577555	0.380192	FALSE	28.5364	31790	14.4397	34.3956	33568	16.4253	No	No	No
FLT3 D835Y	FLT3 D835Y-07-10	DFGLARYIMS	10	A*01:01	22.4592	0.894296	1.98403	FALSE	58.3044	38858.7	61.8182	67.4028	40498.9	61.2727	No	No	No
FLT3 D835Y	FLT3 D835Y-07-11	DFGLARYIMSD	11	A*01:01	-19.9183	-0.662136	-1	FALSE	78.746	42435	96.3158	88.3275	44173	89.7368	No	No	No
FLT3 D835Y	FLT3 D835Y-08-08	CDFGLARY	8	A*01:01	-20.8711	-0.697131	-1.06709	TRUE	1.417	4555.08	1.8383	77.5767	42232.5	89.7368	No	Yes	Yes
FLT3 D835Y	FLT3 D835Y-08-10	CDFGLARYIM	10	A*01:01	-1.951	-0.00223544	0.265176	FALSE	11.4336	22825.8	39.5128	12.828	23955.9	36.3333	No	No	No
FLT3 D835Y	FLT3 D835Y-08-11	CDFGLARYIMS	11	A*01:01	-25.8621	-0.880436	-1.41853	FALSE	41.0227	35274.1	93.125	48.4183	36935.7	91.5625	No	No	No
FLT3 D835Y	FLT3 D835Y-09-09	ICDFGLARY	9	A*01:01	120.917	4.51042	8.91693	TRUE	0.233	348.954	0.1068	66.8576	40404.4	46.56	Yes	Yes	Yes
FLT3 D835Y	FLT3 D835Y-09-10	ICDFGLARYI	10	A*01:01	11.8421	0.504355	1.23642	FALSE	4.2278	12758.1	2.8833	17.4789	27059.9	19.7804	No	No	No
FLT3 D835Y	FLT3 D835Y-09-11	ICDFGLARYIM	11	A*01:01	5.53539	0.272723	0.792332	FALSE	11.4185	22813.2	11.8614	13.4152	24402.4	17.9939	No	No	No
FLT3 D835Y	FLT3 D835Y-10-10	KICDFGLARY	10	A*01:01	20.2359	0.812642	1.82748	TRUE	0.4245	836.034	0.2043	62.9687	39714.4	56.4085	No	Yes	Yes
FLT3 D835Y	FLT3 D835Y-10-11	KICDFGLARYI	11	A*01:01	7.35027	0.33938	0.920128	FALSE	6.5451	17117.6	4.3026	39.3886	34876.8	67.8889	No	No	No
FLT3 D835Y	FLT3 D835Y-11-11	VKICDFGLARY	11	A*01:01	-15.2904	-0.492162	-0.674121	TRUE	1.5057	4884.16	1.1948	86.5905	43840.2	91.5625	No	Yes	Yes
GNA11 Q209L	GNA11 Q209L-01-08	LRSERRKW	8	A*01:01	-14.7913	-0.336598	-0.120267	FALSE	89.7515	44447.8	35.75	93.4577	45301.8	39.4103	No	No	No
GNA11 Q209L	GNA11 Q209L-01-09	LRSERRKWI	9	A*01:01	-12.2958	-0.205743	0.124722	FALSE	71.9001	41268.6	44.7857	79.2222	42517.7	47.72	No	No	No
GNA11 Q209L	GNA11 Q209L-01-10	LRSERRKWIH	10	A*01:01	17.1506	1.33835	3.01559	FALSE	10.5754	22052.4	25.1624	20.4774	28595.4	26.0818	No	No	No
GNA11 Q209L	GNA11 Q209L-01-11	LRSERRKWIHC	11	A*01:01	-36.2523	-1.46195	-2.22717	FALSE	72.8327	41424.7	95	78.5556	42402	93.4375	No	No	No
GNA11 Q209L	GNA11 Q209L-02-08	GLRSERRK	8	A*01:01	-30.7623	-1.17407	-1.6882	FALSE	94.8687	45634.8	80.2083	96.1348	46615.5	91.5625	No	No	No
GNA11 Q209L	GNA11 Q209L-02-09	GLRSERRKW	9	A*01:01	-18.2396	-0.517416	-0.458797	FALSE	78.9206	42465.3	19.3098	90.5252	44617.4	28.4598	No	No	No
GNA11 Q209L	GNA11 Q209L-02-10	GLRSERRKWI	10	A*01:01	-1.04356	0.384295	1.2294	FALSE	71.5045	41202.6	49.8636	81.6421	42941.7	64.7273	No	No	No
GNA11 Q209L	GNA11 Q209L-02-11	GLRSERRKWIH	11	A*01:01	-27.7677	-1.01704	-1.39421	FALSE	41.1133	35295.5	53.6413	44.2943	36041.9	55.0704	No	No	No
GNA11 Q209L	GNA11 Q209L-03-08	GGLRSERR	8	A*01:01	-17.2414	-0.465074	-0.360802	TRUE	95.5442	46118.8	85.5263	95.787	46322.3	83.5417	No	No	No
GNA11 Q209L	GNA11 Q209L-03-09	GGLRSERRK	9	A*01:01	-20.8258	-0.653029	-0.712695	TRUE	91.2818	44792.9	70.8571	88.924	44287.9	67.7778	No	No	No
GNA11 Q209L	GNA11 Q209L-03-10	GGLRSERRKW	10	A*01:01	-13.2033	-0.253326	0.0356347	TRUE	86.9185	43902.9	33.339	91.0233	44732.9	45.68	No	No	No
GNA11 Q209L	GNA11 Q209L-03-11	GGLRSERRKWI	11	A*01:01	18.3757	1.40259	3.13586	TRUE	89.6894	44435.7	79.8276	91.6528	44879.3	84.5833	No	No	No
GNA11 Q209L	GNA11 Q209L-04-08	VGGLRSER	8	A*01:01	-23.1397	-0.774368	-0.939866	FALSE	90.7816	44676.8	84.7917	94.11	45455.5	86.0526	No	No	No
GNA11 Q209L	GNA11 Q209L-04-09	VGGLRSERR	9	A*01:01	-40.245	-1.67132	-2.61915	FALSE	66.6052	40360.7	39.0256	73.1106	41471.4	41.2571	No	No	No
GNA11 Q209L	GNA11 Q209L-04-10	VGGLRSERRK	10	A*01:01	-17.8766	-0.498382	-0.423162	FALSE	82.5751	43106.5	75.8621	86.834	43886.7	73.7143	No	No	No
GNA11 Q209L	GNA11 Q209L-04-11	VGGLRSERRKW	11	A*01:01	13.2033	1.13136	2.62806	FALSE	85.2535	43585.8	38.2143	91.6507	44878.8	59.2253	No	No	No
GNA11 Q209L	GNA11 Q209L-05-08	DVGGLRSE	8	A*01:01	17.922	1.37879	3.09131	FALSE	93.2534	45253.8	68.7778	95.4726	46059	72.8571	No	No	No
GNA11 Q209L	GNA11 Q209L-05-09	DVGGLRSER	9	A*01:01	-24.8639	-0.864777	-1.10913	FALSE	61.3645	39425	30.5128	66.9939	40428	31.9	No	No	No
GNA11 Q209L	GNA11 Q209L-05-10	DVGGLRSERR	10	A*01:01	-17.1506	-0.460315	-0.351893	FALSE	63.7399	39854.3	44.6786	72.5414	41375.9	47.8	No	No	No
GNA11 Q209L	GNA11 Q209L-05-11	DVGGLRSERRK	11	A*01:01	-12.0236	-0.191468	0.151448	FALSE	74.0086	41622.4	55.9155	77.5106	42221.1	57.8873	No	No	No
GNA11 Q209L	GNA11 Q209L-06-08	VDVGGLRS	8	A*01:01	22.4592	1.61671	3.53675	FALSE	44.0268	35979.5	21.0812	77.5503	42228	47.08	No	No	No
GNA11 Q209L	GNA11 Q209L-06-09	VDVGGLRSE	9	A*01:01	14.2468	1.18608	2.73051	FALSE	92.3802	45049.1	57.9577	95.0137	45677.3	64.1818	No	No	No
GNA11 Q209L	GNA11 Q209L-06-10	VDVGGLRSER	10	A*01:01	-19.5554	-0.586412	-0.587973	FALSE	57.7704	38758	32.4328	63.3626	39785.8	32.209	No	No	No
GNA11 Q209L	GNA11 Q209L-06-11	VDVGGLRSERR	11	A*01:01	-13.9292	-0.291393	-0.0356347	FALSE	77.3915	42200.6	46.8	81.7738	42964.9	47.76	No	No	No
GNA11 Q209L	GNA11 Q209L-07-08	MVDVGGLR	8	A*01:01	-10.2541	-0.0986795	0.325167	FALSE	2.6826	8780.35	1.7378	7.9054	19062.1	3.4566	No	No	Yes
GNA11 Q209L	GNA11 Q209L-07-09	MVDVGGLRS	9	A*01:01	32.804	2.15917	4.55234	FALSE	1.0678	3118.58	0.8854	3.3167	10522.9	1.9781	No	Yes	Yes
GNA11 Q209L	GNA11 Q209L-07-10	MVDVGGLRSE	10	A*01:01	-27.314	-0.993252	-1.34967	FALSE	6.353	16801.1	4.3795	17.5143	27079.9	8.1971	No	No	No
GNA11 Q209L	GNA11 Q209L-07-11	MVDVGGLRSER	11	A*01:01	-16.1071	-0.405594	-0.249443	FALSE	5.483	15284.9	3.6744	9.7919	21278.2	5.0264	No	No	No
GNA11 Q209L	GNA11 Q209L-08-08	RMVDVGGL	8	A*01:01	-8.84755	-0.0249247	0.463252	TRUE	60.776	39319.3	37.1304	85.6088	43653.3	56.4085	No	No	No
GNA11 Q209L	GNA11 Q209L-08-09	RMVDVGGLR	9	A*01:01	-9.43739	-0.0558542	0.405345	FALSE	24.6897	30402	10.3253	46.345	36492	15.4408	No	No	No
GNA11 Q209L	GNA11 Q209L-08-10	RMVDVGGLRS	10	A*01:01	18.784	1.424	3.17595	FALSE	6.9536	17747.5	5.6186	20.553	28631.6	10.105	No	No	No
GNA11 Q209L	GNA11 Q209L-08-11	RMVDVGGLRSE	11	A*01:01	-12.1597	-0.198605	0.138085	FALSE	37.873	34498.5	35.7308	68.0288	40607.7	54.5109	No	No	No
GNA11 Q209L	GNA11 Q209L-09-09	FRMVDVGGL	9	A*01:01	-14.6552	-0.32946	-0.106904	TRUE	45.3141	36273.1	23.4834	83.7902	43322	49.5	No	No	No
GNA11 Q209L	GNA11 Q209L-09-10	FRMVDVGGLR	10	A*01:01	15.4719	1.25032	2.85078	FALSE	21.1892	28931.5	16.6211	43.7517	35916.9	25.9402	No	No	No
GNA11 Q209L	GNA11 Q209L-09-11	FRMVDVGGLRS	11	A*01:01	-25.4991	-0.898085	-1.17149	FALSE	4.3559	13033.9	3.9205	13.7941	24687.9	6.8562	No	No	No
GNA11 Q209L	GNA11 Q209L-10-10	IFRMVDVGGL	10	A*01:01	-7.44102	0.0488299	0.601336	TRUE	50.2663	37309.6	48	80.7828	42790.5	73.8571	No	No	No
GNA11 Q209L	GNA11 Q209L-10-11	IFRMVDVGGLR	11	A*01:01	-29.265	-1.09556	-1.5412	FALSE	49.5992	37176.6	36.9216	72.488	41367	47.24	No	No	No
GNA11 Q209L	GNA11 Q209L-11-11	IIFRMVDVGGL	11	A*01:01	37.1143	2.38519	4.9755	TRUE	51.3275	37516.1	69.3333	77.7513	42262.7	88.4211	No	No	No
GNAQ Q209L	GNAQ Q209L-01-08	LRSERRKW	8	A*01:01	-5.89837	0.176052	0.735714	FALSE	89.7515	44447.8	35.75	93.4577	45301.8	39.4103	No	No	No
GNAQ Q209L	GNAQ Q209L-01-09	LRSERRKWI	9	A*01:01	-14.1561	-0.274772	-0.564286	FALSE	71.9001	41268.6	44.7857	79.2222	42517.7	47.72	No	No	No
GNAQ Q209L	GNAQ Q209L-01-10	LRSERRKWIH	10	A*01:01	-23.6388	-0.792478	-2.05714	FALSE	10.5754	22052.4	25.1624	20.4774	28595.4	26.0818	No	No	No
GNAQ Q209L	GNAQ Q209L-01-11	LRSERRKWIHC	11	A*01:01	-11.4338	-0.126149	-0.135714	FALSE	72.8327	41424.7	95	78.5556	42402	93.4375	No	No	No
GNAQ Q209L	GNAQ Q209L-02-08	GLRSERRK	8	A*01:01	-15.1089	-0.326791	-0.714286	FALSE	94.8687	45634.8	80.2083	96.1348	46615.5	91.5625	No	No	No
GNAQ Q209L	GNAQ Q209L-02-09	GLRSERRKW	9	A*01:01	-10.5717	-0.0790847	0	FALSE	78.9206	42465.3	19.3098	90.5252	44617.4	28.4598	No	No	No
GNAQ Q209L	GNAQ Q209L-02-10	GLRSERRKWI	10	A*01:01	19.9183	1.5855	4.8	FALSE	71.5045	41202.6	49.8636	81.6421	42941.7	64.7273	No	No	No
GNAQ Q209L	GNAQ Q209L-02-11	GLRSERRKWIH	11	A*01:01	-23.4574	-0.782569	-2.02857	FALSE	41.1133	35295.5	53.6413	44.2943	36041.9	55.0704	No	No	No
GNAQ Q209L	GNAQ Q209L-03-08	GGLRSERR	8	A*01:01	-16.5154	-0.403579	-0.935714	TRUE	95.5442	46118.8	85.5263	95.787	46322.3	83.5417	No	No	No
GNAQ Q209L	GNAQ Q209L-03-09	GGLRSERRK	9	A*01:01	-12.5227	-0.185598	-0.307143	TRUE	91.2818	44792.9	70.8571	88.924	44287.9	67.7778	No	No	No
GNAQ Q209L	GNAQ Q209L-03-11	GGLRSERRKWI	11	A*01:01	-47.8221	-2.11275	-5.86429	TRUE	89.6894	44435.7	79.8276	91.6528	44879.3	84.5833	No	No	No
GNAQ Q209L	GNAQ Q209L-04-08	VGGLRSER	8	A*01:01	-15.0181	-0.321836	-0.7	FALSE	90.7816	44676.8	84.7917	94.11	45455.5	86.0526	No	No	No
GNAQ Q209L	GNAQ Q209L-04-09	VGGLRSERR	9	A*01:01	16.4701	1.39724	4.25714	FALSE	66.6052	40360.7	39.0256	73.1106	41471.4	41.2571	No	No	No
GNAQ Q209L	GNAQ Q209L-04-10	VGGLRSERRK	10	A*01:01	16.8784	1.41954	4.32143	FALSE	82.5751	43106.5	75.8621	86.834	43886.7	73.7143	No	No	No
GNAQ Q209L	GNAQ Q209L-04-11	VGGLRSERRKW	11	A*01:01	24.1379	1.81587	5.46429	FALSE	85.2535	43585.8	38.2143	91.6507	44878.8	59.2253	Yes	No	No
GNAQ Q209L	GNAQ Q209L-05-08	DVGGLRSE	8	A*01:01	-17.8312	-0.475414	-1.14286	FALSE	93.2534	45253.8	68.7778	95.4726	46059	72.8571	No	No	No
GNAQ Q209L	GNAQ Q209L-05-09	DVGGLRSER	9	A*01:01	13.5662	1.23871	3.8	FALSE	61.3645	39425	30.5128	66.9939	40428	31.9	No	No	No
GNAQ Q209L	GNAQ Q209L-05-10	DVGGLRSERR	10	A*01:01	-8.52994	0.032383	0.321429	FALSE	63.7399	39854.3	44.6786	72.5414	41375.9	47.8	No	No	No
GNAQ Q209L	GNAQ Q209L-05-11	DVGGLRSERRK	11	A*01:01	12.6134	1.18669	3.65	FALSE	74.0086	41622.4	55.9155	77.5106	42221.1	57.8873	No	No	No
GNAQ Q209L	GNAQ Q209L-06-08	VDVGGLRS	8	A*01:01	-27.8584	-1.02284	-2.72143	FALSE	44.0268	35979.5	21.0812	77.5503	42228	47.08	No	No	No
GNAQ Q209L	GNAQ Q209L-06-09	VDVGGLRSE	9	A*01:01	-12.931	-0.207892	-0.371428	FALSE	92.3802	45049.1	57.9577	95.0137	45677.3	64.1818	No	No	No
GNAQ Q209L	GNAQ Q209L-06-10	VDVGGLRSER	10	A*01:01	-8.89292	0.0125666	0.264286	FALSE	57.7704	38758	32.4328	63.3626	39785.8	32.209	No	No	No
GNAQ Q209L	GNAQ Q209L-06-11	VDVGGLRSERR	11	A*01:01	-2.13249	0.381648	1.32857	FALSE	77.3915	42200.6	46.8	81.7738	42964.9	47.76	No	No	No
GNAQ Q209L	GNAQ Q209L-07-08	MVDVGGLR	8	A*01:01	13.8385	1.25357	3.84286	FALSE	2.6826	8780.35	1.7378	7.9054	19062.1	3.4566	No	No	Yes
GNAQ Q209L	GNAQ Q209L-07-09	MVDVGGLRS	9	A*01:01	-0.272232	0.483208	1.62143	FALSE	1.0678	3118.58	0.8854	3.3167	10522.9	1.9781	No	Yes	Yes
GNAQ Q209L	GNAQ Q209L-07-10	MVDVGGLRSE	10	A*01:01	-8.30308	0.0447683	0.357143	FALSE	6.353	16801.1	4.3795	17.5143	27079.9	8.1971	No	No	No
GNAQ Q209L	GNAQ Q209L-07-11	MVDVGGLRSER	11	A*01:01	3.85662	0.70862	2.27143	FALSE	5.483	15284.9	3.6744	9.7919	21278.2	5.0264	No	No	No
GNAQ Q209L	GNAQ Q209L-08-08	RMVDVGGL	8	A*01:01	17.2414	1.43935	4.37857	TRUE	60.776	39319.3	37.1304	85.6088	43653.3	56.4085	No	No	No
GNAQ Q209L	GNAQ Q209L-08-09	RMVDVGGLR	9	A*01:01	-16.9238	-0.425873	-1	FALSE	24.6897	30402	10.3253	46.345	36492	15.4408	No	No	No
GNAQ Q209L	GNAQ Q209L-08-10	RMVDVGGLRS	10	A*01:01	-23.1397	-0.76523	-1.97857	FALSE	6.9536	17747.5	5.6186	20.553	28631.6	10.105	No	No	No
GNAQ Q209L	GNAQ Q209L-08-11	RMVDVGGLRSE	11	A*01:01	0.045372	0.500547	1.67143	FALSE	37.873	34498.5	35.7308	68.0288	40607.7	54.5109	No	No	No
GNAQ Q209L	GNAQ Q209L-09-09	FRMVDVGGL	9	A*01:01	-13.8838	-0.25991	-0.521428	TRUE	45.3141	36273.1	23.4834	83.7902	43322	49.5	No	No	No
GNAQ Q209L	GNAQ Q209L-09-10	FRMVDVGGLR	10	A*01:01	-38.7024	-1.61486	-4.42857	FALSE	21.1892	28931.5	16.6211	43.7517	35916.9	25.9402	No	No	No
GNAQ Q209L	GNAQ Q209L-09-11	FRMVDVGGLRS	11	A*01:01	-7.98548	0.0621077	0.407143	FALSE	4.3559	13033.9	3.9205	13.7941	24687.9	6.8562	No	No	No
GNAQ Q209L	GNAQ Q209L-10-10	IFRMVDVGGL	10	A*01:01	-4.76407	0.237979	0.914286	TRUE	50.2663	37309.6	48	80.7828	42790.5	73.8571	No	No	No
GNAQ Q209L	GNAQ Q209L-10-11	IFRMVDVGGLR	11	A*01:01	-6.21597	0.158713	0.685714	FALSE	49.5992	37176.6	36.9216	72.488	41367	47.24	No	No	No
GNAQ Q209L	GNAQ Q209L-11-11	VIFRMVDVGGL	11	A*01:01	-70.5989	-3.35623	-9.45	TRUE	53.3708	37916.8	68.5556	79.0556	42488.8	87.3684	No	No	No
GNAQ Q209P	GNAQ Q209P-01-08	PRSERRKW	8	A*01:01	-1.9871	0.583222	1.42187	FALSE	95.8031	46335.9	62.3636	93.4577	45301.8	39.4103	No	No	No
GNAQ Q209P	GNAQ Q209P-01-09	PRSERRKWI	9	A*01:01	-8.3871	-0.3082	-0.515625	FALSE	92.9033	45171.6	70.2857	79.2222	42517.7	47.72	No	No	No
GNAQ Q209P	GNAQ Q209P-01-10	PRSERRKWIH	10	A*01:01	-7.66452	-0.207556	-0.296875	FALSE	33.9084	33436.8	43.8276	20.4774	28595.4	26.0818	No	No	No
GNAQ Q209P	GNAQ Q209P-01-11	PRSERRKWIHC	11	A*01:01	-12.2065	-0.840178	-1.67187	FALSE	84.6468	43474.6	96.8421	78.5556	42402	93.4375	No	No	No
GNAQ Q209P	GNAQ Q209P-02-08	GPRSERRK	8	A*01:01	2.03871	1.14395	2.64062	FALSE	95.8162	46346.9	78.6207	96.1348	46615.5	91.5625	No	No	No
GNAQ Q209P	GNAQ Q209P-02-09	GPRSERRKW	9	A*01:01	-8.02581	-0.257878	-0.40625	FALSE	83.5451	43278.5	18.4524	90.5252	44617.4	28.4598	No	No	No
GNAQ Q209P	GNAQ Q209P-02-10	GPRSERRKWI	10	A*01:01	-6.73548	-0.0781561	-0.0156249	FALSE	81.0859	42843.7	60.0909	81.6421	42941.7	64.7273	No	No	No
GNAQ Q209P	GNAQ Q209P-03-08	GGPRSERR	8	A*01:01	-5.13548	0.144699	0.46875	TRUE	95.1301	45773.8	75.6897	95.787	46322.3	83.5417	No	No	No
GNAQ Q209P	GNAQ Q209P-03-10	GGPRSERRKW	10	A*01:01	-6.94194	-0.106912	-0.078125	TRUE	86.496	43822.2	36.5098	91.0233	44732.9	45.68	No	No	No
GNAQ Q209P	GNAQ Q209P-03-11	GGPRSERRKWI	11	A*01:01	-11.8452	-0.789856	-1.5625	TRUE	90.9754	44721.8	82.9167	91.6528	44879.3	84.5833	No	No	No
GNAQ Q209P	GNAQ Q209P-04-09	VGGPRSERR	9	A*01:01	-5.08387	0.151888	0.484375	FALSE	64.9597	40076.5	30.7821	73.1106	41471.4	41.2571	No	No	No
GNAQ Q209P	GNAQ Q209P-04-10	VGGPRSERRK	10	A*01:01	0.645161	0.949855	2.21875	FALSE	77.8122	42273.2	56.831	86.834	43886.7	73.7143	No	No	No
GNAQ Q209P	GNAQ Q209P-04-11	VGGPRSERRKW	11	A*01:01	-7.45806	-0.178801	-0.234375	FALSE	86.5706	43836.4	46.48	91.6507	44878.8	59.2253	No	No	No
GNAQ Q209P	GNAQ Q209P-05-08	DVGGPRSE	8	A*01:01	9.10968	2.12883	4.78125	FALSE	95.2011	45832.8	64.9091	95.4726	46059	72.8571	No	No	No
GNAQ Q209P	GNAQ Q209P-05-09	DVGGPRSER	9	A*01:01	-5.70323	0.0656217	0.296875	FALSE	67.5845	40530.5	25.3675	66.9939	40428	31.9	No	No	No
GNAQ Q209P	GNAQ Q209P-05-10	DVGGPRSERR	10	A*01:01	-4.56774	0.223777	0.640625	FALSE	68.0515	40611.7	36.451	72.5414	41375.9	47.8	No	No	No
GNAQ Q209P	GNAQ Q209P-05-11	DVGGPRSERRK	11	A*01:01	-7.56129	-0.193178	-0.265625	FALSE	77.9444	42296.1	51.1413	77.5106	42221.1	57.8873	No	No	No
GNAQ Q209P	GNAQ Q209P-06-08	VDVGGPRS	8	A*01:01	-1.16129	0.698244	1.67187	FALSE	76.2619	42006.1	45	77.5503	42228	47.08	No	No	No
GNAQ Q209P	GNAQ Q209P-06-09	VDVGGPRSE	9	A*01:01	-9.62581	-0.480734	-0.890625	FALSE	95.1468	45787.7	58.5211	95.0137	45677.3	64.1818	No	No	No
GNAQ Q209P	GNAQ Q209P-06-10	VDVGGPRSER	10	A*01:01	-3.01935	0.439444	1.10937	FALSE	62.71	39667.6	26.8364	63.3626	39785.8	32.209	No	No	No
GNAQ Q209P	GNAQ Q209P-06-11	VDVGGPRSERR	11	A*01:01	-6.68387	-0.0709673	0	FALSE	79.4339	42554.5	45.16	81.7738	42964.9	47.76	No	No	No
GNAQ Q209P	GNAQ Q209P-07-08	MVDVGGPR	8	A*01:01	-3.38064	0.389122	1	FALSE	7.9952	19180.8	3.58	7.9054	19062.1	3.4566	No	No	No
GNAQ Q209P	GNAQ Q209P-07-09	MVDVGGPRS	9	A*01:01	3.94839	1.40994	3.21875	FALSE	3.0801	9919.14	1.8127	3.3167	10522.9	1.9781	No	No	Yes
GNAQ Q209P	GNAQ Q209P-07-10	MVDVGGPRSE	10	A*01:01	-0.851613	0.741377	1.76562	FALSE	17.7439	27209.4	8.2247	17.5143	27079.9	8.1971	No	No	No
GNAQ Q209P	GNAQ Q209P-07-11	MVDVGGPRSER	11	A*01:01	-24.3355	-2.52957	-5.34375	FALSE	9.5597	21028.9	4.7825	9.7919	21278.2	5.0264	No	No	No
GNAQ Q209P	GNAQ Q209P-08-08	RMVDVGGP	8	A*01:01	-7.04516	-0.121289	-0.109375	TRUE	82.2008	43040.3	70	85.6088	43653.3	56.4085	No	No	No
GNAQ Q209P	GNAQ Q209P-08-09	RMVDVGGPR	9	A*01:01	-7.25161	-0.150045	-0.171875	FALSE	41.3625	35354.4	22.9831	46.345	36492	15.4408	No	No	No
GNAQ Q209P	GNAQ Q209P-08-10	RMVDVGGPRS	10	A*01:01	-29.2903	-3.2197	-6.84375	FALSE	19.5995	28167	10.0896	20.553	28631.6	10.105	No	No	No
GNAQ Q209P	GNAQ Q209P-08-11	RMVDVGGPRSE	11	A*01:01	-3.38064	0.389122	1	FALSE	69.109	40796.2	52.663	68.0288	40607.7	54.5109	No	No	No
GNAQ Q209P	GNAQ Q209P-09-09	FRMVDVGGP	9	A*01:01	-13.3935	-1.00552	-2.03125	TRUE	90.8774	44699	79.8276	83.7902	43322	49.5	No	No	No
GNAQ Q209P	GNAQ Q209P-09-10	FRMVDVGGPR	10	A*01:01	-9.9871	-0.531056	-1	FALSE	37.0526	34289.4	47.2	43.7517	35916.9	25.9402	No	No	No
GNAQ Q209P	GNAQ Q209P-09-11	FRMVDVGGPRS	11	A*01:01	1.78065	1.10801	2.5625	FALSE	12.4389	23647.6	6.4645	13.7941	24687.9	6.8562	No	No	No
GNAQ Q209P	GNAQ Q209P-10-10	IFRMVDVGGP	10	A*01:01	-5.6	0.0799994	0.328125	TRUE	85.4448	43622.1	89.2105	80.7828	42790.5	73.8571	No	No	No
GNAQ Q209P	GNAQ Q209P-10-11	IFRMVDVGGPR	11	A*01:01	-11.5355	-0.746723	-1.46875	FALSE	65.6083	40188.6	73.5714	72.488	41367	47.24	No	No	No
GNAQ Q209P	GNAQ Q209P-11-11	VIFRMVDVGGP	11	A*01:01	4.51613	1.48902	3.39062	TRUE	87.9051	44091.9	96.8421	79.0556	42488.8	87.3684	No	No	No
GTF2I L424H	GTF2I L424H-01-08	HAKERIRF	8	A*01:01	-23.9226	-0.608807	-0.805556	FALSE	61.3503	39422.4	19.9451	58.0129	38803.7	20.0773	No	No	No
GTF2I L424H	GTF2I L424H-01-09	HAKERIRFV	9	A*01:01	-22.1677	-0.432036	-0.569445	FALSE	44.0903	35994.3	18.3912	44.6589	36127	21.9239	No	No	No
GTF2I L424H	GTF2I L424H-01-10	HAKERIRFVI	10	A*01:01	-7.50968	1.04452	1.40278	FALSE	15.955	26160.9	27.8641	13.9944	24840.1	41	No	No	No
GTF2I L424H	GTF2I L424H-01-11	HAKERIRFVIK	11	A*01:01	-32.0258	-1.42507	-1.89583	FALSE	49.0278	37061	53.8043	50.1789	37292.7	65.8889	No	No	No
GTF2I L424H	GTF2I L424H-02-08	LHAKERIR	8	A*01:01	-12.7742	0.514208	0.694445	FALSE	91.9862	44957.1	84.375	73.6558	41563	56.6901	No	No	No
GTF2I L424H	GTF2I L424H-02-09	LHAKERIRF	9	A*01:01	-31.3032	-1.35228	-1.79861	FALSE	40.2554	35085.7	16.3995	10.9503	22417.1	4.8746	No	No	No
GTF2I L424H	GTF2I L424H-02-10	LHAKERIRFV	10	A*01:01	6.7871	2.48468	3.32639	FALSE	46.679	36563.5	48.4545	21.1257	28903	31.6143	No	No	No
GTF2I L424H	GTF2I L424H-02-11	LHAKERIRFVI	11	A*01:01	-7.45806	1.04972	1.40972	FALSE	42.6054	35651.3	79.8276	22.9259	29695.9	63.9091	No	No	No
GTF2I L424H	GTF2I L424H-03-08	ILHAKERI	8	A*01:01	-8.43871	0.950935	1.27778	TRUE	76.0212	41964.7	52.2283	76.2064	41996.5	56.5493	No	No	No
GTF2I L424H	GTF2I L424H-03-09	ILHAKERIR	9	A*01:01	-11.071	0.685779	0.923611	TRUE	70.9407	41108.6	35.6346	74.9653	41783.9	44.7857	No	No	No
GTF2I L424H	GTF2I L424H-03-10	ILHAKERIRF	10	A*01:01	-30.529	-1.2743	-1.69444	TRUE	26.9868	31256.2	13.3027	26.524	31090.6	13.6914	No	No	No
GTF2I L424H	GTF2I L424H-03-11	ILHAKERIRFV	11	A*01:01	-17.9355	-0.00570641	0	TRUE	55.4984	38332.2	62.2727	50.1685	37290.6	62.9091	No	No	No
GTF2I L424H	GTF2I L424H-04-08	RILHAKER	8	A*01:01	-25.5226	-0.76998	-1.02083	FALSE	92.4739	45071	77.2414	91.7966	44912.8	75.8621	No	No	No
GTF2I L424H	GTF2I L424H-04-09	RILHAKERI	9	A*01:01	-27.2258	-0.941551	-1.25	FALSE	69.1923	40810.8	32.3881	63.9013	39883.6	32.8806	No	No	No
GTF2I L424H	GTF2I L424H-04-10	RILHAKERIR	10	A*01:01	-24.1806	-0.634802	-0.840278	FALSE	80.6695	42770.6	65.5556	78.955	42471.3	67.2222	No	No	No
GTF2I L424H	GTF2I L424H-04-11	RILHAKERIRF	11	A*01:01	-15.871	0.202259	0.277778	FALSE	55.0801	38254.3	31.9571	50.618	37377.9	32.1791	No	No	No
GTF2I L424H	GTF2I L424H-05-08	ERILHAKE	8	A*01:01	-24.9032	-0.70759	-0.9375	FALSE	96.815	47194	90.625	96.5471	46965.3	90.625	No	No	No
GTF2I L424H	GTF2I L424H-05-09	ERILHAKER	9	A*01:01	-25.3677	-0.754382	-1	FALSE	94.0809	45448.6	59.3662	94.0767	45447.6	56.5493	No	No	No
GTF2I L424H	GTF2I L424H-05-10	ERILHAKERI	10	A*01:01	-22.5806	-0.473629	-0.625	FALSE	65.1792	40114.7	42.7576	60.6455	39295.9	47.28	No	No	No
GTF2I L424H	GTF2I L424H-05-11	ERILHAKERIR	11	A*01:01	-12.8258	0.509008	0.6875	FALSE	89.2246	44345.9	78.7931	86.5457	43831.7	81.0417	No	No	No
GTF2I L424H	GTF2I L424H-06-08	LERILHAK	8	A*01:01	-5.03226	1.29408	1.73611	FALSE	55.5207	38336.3	46.44	46.2306	36467.5	51.0326	No	No	No
GTF2I L424H	GTF2I L424H-06-09	LERILHAKE	9	A*01:01	-25.7806	-0.795976	-1.05556	FALSE	91.09	44748.4	71.8571	91.386	44817.2	79.1379	No	No	No
GTF2I L424H	GTF2I L424H-06-10	LERILHAKER	10	A*01:01	-27.2774	-0.946751	-1.25694	FALSE	73.5783	41550	62.6364	74.1368	41644	73.4286	No	No	No
GTF2I L424H	GTF2I L424H-06-11	LERILHAKERI	11	A*01:01	-14.4258	0.347835	0.472222	FALSE	66.9182	40414.9	71.4286	65.3382	40142.1	78.4483	No	No	No
GTF2I L424H	GTF2I L424H-07-08	RLERILHA	8	A*01:01	-9.00645	0.893745	1.20139	FALSE	35.4954	33866.8	29.9268	16.1254	26265.5	19.051	No	No	No
GTF2I L424H	GTF2I L424H-07-09	RLERILHAK	9	A*01:01	-22.2194	-0.437235	-0.576389	FALSE	11.521	22899	7.558	8.2809	19540	8.0897	No	No	No
GTF2I L424H	GTF2I L424H-07-10	RLERILHAKE	10	A*01:01	-20.3097	-0.244867	-0.319444	FALSE	49.3313	37122.4	45.04	41.8786	35476.6	58.169	No	No	No
GTF2I L424H	GTF2I L424H-07-11	RLERILHAKER	11	A*01:01	-12.9806	0.493411	0.666667	FALSE	48.9747	37050.1	47.04	40.9706	35261.6	55	No	No	No
GTF2I L424H	GTF2I L424H-08-08	PRLERILH	8	A*01:01	-6.89032	1.10691	1.48611	TRUE	95.5567	46129.3	79.3103	84.03	43364.7	61.9091	No	No	No
GTF2I L424H	GTF2I L424H-08-09	PRLERILHA	9	A*01:01	-31.5097	-1.37308	-1.82639	FALSE	87.162	43949.5	56.6901	66.6002	40359.8	44.75	No	No	No
GTF2I L424H	GTF2I L424H-08-10	PRLERILHAK	10	A*01:01	-21.0323	-0.317655	-0.416667	FALSE	33.9171	33439.3	31.2857	22.6227	29564.7	34.8036	No	No	No
GTF2I L424H	GTF2I L424H-08-11	PRLERILHAKE	11	A*01:01	-8.54194	0.940537	1.26389	FALSE	89.1277	44327.2	95.5263	83.8798	43337.9	96.3158	No	No	No
GTF2I L424H	GTF2I L424H-09-10	IPRLERILHA	10	A*01:01	-36.9806	-1.92419	-2.5625	FALSE	52.834	37811.1	35.4615	32.9834	33167.6	29.4756	No	No	No
GTF2I L424H	GTF2I L424H-09-11	IPRLERILHAK	11	A*01:01	-3.43226	1.45525	1.95139	FALSE	35.7987	33951.9	34.0357	26.3751	31037.5	41.1429	No	No	No
GTF2I L424H	GTF2I L424H-10-10	GIPRLERILH	10	A*01:01	-33.9355	-1.61744	-2.15278	TRUE	41.9045	35482.8	17.6809	45.1952	36248	35.7308	No	No	No
GTF2I L424H	GTF2I L424H-10-11	GIPRLERILHA	11	A*01:01	-19.6903	-0.182477	-0.236111	FALSE	55.1513	38267.5	52.4457	33.1089	33203.9	40.2778	No	No	No
GTF2I L424H	GTF2I L424H-11-11	YGIPRLERILH	11	A*01:01	-17.6258	0.0254884	0.0416666	TRUE	44.7408	36146.2	34.0893	44.3294	36050.1	43.3793	No	No	No
IDH1 R132C	IDH1 R132C-01-11	CHAYGDQYRAT	11	A*01:01	-7.30323	1.16443	1.73402	FALSE	69.0207	40780.8	90.9375	83.9035	43342.2	86.0526	No	No	No
IDH1 R132C	IDH1 R132C-02-08	GCHAYGDQ	8	A*01:01	-22.1161	0.600946	1	FALSE	96.8765	47246.6	96.0526	96.673	47072.6	88.4211	No	No	No
IDH1 R132C	IDH1 R132C-02-09	GCHAYGDQY	9	A*01:01	-5.03226	1.25082	1.84655	FALSE	9.2497	20686.1	3.5636	31.266	32671.5	7.3703	No	No	No
IDH1 R132C	IDH1 R132C-02-11	GCHAYGDQYRA	11	A*01:01	-5.80645	1.22137	1.80818	FALSE	63.3982	39792.2	54.4565	68.5639	40701	45.96	No	No	No
IDH1 R132C	IDH1 R132C-03-09	IGCHAYGDQ	9	A*01:01	5.54839	1.65331	2.37084	TRUE	88.7525	44254.8	92.8125	92.4969	45076.4	87.3684	No	No	No
IDH1 R132C	IDH1 R132C-03-10	IGCHAYGDQY	10	A*01:01	-3.48387	1.30972	1.92327	TRUE	5.1378	14626.5	3.8391	8.4733	19785.3	3.9034	No	No	No
IDH1 R132C	IDH1 R132C-03-11	IGCHAYGDQYR	11	A*01:01	-3.27742	1.31757	1.9335	TRUE	46.3506	36493.1	39.6923	55.5385	38339.6	33.4068	No	No	No
IDH1 R132C	IDH1 R132C-04-08	IIGCHAYG	8	A*01:01	-53.3935	-0.588848	-0.549872	FALSE	65.5881	40185.1	89.4737	80.0158	42656	75.5172	No	No	No
IDH1 R132C	IDH1 R132C-04-09	IIGCHAYGD	9	A*01:01	-29.6516	0.314296	0.626598	FALSE	76.9497	42124.4	94.6875	86.9607	43911	89.4737	No	No	No
IDH1 R132C	IDH1 R132C-04-10	IIGCHAYGDQ	10	A*01:01	-8.85161	1.10553	1.65729	FALSE	63.6047	39829.7	90.9375	76.3042	42013.3	82.5	No	No	No
IDH1 R132C	IDH1 R132C-04-11	IIGCHAYGDQY	11	A*01:01	-11.0194	1.02307	1.54987	FALSE	2.5402	8387.83	2.6673	3.5083	11035.9	2.4616	No	No	No
IDH1 R132C	IDH1 R132C-05-08	IIIGCHAY	8	A*01:01	-74.2968	-1.38401	-1.58568	FALSE	13.8833	24755.6	7.348	19.116	27926.7	5.1514	No	No	No
IDH1 R132C	IDH1 R132C-05-09	IIIGCHAYG	9	A*01:01	-80.2839	-1.61176	-1.88235	FALSE	48.9689	37048.9	69.7778	63.1704	39750.9	48.5909	No	No	No
IDH1 R132C	IDH1 R132C-05-10	IIIGCHAYGD	10	A*01:01	-48.2839	-0.394476	-0.296675	FALSE	70.6654	41062.8	95.5263	84.2304	43400.4	91.875	No	No	No
IDH1 R132C	IDH1 R132C-05-11	IIIGCHAYGDQ	11	A*01:01	-29.0323	0.337857	0.657289	FALSE	73.0465	41460.6	95.2632	82.1139	43024.9	78.4483	No	No	No
IDH1 R132C	IDH1 R132C-06-08	PIIIGCHA	8	A*01:01	-62.4258	-0.932435	-0.997443	FALSE	88.8718	44277.9	84.1667	94.6353	45579.6	77.069	No	No	No
IDH1 R132C	IDH1 R132C-06-09	PIIIGCHAY	9	A*01:01	-66.2452	-1.07772	-1.1867	FALSE	8.0737	19279.2	3.3087	9.1408	20565.9	2.3476	No	No	No
IDH1 R132C	IDH1 R132C-06-10	PIIIGCHAYG	10	A*01:01	-91.5355	-2.03977	-2.4399	FALSE	50.6055	37375.5	38.881	56.235	38469.7	20.1045	No	No	No
IDH1 R132C	IDH1 R132C-06-11	PIIIGCHAYGD	11	A*01:01	-77.4452	-1.50377	-1.74169	FALSE	86.3966	43803.2	77.7586	88.4145	44189.8	53.0978	No	No	No
IDH1 R132C	IDH1 R132C-07-08	KPIIIGCH	8	A*01:01	-44.6194	-0.255077	-0.11509	FALSE	90.3439	44575.4	71.7143	92.4614	45068.1	58.169	No	No	No
IDH1 R132C	IDH1 R132C-07-09	KPIIIGCHA	9	A*01:01	-46.529	-0.327721	-0.209719	FALSE	66.898	40411.4	44.25	82.504	43093.9	39.1538	No	No	No
IDH1 R132C	IDH1 R132C-07-10	KPIIIGCHAY	10	A*01:01	-42.2968	-0.166726	0	FALSE	10.1123	21610	5.0577	12.5748	23754.8	4.1935	No	No	No
IDH1 R132C	IDH1 R132C-07-11	KPIIIGCHAYG	11	A*01:01	-77.6	-1.50966	-1.74936	FALSE	52.5593	37757.1	37.6957	58.2777	38853.7	31.8571	No	No	No
IDH1 R132C	IDH1 R132C-08-08	VKPIIIGC	8	A*01:01	-46.529	-0.327721	-0.209719	TRUE	95.6205	46182.7	85	95.2709	45890.8	65.7778	No	No	No
IDH1 R132C	IDH1 R132C-08-09	VKPIIIGCH	9	A*01:01	-44.5161	-0.251151	-0.109975	FALSE	90.0854	44515.6	69.1111	88.5139	44208.9	47.2	No	No	No
IDH1 R132C	IDH1 R132C-08-10	VKPIIIGCHA	10	A*01:01	-48.4387	-0.400366	-0.304348	FALSE	66.1358	40279.5	77.2414	84.2066	43396.1	59.0845	No	No	No
IDH1 R132C	IDH1 R132C-08-11	VKPIIIGCHAY	11	A*01:01	-24.6968	0.502779	0.872123	FALSE	13.6697	24593.8	14.2282	15.534	25881.6	6.4837	No	No	No
IDH1 R132C	IDH1 R132C-09-09	WVKPIIIGC	9	A*01:01	-75.5355	-1.43113	-1.64706	TRUE	64.3617	39967.4	32.1194	44.9866	36203.7	12.5737	No	No	No
IDH1 R132C	IDH1 R132C-09-10	WVKPIIIGCH	10	A*01:01	-44.7742	-0.260967	-0.122762	FALSE	32.5096	33034.4	40.5556	33.1918	33228	22.1582	No	No	No
IDH1 R132C	IDH1 R132C-09-11	WVKPIIIGCHA	11	A*01:01	-45.7032	-0.296308	-0.168798	FALSE	46.6236	36551.6	63.5455	63.1775	39752.2	56.4085	No	No	No
IDH1 R132C	IDH1 R132C-10-10	GWVKPIIIGC	10	A*01:01	-42.2452	-0.164763	0.0025575	TRUE	83.1049	43200.3	61.3636	73.3271	41507.7	38.9762	No	No	No
IDH1 R132C	IDH1 R132C-10-11	GWVKPIIIGCH	11	A*01:01	-37.9613	-0.00180417	0.214834	FALSE	80.3901	42721.5	72.8571	79.3995	42548.6	62	No	No	No
IDH1 R132C	IDH1 R132C-11-11	SGWVKPIIIGC	11	A*01:01	-49.1097	-0.425889	-0.337596	TRUE	84.689	43482.2	77.931	74.6472	41730.2	47.96	No	No	No
IDH1 R132G	IDH1 R132G-01-08	GHAYGDQY	8	A*01:01	-2.4	1.26188	1.62327	FALSE	38	34531	14.6698	39.0316	34791.6	15.0592	No	No	No
IDH1 R132G	IDH1 R132G-01-09	GHAYGDQYR	9	A*01:01	-19.4839	-0.173219	-0.210526	FALSE	59.9266	39166.4	20.3909	56.5354	38525.9	20.9955	No	No	No
IDH1 R132G	IDH1 R132G-01-10	GHAYGDQYRA	10	A*01:01	-12.929	0.377408	0.493075	FALSE	50.8739	37427.7	36.7843	49.0079	37056.9	36.1176	No	No	No
IDH1 R132G	IDH1 R132G-01-11	GHAYGDQYRAT	11	A*01:01	-13.6	0.321044	0.421053	FALSE	84.8893	43517.9	87.3684	83.9035	43342.2	86.0526	No	No	No
IDH1 R132G	IDH1 R132G-02-08	GGHAYGDQ	8	A*01:01	-9.72903	0.646218	0.836565	FALSE	96.114	46597.8	88.9474	96.673	47072.6	88.4211	No	No	No
IDH1 R132G	IDH1 R132G-02-09	GGHAYGDQY	9	A*01:01	-24.8516	-0.624127	-0.786704	FALSE	8.1708	19401	2.7384	31.266	32671.5	7.3703	No	No	No
IDH1 R132G	IDH1 R132G-02-10	GGHAYGDQYR	10	A*01:01	-12.6194	0.403422	0.526316	FALSE	51.1132	37474.3	25.4615	62.6792	39662	33.6102	No	No	No
IDH1 R132G	IDH1 R132G-02-11	GGHAYGDQYRA	11	A*01:01	-27.8968	-0.87993	-1.11357	FALSE	69.9117	40936.8	52.337	68.5639	40701	45.96	No	No	No
IDH1 R132G	IDH1 R132G-03-08	IGGHAYGD	8	A*01:01	-23.0452	-0.472379	-0.592798	TRUE	95.8974	46415.2	97.6316	96.1372	46617.5	98.1579	No	No	No
IDH1 R132G	IDH1 R132G-03-09	IGGHAYGDQ	9	A*01:01	-10.2968	0.598526	0.775623	TRUE	89.8236	44461.7	85.7895	92.4969	45076.4	87.3684	No	No	No
IDH1 R132G	IDH1 R132G-03-10	IGGHAYGDQY	10	A*01:01	-23.2	-0.485386	-0.609418	TRUE	5.6015	15496.9	3.0891	8.4733	19785.3	3.9034	No	No	No
IDH1 R132G	IDH1 R132G-03-11	IGGHAYGDQYR	11	A*01:01	-19.6387	-0.186226	-0.227147	TRUE	55.4139	38316.4	39	55.5385	38339.6	33.4068	No	No	No
IDH1 R132G	IDH1 R132G-04-08	IIGGHAYG	8	A*01:01	-31.3032	-1.16608	-1.47922	FALSE	82.7095	43130.3	68.3333	80.0158	42656	75.5172	No	No	No
IDH1 R132G	IDH1 R132G-04-09	IIGGHAYGD	9	A*01:01	-19.4839	-0.173219	-0.210526	FALSE	89.1228	44326.3	81.875	86.9607	43911	89.4737	No	No	No
IDH1 R132G	IDH1 R132G-04-10	IIGGHAYGDQ	10	A*01:01	-28.6194	-0.940629	-1.19114	FALSE	77.8889	42286.5	71.5714	76.3042	42013.3	82.5	No	No	No
IDH1 R132G	IDH1 R132G-04-11	IIGGHAYGDQY	11	A*01:01	-22.6323	-0.437694	-0.548476	FALSE	3.4742	10945.4	2.0286	3.5083	11035.9	2.4616	No	No	No
IDH1 R132G	IDH1 R132G-05-08	IIIGGHAY	8	A*01:01	5.23871	1.90356	2.44321	FALSE	14.27	25028.1	3.6136	19.116	27926.7	5.1514	No	No	No
IDH1 R132G	IDH1 R132G-05-09	IIIGGHAYG	9	A*01:01	0.903226	1.53936	1.97784	FALSE	63.5691	39823.2	44.8214	63.1704	39750.9	48.5909	No	No	No
IDH1 R132G	IDH1 R132G-05-10	IIIGGHAYGD	10	A*01:01	2.4	1.6651	2.1385	FALSE	86.2276	43771	85.5263	84.2304	43400.4	91.875	No	No	No
IDH1 R132G	IDH1 R132G-05-11	IIIGGHAYGDQ	11	A*01:01	-30.3742	-1.08804	-1.3795	FALSE	82.7227	43132.6	65.5556	82.1139	43024.9	78.4483	No	No	No
IDH1 R132G	IDH1 R132G-06-08	PIIIGGHA	8	A*01:01	-9.47097	0.667896	0.864266	FALSE	93.0721	45211.2	72.8571	94.6353	45579.6	77.069	No	No	No
IDH1 R132G	IDH1 R132G-06-09	PIIIGGHAY	9	A*01:01	4.05161	1.80384	2.31579	FALSE	6.5504	17125.6	1.4954	9.1408	20565.9	2.3476	No	No	Yes
IDH1 R132G	IDH1 R132G-06-10	PIIIGGHAYG	10	A*01:01	-34.1419	-1.40454	-1.78393	FALSE	50.8989	37432.5	15.0768	56.235	38469.7	20.1045	No	No	No
IDH1 R132G	IDH1 R132G-06-11	PIIIGGHAYGD	11	A*01:01	-25.8839	-0.71084	-0.897507	FALSE	86.6998	43861.1	42.697	88.4145	44189.8	53.0978	No	No	No
IDH1 R132G	IDH1 R132G-07-08	KPIIIGGH	8	A*01:01	-8.74839	0.728595	0.941828	FALSE	93.2326	45248.9	64.4545	92.4614	45068.1	58.169	No	No	No
IDH1 R132G	IDH1 R132G-07-09	KPIIIGGHA	9	A*01:01	-7.76774	0.810973	1.04709	FALSE	73.3618	41513.6	35.1731	82.504	43093.9	39.1538	No	No	No
IDH1 R132G	IDH1 R132G-07-10	KPIIIGGHAY	10	A*01:01	-30.529	-1.10105	-1.39612	FALSE	9.7311	21212.7	2.9446	12.5748	23754.8	4.1935	No	No	No
IDH1 R132G	IDH1 R132G-07-11	KPIIIGGHAYG	11	A*01:01	-27.0194	-0.806224	-1.01939	FALSE	55.3827	38310.6	21.264	58.2777	38853.7	31.8571	No	No	No
IDH1 R132G	IDH1 R132G-08-08	VKPIIIGG	8	A*01:01	-5.13548	1.03209	1.32964	TRUE	96.1754	46649.8	89.2105	95.2709	45890.8	65.7778	No	No	No
IDH1 R132G	IDH1 R132G-08-09	VKPIIIGGH	9	A*01:01	-7.2	0.858665	1.10803	FALSE	93.4535	45300.8	63	88.5139	44208.9	47.2	No	No	No
IDH1 R132G	IDH1 R132G-08-10	VKPIIIGGHA	10	A*01:01	-30.4258	-1.09238	-1.38504	FALSE	78.6958	42426.3	59.0141	84.2066	43396.1	59.0845	No	No	No
IDH1 R132G	IDH1 R132G-08-11	VKPIIIGGHAY	11	A*01:01	-33.7806	-1.37419	-1.74515	FALSE	12.0062	23309.5	3.3418	15.534	25881.6	6.4837	No	No	No
IDH1 R132G	IDH1 R132G-09-09	WVKPIIIGG	9	A*01:01	-8.3871	0.758945	0.980609	TRUE	62.2212	39579.2	41.6857	44.9866	36203.7	12.5737	No	No	No
IDH1 R132G	IDH1 R132G-09-10	WVKPIIIGGH	10	A*01:01	-37.1871	-1.66035	-2.1108	FALSE	39.4092	34881.7	34.875	33.1918	33228	22.1582	No	No	No
IDH1 R132G	IDH1 R132G-09-11	WVKPIIIGGHA	11	A*01:01	-11.1226	0.529155	0.686981	FALSE	54.1989	38080.4	48	63.1775	39752.2	56.4085	No	No	No
IDH1 R132G	IDH1 R132G-10-10	GWVKPIIIGG	10	A*01:01	-32.5935	-1.27447	-1.61773	TRUE	84.486	43445.9	72.1429	73.3271	41507.7	38.9762	No	No	No
IDH1 R132G	IDH1 R132G-10-11	GWVKPIIIGGH	11	A*01:01	-35.071	-1.48259	-1.88366	FALSE	83.3342	43241	70.7143	79.3995	42548.6	62	No	No	No
IDH1 R132G	IDH1 R132G-11-11	SGWVKPIIIGG	11	A*01:01	-25.5742	-0.684826	-0.864266	TRUE	86.0413	43735.5	84.375	74.6472	41730.2	47.96	No	No	No
IDH1 R132H	IDH1 R132H-01-08	HHAYGDQY	8	A*01:01	-18.9161	-0.86153	-1.24638	FALSE	28.7467	31860.5	10.2063	39.0316	34791.6	15.0592	No	No	No
IDH1 R132H	IDH1 R132H-01-09	HHAYGDQYR	9	A*01:01	-14.1677	-0.37432	-0.57971	FALSE	41.7233	35439.8	14.59	56.5354	38525.9	20.9955	No	No	No
IDH1 R132H	IDH1 R132H-01-10	HHAYGDQYRA	10	A*01:01	1.52258	1.23559	1.62319	FALSE	37.0131	34279.3	26.3909	49.0079	37056.9	36.1176	No	No	No
IDH1 R132H	IDH1 R132H-01-11	HHAYGDQYRAT	11	A*01:01	-23.871	-1.36992	-1.94203	FALSE	79.5503	42574.8	81.25	83.9035	43342.2	86.0526	No	No	No
IDH1 R132H	IDH1 R132H-02-08	GHHAYGDQ	8	A*01:01	-20.4645	-1.0204	-1.46377	FALSE	96.219	46686.6	93.125	96.673	47072.6	88.4211	No	No	No
IDH1 R132H	IDH1 R132H-02-09	GHHAYGDQY	9	A*01:01	-6.47742	0.414748	0.5	FALSE	20.1059	28418.1	6.3196	31.266	32671.5	7.3703	No	No	No
IDH1 R132H	IDH1 R132H-02-10	GHHAYGDQYR	10	A*01:01	13.4452	2.45891	3.2971	FALSE	57.312	38671.7	33.2373	62.6792	39662	33.6102	No	No	No
IDH1 R132H	IDH1 R132H-03-08	IGHHAYGD	8	A*01:01	-16.0774	-0.570263	-0.847826	TRUE	95.8401	46367	96.8421	96.1372	46617.5	98.1579	No	No	No
IDH1 R132H	IDH1 R132H-03-09	IGHHAYGDQ	9	A*01:01	-8.49032	0.208214	0.217391	TRUE	91.0588	44741.1	85.7895	92.4969	45076.4	87.3684	No	No	No
IDH1 R132H	IDH1 R132H-03-10	IGHHAYGDQY	10	A*01:01	1.57419	1.24089	1.63043	TRUE	7.1232	17993.8	3.5427	8.4733	19785.3	3.9034	No	No	No
IDH1 R132H	IDH1 R132H-03-11	IGHHAYGDQYR	11	A*01:01	-2.65806	0.806635	1.03623	TRUE	54.5651	38153	37.7609	55.5385	38339.6	33.4068	No	No	No
IDH1 R132H	IDH1 R132H-04-08	IIGHHAYG	8	A*01:01	1.36774	1.2197	1.60145	FALSE	77.4894	42217.5	69.1111	80.0158	42656	75.5172	No	No	No
IDH1 R132H	IDH1 R132H-04-09	IIGHHAYGD	9	A*01:01	-22.9935	-1.27989	-1.81884	FALSE	85.7778	43685.4	85.5263	86.9607	43911	89.4737	No	No	No
IDH1 R132H	IDH1 R132H-04-10	IIGHHAYGDQ	10	A*01:01	-3.74194	0.695424	0.884058	FALSE	75.2937	41840	76.7241	76.3042	42013.3	82.5	No	No	No
IDH1 R132H	IDH1 R132H-04-11	IIGHHAYGDQY	11	A*01:01	-2.91613	0.780156	1	FALSE	3.198	10215.5	2.1899	3.5083	11035.9	2.4616	No	No	No
IDH1 R132H	IDH1 R132H-05-08	IIIGHHAY	8	A*01:01	-11.5871	-0.109532	-0.217391	FALSE	13.0733	24147.7	4.1383	19.116	27926.7	5.1514	No	No	No
IDH1 R132H	IDH1 R132H-05-09	IIIGHHAYG	9	A*01:01	-8.3871	0.218805	0.231884	FALSE	57.5567	38717.7	45.6	63.1704	39750.9	48.5909	No	No	No
IDH1 R132H	IDH1 R132H-05-10	IIIGHHAYGD	10	A*01:01	-9.88387	0.0652283	0.0217392	FALSE	82.7254	43133.1	89.2105	84.2304	43400.4	91.875	No	No	No
IDH1 R132H	IDH1 R132H-05-11	IIIGHHAYGDQ	11	A*01:01	-0.43871	1.03435	1.34783	FALSE	79.0053	42480	76.5517	82.1139	43024.9	78.4483	No	No	No
IDH1 R132H	IDH1 R132H-06-08	PIIIGHHA	8	A*01:01	-13.4452	-0.300179	-0.478261	FALSE	89.5676	44412.2	68.3333	94.6353	45579.6	77.069	No	No	No
IDH1 R132H	IDH1 R132H-06-09	PIIIGHHAY	9	A*01:01	-10.4	0.0122707	-0.0507246	FALSE	5.7431	15750	1.6424	9.1408	20565.9	2.3476	No	No	Yes
IDH1 R132H	IDH1 R132H-06-10	PIIIGHHAYG	10	A*01:01	-4.15484	0.653058	0.826087	FALSE	47.1718	36669.7	17.4134	56.235	38469.7	20.1045	No	No	No
IDH1 R132H	IDH1 R132H-06-11	PIIIGHHAYGD	11	A*01:01	-15.3032	-0.490827	-0.73913	FALSE	84.1355	43383.5	48.6818	88.4145	44189.8	53.0978	No	No	No
IDH1 R132H	IDH1 R132H-07-08	KPIIIGHH	8	A*01:01	-19.4839	-0.919783	-1.32609	FALSE	91.7424	44900.2	50.9239	92.4614	45068.1	58.169	No	No	No
IDH1 R132H	IDH1 R132H-07-09	KPIIIGHHA	9	A*01:01	-11.0194	-0.0512785	-0.137681	FALSE	65.1338	40106.9	24.4429	82.504	43093.9	39.1538	No	No	No
IDH1 R132H	IDH1 R132H-07-10	KPIIIGHHAY	10	A*01:01	-29.6	-1.95775	-2.74638	FALSE	9.6942	21173	3.4253	12.5748	23754.8	4.1935	No	No	No
IDH1 R132H	IDH1 R132H-07-11	KPIIIGHHAYG	11	A*01:01	-2.45161	0.827818	1.06522	FALSE	53.4603	37934.4	26.2273	58.2777	38853.7	31.8571	No	No	No
IDH1 R132H	IDH1 R132H-08-08	VKPIIIGH	8	A*01:01	-18.1935	-0.787389	-1.14493	TRUE	95.2697	45889.8	62.2727	95.2709	45890.8	65.7778	No	No	No
IDH1 R132H	IDH1 R132H-08-09	VKPIIIGHH	9	A*01:01	-7.71613	0.28765	0.326087	FALSE	93.0096	45196.5	51.6848	88.5139	44208.9	47.2	No	No	No
IDH1 R132H	IDH1 R132H-08-10	VKPIIIGHHA	10	A*01:01	1.47097	1.2303	1.61594	FALSE	71.9375	41274.9	43.8621	84.2066	43396.1	59.0845	No	No	No
IDH1 R132H	IDH1 R132H-08-11	VKPIIIGHHAY	11	A*01:01	3.94839	1.48449	1.96377	FALSE	11.8501	23177	5.3327	15.534	25881.6	6.4837	No	No	No
IDH1 R132H	IDH1 R132H-09-09	WVKPIIIGH	9	A*01:01	-20.1032	-0.983332	-1.41304	TRUE	37.2891	34349.5	9.9177	44.9866	36203.7	12.5737	No	No	No
IDH1 R132H	IDH1 R132H-09-10	WVKPIIIGHH	10	A*01:01	-15.2516	-0.485531	-0.731884	FALSE	37.9489	34517.9	23.4901	33.1918	33228	22.1582	No	No	No
IDH1 R132H	IDH1 R132H-09-11	WVKPIIIGHHA	11	A*01:01	-10.0387	0.0493409	0	FALSE	49.0615	37067.8	40.3333	63.1775	39752.2	56.4085	No	No	No
IDH1 R132H	IDH1 R132H-10-10	GWVKPIIIGH	10	A*01:01	-9.05806	0.14996	0.137681	TRUE	70.1042	40969.6	31.7	73.3271	41507.7	38.9762	No	No	No
IDH1 R132H	IDH1 R132H-10-11	GWVKPIIIGHH	11	A*01:01	-7.81935	0.277059	0.311594	FALSE	83.524	43274.7	65.3333	79.3995	42548.6	62	No	No	No
IDH1 R132H	IDH1 R132H-11-11	SGWVKPIIIGH	11	A*01:01	-2.96774	0.77486	0.992754	TRUE	69.5886	40880.2	43.7241	74.6472	41730.2	47.96	No	No	No
IDH2 R140Q	IDH2 R140Q-01-08	QNILGGTV	8	A*01:01	-2.24516	0.569849	0.814634	FALSE	64.1505	39928.9	54.8913	67.5871	40530.9	53.8043	No	No	No
IDH2 R140Q	IDH2 R140Q-01-09	QNILGGTVF	9	A*01:01	1.10968	0.788278	1.44878	FALSE	28.5221	31785.1	9.071	32.2739	32968.3	11.2074	No	No	No
IDH2 R140Q	IDH2 R140Q-01-10	QNILGGTVFR	10	A*01:01	15.6129	1.73257	4.19024	FALSE	42.2061	35555	32.6119	44.0569	35986.5	30.8205	No	No	No
IDH2 R140Q	IDH2 R140Q-02-08	IQNILGGT	8	A*01:01	-0.954839	0.65386	1.05854	FALSE	82.3616	43068.7	67.3333	91.509	44845.8	75.1724	No	No	No
IDH2 R140Q	IDH2 R140Q-02-09	IQNILGGTV	9	A*01:01	-47.2	-2.35711	-7.68293	FALSE	29.3451	32057.6	19.4941	43.4332	35844.7	21.3096	No	No	No
IDH2 R140Q	IDH2 R140Q-02-10	IQNILGGTVF	10	A*01:01	4.87742	1.03359	2.16098	FALSE	22.619	29563.1	13.8398	29.0823	31972.4	16.0387	No	No	No
IDH2 R140Q	IDH2 R140Q-03-08	TIQNILGG	8	A*01:01	-0.283871	0.697546	1.18537	TRUE	68.0389	40609.5	56.9014	80.514	42743.3	67.8889	No	No	No
IDH2 R140Q	IDH2 R140Q-03-09	TIQNILGGT	9	A*01:01	-2.8129	0.532884	0.707317	TRUE	43.1798	35787.3	32.0746	66.3604	40318.3	44.9286	No	No	No
IDH2 R140Q	IDH2 R140Q-03-10	TIQNILGGTV	10	A*01:01	-68.6194	-3.75169	-11.7317	TRUE	21.9567	29277.6	23.596	26.1847	30969.7	30.4615	No	No	No
IDH2 R140Q	IDH2 R140Q-03-11	TIQNILGGTVF	11	A*01:01	-24.6452	-0.888588	-3.41951	TRUE	24.2629	30233.7	13.8368	33.9121	33437.9	19.9804	No	No	No
IDH2 R140Q	IDH2 R140Q-04-08	GTIQNILG	8	A*01:01	-6.58064	0.287571	-0.00487806	FALSE	44.2408	36029.4	28.1724	45.7602	36367.4	37.587	No	No	No
IDH2 R140Q	IDH2 R140Q-04-09	GTIQNILGG	9	A*01:01	-9.78064	0.0792227	-0.609756	FALSE	32.5083	33034	24.65	34.8736	33694.7	32.4328	No	No	No
IDH2 R140Q	IDH2 R140Q-04-10	GTIQNILGGT	10	A*01:01	-5.39355	0.364861	0.219512	FALSE	25.8002	30828	29.2073	29.0769	31970.7	39.8974	No	No	No
IDH2 R140Q	IDH2 R140Q-04-11	GTIQNILGGTV	11	A*01:01	2.55484	0.882371	1.72195	FALSE	16.5227	26503.3	23.0795	16.3124	26377.2	27.2913	No	No	No
IDH2 R140Q	IDH2 R140Q-05-08	NGTIQNIL	8	A*01:01	-5.90968	0.331257	0.121951	FALSE	74.853	41765	58.5915	74.3159	41674.2	56.5493	No	No	No
IDH2 R140Q	IDH2 R140Q-05-09	NGTIQNILG	9	A*01:01	-6.52903	0.290931	0.00487806	FALSE	73.4313	41525.2	74.2857	73.923	41608	76.2069	No	No	No
IDH2 R140Q	IDH2 R140Q-05-10	NGTIQNILGG	10	A*01:01	-5.90968	0.331257	0.121951	FALSE	48.6342	36980	53.4783	49.0556	37066.6	63.1818	No	No	No
IDH2 R140Q	IDH2 R140Q-05-11	NGTIQNILGGT	11	A*01:01	-27.6903	-1.08685	-3.99512	FALSE	71.9268	41273.1	91.875	75.3254	41845.5	95.5263	No	No	No
IDH2 R140Q	IDH2 R140Q-06-08	PNGTIQNI	8	A*01:01	-9.26452	0.112827	-0.512195	FALSE	90.8378	44689.8	70.4286	93.6077	45337.1	77.2414	No	No	No
IDH2 R140Q	IDH2 R140Q-06-09	PNGTIQNIL	9	A*01:01	-9.05806	0.126269	-0.473171	FALSE	69.1974	40811.7	42.1212	76.8783	42112.1	45.76	No	No	No
IDH2 R140Q	IDH2 R140Q-06-10	PNGTIQNILG	10	A*01:01	-10.2452	0.0489786	-0.697561	FALSE	89.2669	44354.1	93.4375	88.1138	44132	94.6875	No	No	No
IDH2 R140Q	IDH2 R140Q-06-11	PNGTIQNILGG	11	A*01:01	-26.9161	-1.03645	-3.84878	FALSE	85.1516	43566.4	94.375	86.6103	43844	97.1053	No	No	No
IDH2 R140Q	IDH2 R140Q-07-08	SPNGTIQN	8	A*01:01	-17.0581	-0.394601	-1.98537	FALSE	92.326	45036.4	62.4545	92.8137	45150.6	66.1111	No	No	No
IDH2 R140Q	IDH2 R140Q-07-09	SPNGTIQNI	9	A*01:01	-6.73548	0.277489	-0.0341463	FALSE	45.9331	36404	13.8427	58.2644	38851.2	19.5059	No	No	No
IDH2 R140Q	IDH2 R140Q-07-10	SPNGTIQNIL	10	A*01:01	-6.83871	0.270769	-0.0536585	FALSE	37.5518	34416.5	20.1682	42.6214	35655.2	21.9492	No	No	No
IDH2 R140Q	IDH2 R140Q-07-11	SPNGTIQNILG	11	A*01:01	-31.7161	-1.34897	-4.7561	FALSE	73.4046	41520.7	72.7143	73.3298	41508.2	73.2857	No	No	No
IDH2 R140Q	IDH2 R140Q-08-08	KSPNGTIQ	8	A*01:01	-13.2903	-0.149288	-1.27317	TRUE	73.2255	41490.7	35.0769	61.4167	39434.3	27.9029	No	No	No
IDH2 R140Q	IDH2 R140Q-08-09	KSPNGTIQN	9	A*01:01	-4.25806	0.438791	0.434146	FALSE	57.1874	38648.2	25.5812	53.6663	37975.1	24.7571	No	No	No
IDH2 R140Q	IDH2 R140Q-08-10	KSPNGTIQNI	10	A*01:01	-1.57419	0.613535	0.941463	FALSE	33.3639	33278	19.9098	36.8978	34248.6	20.4364	No	No	No
IDH2 R140Q	IDH2 R140Q-08-11	KSPNGTIQNIL	11	A*01:01	-10.1419	0.0556995	-0.678049	FALSE	49.7123	37199.6	34.1607	53.8826	38017.8	31.9143	No	No	No
IDH2 R140Q	IDH2 R140Q-09-09	WKSPNGTIQ	9	A*01:01	-4.20645	0.442152	0.443902	TRUE	83.9114	43343.6	55.2817	70.6547	41061.1	39.8462	No	No	No
IDH2 R140Q	IDH2 R140Q-09-10	WKSPNGTIQN	10	A*01:01	-5.44516	0.361501	0.209756	FALSE	50.9363	37439.8	44.4286	47.9086	36829.9	44	No	No	No
IDH2 R140Q	IDH2 R140Q-09-11	WKSPNGTIQNI	11	A*01:01	-0.283871	0.697546	1.18537	FALSE	50.8198	37417.1	57.4648	55.9835	38422.7	61.4545	No	No	No
IDH2 R140Q	IDH2 R140Q-10-10	MWKSPNGTIQ	10	A*01:01	-2.76129	0.536244	0.717073	TRUE	76.5397	42053.8	48.9545	65.5755	40182.9	35.0962	No	No	No
IDH2 R140Q	IDH2 R140Q-10-11	MWKSPNGTIQN	11	A*01:01	-23.4581	-0.811298	-3.19512	FALSE	65.1565	40110.8	59.0141	62.57	39642.3	58.8732	No	No	No
IDH2 R140Q	IDH2 R140Q-11-11	KMWKSPNGTIQ	11	A*01:01	-27.2774	-1.05997	-3.91707	TRUE	71.8065	41253	56.9718	61.5757	39462.9	44.3929	No	No	No
JAK2 V617F	JAK2 V617F-01-08	FCGDENIL	8	A*01:01	-18.4353	-0.30429	0.131818	FALSE	69.2378	40818.7	53.913	86.747	43870.1	67.2222	No	No	No
JAK2 V617F	JAK2 V617F-01-09	FCGDENILV	9	A*01:01	-11.5273	-0.252992	0.320455	FALSE	11.2589	22680.1	8.7291	30.9071	32562.1	17.1763	No	No	No
JAK2 V617F	JAK2 V617F-01-10	FCGDENILVQ	10	A*01:01	6.11735	-0.121966	0.802273	FALSE	11.1083	22555.3	8.5978	33.2673	33249.9	17.5775	No	No	No
JAK2 V617F	JAK2 V617F-01-11	FCGDENILVQE	11	A*01:01	-28.1731	-0.376601	-0.134091	FALSE	68.9298	40764.9	61.7273	85.497	43632	73.2857	No	No	No
JAK2 V617F	JAK2 V617F-02-08	CFCGDENI	8	A*01:01	6.03412	-0.122584	0.8	FALSE	60.8092	39325.3	82.5	56.7178	38560.1	75.8621	No	No	No
JAK2 V617F	JAK2 V617F-02-09	CFCGDENIL	9	A*01:01	13.3583	-0.0681962	1	FALSE	53.5997	37961.9	56.1268	38.3585	34621.5	39.2308	No	No	No
JAK2 V617F	JAK2 V617F-02-10	CFCGDENILV	10	A*01:01	-15.0229	-0.27895	0.225	FALSE	17.9917	27349.9	34.6607	11.0097	22473.9	22.0734	No	No	No
JAK2 V617F	JAK2 V617F-02-11	CFCGDENILVQ	11	A*01:01	6.36704	-0.120112	0.809091	FALSE	25.7423	30806	40.5	10.1501	21645.8	18.3707	No	No	No
JAK2 V617F	JAK2 V617F-03-08	VCFCGDEN	8	A*01:01	-6.5335	-0.215909	0.456818	TRUE	94.3393	45509.6	97.1053	96.293	46749.3	98.6842	No	No	No
JAK2 V617F	JAK2 V617F-03-09	VCFCGDENI	9	A*01:01	20.9322	-0.0119539	1.20682	TRUE	51.0799	37467.8	49.2727	65.9566	40248.6	60.6364	No	No	No
JAK2 V617F	JAK2 V617F-03-10	VCFCGDENIL	10	A*01:01	-34.8315	-0.426045	-0.315909	TRUE	58.2532	38849.1	59.2958	65.2373	40124.7	59.7183	No	No	No
JAK2 V617F	JAK2 V617F-03-11	VCFCGDENILV	11	A*01:01	-15.1061	-0.279568	0.222727	TRUE	42.3914	35599.7	56.6901	42.6805	35669.4	63.7273	No	No	No
JAK2 V617F	JAK2 V617F-04-08	GVCFCGDE	8	A*01:01	308.906	2.12649	9.07045	FALSE	69.8889	40932.8	57.9577	82.106	43023.5	79.6552	Yes	No	No
JAK2 V617F	JAK2 V617F-04-09	GVCFCGDEN	9	A*01:01	-23.2626	-0.340137	0	FALSE	52.8402	37812.3	62.7273	68.1777	40633.7	82.7083	No	No	No
JAK2 V617F	JAK2 V617F-04-10	GVCFCGDENI	10	A*01:01	-43.8202	-0.492794	-0.561364	FALSE	27.5934	31467.9	42.3939	39.4408	34889.2	58.7324	No	No	No
JAK2 V617F	JAK2 V617F-04-11	GVCFCGDENIL	11	A*01:01	18.2688	-0.0317314	1.13409	FALSE	51.5564	37560.7	75.8621	65.1742	40113.8	80	No	No	No
JAK2 V617F	JAK2 V617F-05-08	YGVCFCGD	8	A*01:01	247.649	1.6716	7.39773	FALSE	78.164	42334.1	99.4737	84.3648	43424.3	99.4737	Yes	No	No
JAK2 V617F	JAK2 V617F-05-09	YGVCFCGDE	9	A*01:01	-29.8377	-0.388962	-0.179545	FALSE	69.4346	40853.2	98.9474	74.1021	41638.2	98.4211	No	No	No
JAK2 V617F	JAK2 V617F-05-10	YGVCFCGDEN	10	A*01:01	-46.7332	-0.514426	-0.640909	FALSE	32.3503	32989.8	95	42.4696	35618.5	95	No	No	No
JAK2 V617F	JAK2 V617F-05-11	YGVCFCGDENI	11	A*01:01	-24.7607	-0.351261	-0.0409091	FALSE	37.1007	34301.6	86.3158	49.744	37206	91.25	No	No	No
JAK2 V617F	JAK2 V617F-06-09	NYGVCFCGD	9	A*01:01	-29.0054	-0.382782	-0.156818	FALSE	86.916	43902.4	99.4737	90.2397	44551.3	99.2105	No	No	No
JAK2 V617F	JAK2 V617F-06-10	NYGVCFCGDE	10	A*01:01	-50.8115	-0.54471	-0.752273	FALSE	81.8371	42976.1	99.7368	84.6468	43474.6	99.4737	No	No	No
JAK2 V617F	JAK2 V617F-06-11	NYGVCFCGDEN	11	A*01:01	-58.5518	-0.602188	-0.963636	FALSE	73.7654	41581.4	99.2105	82.8308	43151.7	99.4737	No	No	No
JAK2 V617F	JAK2 V617F-07-08	LNYGVCFC	8	A*01:01	104.328	0.607329	3.48409	FALSE	54.6213	38164.1	89.7368	69.5204	40868.2	91.5625	No	No	No
JAK2 V617F	JAK2 V617F-07-09	LNYGVCFCG	9	A*01:01	-85.851	-0.804908	-1.70909	FALSE	42.8914	35720.4	94.0625	59.3057	39048.4	94.6875	No	No	No
JAK2 V617F	JAK2 V617F-07-10	LNYGVCFCGD	10	A*01:01	-31.8352	-0.403795	-0.234091	FALSE	65.5073	40171.2	99.4737	73.5195	41540.1	99.4737	No	No	No
JAK2 V617F	JAK2 V617F-07-11	LNYGVCFCGDE	11	A*01:01	-8.86392	-0.233215	0.393182	FALSE	82.0717	43017.5	99.7368	88.2903	44165.9	99.7368	No	No	No
JAK2 V617F	JAK2 V617F-08-08	VLNYGVCF	8	A*01:01	279.692	1.90955	8.27273	TRUE	21.4944	29068.6	19.2039	29.2233	32018.1	34.6607	Yes	No	No
JAK2 V617F	JAK2 V617F-08-09	VLNYGVCFC	9	A*01:01	-81.6063	-0.773387	-1.59318	FALSE	22.0526	29319.8	29.1829	36.8287	34230	39.7179	No	No	No
JAK2 V617F	JAK2 V617F-08-10	VLNYGVCFCG	10	A*01:01	-85.3517	-0.801199	-1.69545	FALSE	29.4647	32096.5	81.4583	40.3793	35116.1	85.2632	No	No	No
JAK2 V617F	JAK2 V617F-08-11	VLNYGVCFCGD	11	A*01:01	-84.3529	-0.793783	-1.66818	FALSE	73.1774	41482.6	97.8947	80.9357	42817.3	98.4211	No	No	No
JAK2 V617F	JAK2 V617F-09-09	LVLNYGVCF	9	A*01:01	-87.7653	-0.819123	-1.76136	TRUE	11.1907	22623.5	10.6571	13.6778	24599.9	22.8305	No	No	No
JAK2 V617F	JAK2 V617F-09-10	LVLNYGVCFC	10	A*01:01	-81.856	-0.775241	-1.6	FALSE	23.3387	29863.7	63.0909	36.6616	34185.2	77.7586	No	No	No
JAK2 V617F	JAK2 V617F-09-11	LVLNYGVCFCG	11	A*01:01	-86.3504	-0.808616	-1.72273	FALSE	56.186	38460.5	95.5263	67.4432	40505.9	98.1579	No	No	No
JAK2 V617F	JAK2 V617F-10-10	HLVLNYGVCF	10	A*01:01	-85.3517	-0.801199	-1.69545	TRUE	13.0476	24128.6	20.9864	19.257	27996.6	48.3182	No	No	No
JAK2 V617F	JAK2 V617F-10-11	HLVLNYGVCFC	11	A*01:01	-84.02	-0.791311	-1.65909	FALSE	49.3274	37121.5	82.9167	59.6306	39110.1	90.9375	No	No	No
JAK2 V617F	JAK2 V617F-11-11	KHLVLNYGVCF	11	A*01:01	-81.4399	-0.772151	-1.58864	TRUE	40.9629	35259.6	61.3636	49.3373	37123.6	85.2632	No	No	No
KRAS G12A	KRAS G12A-01-08	AGVGKSAL	8	A*01:01	16.7857	0.777616	0.693671	FALSE	88.9911	44300.9	66.2222	94.1496	45464.8	77.2414	No	No	No
KRAS G12A	KRAS G12A-01-09	AGVGKSALT	9	A*01:01	48.8095	1.58674	2.0557	FALSE	78.8519	42453.4	60.4545	85.0746	43551.8	70.1429	No	No	No
KRAS G12A	KRAS G12A-01-10	AGVGKSALTI	10	A*01:01	-43.9286	-0.756417	-1.88861	FALSE	46.6218	36551.2	41.5143	57.4366	38695.1	49.2273	No	No	No
KRAS G12A	KRAS G12A-01-11	AGVGKSALTIQ	11	A*01:01	-7.61905	0.160995	-0.344304	FALSE	87.582	44029.9	89.2105	91.1067	44752.3	92.1875	No	No	No
KRAS G12A	KRAS G12A-02-08	AAGVGKSA	8	A*01:01	-33.8095	-0.500745	-1.45823	FALSE	90.0875	44516.1	69.2222	95.4475	46038	85	No	No	No
KRAS G12A	KRAS G12A-02-09	AAGVGKSAL	9	A*01:01	-25	-0.27816	-1.08354	FALSE	58.8785	38967.4	27.2136	83.3395	43241.9	50.7609	No	No	No
KRAS G12A	KRAS G12A-02-10	AAGVGKSALT	10	A*01:01	4.04762	0.45577	0.151899	FALSE	60.1827	39213.1	58.3803	82.7517	43137.7	81.6667	No	No	No
KRAS G12A	KRAS G12A-02-11	AAGVGKSALTI	11	A*01:01	0.47619	0.365532	0	FALSE	57.1162	38634.9	60.0909	64.9692	40078.3	65.6667	No	No	No
KRAS G12A	KRAS G12A-03-08	GAAGVGKS	8	A*01:01	10	0.606165	0.405063	TRUE	92.6678	45116.4	64.7273	95.7613	46300.8	81.0417	No	No	No
KRAS G12A	KRAS G12A-03-09	GAAGVGKSA	9	A*01:01	3.21429	0.434714	0.116456	TRUE	63.2534	39766	26.4727	78.4127	42377.2	41	No	No	No
KRAS G12A	KRAS G12A-03-10	GAAGVGKSAL	10	A*01:01	9.40476	0.591125	0.379747	TRUE	53.8452	38010.4	25.1624	73.434	41525.7	43.4483	No	No	No
KRAS G12A	KRAS G12A-03-11	GAAGVGKSALT	11	A*01:01	9.16667	0.58511	0.36962	TRUE	65.2322	40123.8	59.2253	81.8661	42981.2	76.7241	No	No	No
KRAS G12A	KRAS G12A-04-08	VGAAGVGK	8	A*01:01	-45	-0.783488	-1.93418	FALSE	83.1102	43201.2	63.5455	84.5994	43466.1	62.9091	No	No	No
KRAS G12A	KRAS G12A-04-09	VGAAGVGKS	9	A*01:01	46.3095	1.52358	1.94937	FALSE	76.0317	41966.5	57.5352	77.8545	42280.6	53.6957	No	No	No
KRAS G12A	KRAS G12A-04-10	VGAAGVGKSA	10	A*01:01	-76.1905	-1.57156	-3.26076	FALSE	63.5975	39828.4	42.8788	70.8605	41095.3	53.2609	No	No	No
KRAS G12A	KRAS G12A-04-11	VGAAGVGKSAL	11	A*01:01	1.54762	0.392604	0.0455696	FALSE	77.4709	42214.3	66.7778	84.1566	43387.2	65	No	No	No
KRAS G12A	KRAS G12A-05-08	VVGAAGVG	8	A*01:01	0.47619	0.365532	0	FALSE	82.6885	43126.5	56.6197	85.2112	43577.8	55.0704	No	No	No
KRAS G12A	KRAS G12A-05-09	VVGAAGVGK	9	A*01:01	9.88095	0.603157	0.4	FALSE	35.2131	33787.7	15.2478	37.5679	34420.6	14.7161	No	No	No
KRAS G12A	KRAS G12A-05-10	VVGAAGVGKS	10	A*01:01	6.42857	0.515928	0.253165	FALSE	62.5059	39630.7	46.32	67.3725	40493.7	43.931	No	No	No
KRAS G12A	KRAS G12A-05-11	VVGAAGVGKSA	11	A*01:01	15.7143	0.750545	0.648101	FALSE	66.1434	40280.9	48.8636	72.194	41317.7	51.3043	No	No	No
KRAS G12A	KRAS G12A-06-08	VVVGAAGV	8	A*01:01	-66.6667	-1.33093	-2.8557	FALSE	70.481	41032.2	47.12	72.5628	41379.5	44.3571	No	No	No
KRAS G12A	KRAS G12A-06-09	VVVGAAGVG	9	A*01:01	47.6191	1.55666	2.00506	FALSE	76.8439	42106.2	56.1972	76.5847	42061.5	47.92	No	No	No
KRAS G12A	KRAS G12A-06-10	VVVGAAGVGK	10	A*01:01	-77.6191	-1.60766	-3.32152	FALSE	48.1265	36875.8	29.3049	50.4931	37353.6	26.5909	No	No	No
KRAS G12A	KRAS G12A-06-11	VVVGAAGVGKS	11	A*01:01	1.30952	0.386588	0.035443	FALSE	80.7275	42780.8	67.8889	82.6595	43121.4	65.5556	No	No	No
KRAS G12A	KRAS G12A-07-08	LVVVGAAG	8	A*01:01	3.09524	0.431706	0.111392	FALSE	81.7765	42965.4	68.8889	85.4299	43619.3	75.6897	No	No	No
KRAS G12A	KRAS G12A-07-09	LVVVGAAGV	9	A*01:01	8.57143	0.57007	0.344304	FALSE	30.6361	32474.8	22.8079	34.2102	33519	27.7282	No	No	No
KRAS G12A	KRAS G12A-07-10	LVVVGAAGVG	10	A*01:01	14.7619	0.726481	0.607595	FALSE	68.5058	40690.9	83.3333	70.0027	40952.8	79.6552	No	No	No
KRAS G12A	KRAS G12A-07-11	LVVVGAAGVGK	11	A*01:01	-7.85714	0.154979	-0.35443	FALSE	61.4191	39434.8	57.1831	63.7019	39847.4	47.88	No	No	No
KRAS G12A	KRAS G12A-08-08	KLVVVGAA	8	A*01:01	-53.8095	-1.00607	-2.30886	TRUE	81.99	43003	70.1429	90.8358	44689.4	76.5517	No	No	No
KRAS G12A	KRAS G12A-08-09	KLVVVGAAG	9	A*01:01	37.1429	1.29197	1.55949	FALSE	77.9153	42291.1	63.4545	80.7749	42789.1	65.7778	No	No	No
KRAS G12A	KRAS G12A-08-10	KLVVVGAAGV	10	A*01:01	-76.4286	-1.57758	-3.27089	FALSE	47.2377	36684	49.2727	50.8656	37426	52.4457	No	No	No
KRAS G12A	KRAS G12A-08-11	KLVVVGAAGVG	11	A*01:01	-49.2857	-0.891773	-2.11646	FALSE	88.1238	44133.9	94.375	89.4235	44384.3	92.5	No	No	No
KRAS G12A	KRAS G12A-09-09	YKLVVVGAA	9	A*01:01	-63.3333	-1.24671	-2.71392	TRUE	71.8145	41254.3	70.8571	89.2495	44350.7	95	No	No	No
KRAS G12A	KRAS G12A-09-10	YKLVVVGAAG	10	A*01:01	-82.2619	-1.72496	-3.51899	FALSE	66.1762	40286.5	86.0526	69.0586	40787.4	87.6316	No	No	No
KRAS G12A	KRAS G12A-09-11	YKLVVVGAAGV	11	A*01:01	-21.0714	-0.178899	-0.916456	FALSE	50.6138	37377.1	64.3636	54.7212	38184	68.2222	No	No	No
KRAS G12A	KRAS G12A-10-10	EYKLVVVGAA	10	A*01:01	7.5	0.542999	0.298734	TRUE	70.6173	41054.8	76.5517	85.159	43567.8	91.5625	No	No	No
KRAS G12A	KRAS G12A-10-11	EYKLVVVGAAG	11	A*01:01	-38.5714	-0.621061	-1.66076	FALSE	86.0015	43728	93.4375	87.7411	44060.4	89.7368	No	No	No
KRAS G12A	KRAS G12A-11-11	TEYKLVVVGAA	11	A*01:01	66.5476	2.03492	2.81013	TRUE	66.6179	40362.9	76.5517	84.2488	43403.6	95.5263	No	No	No
KRAS G12C	KRAS G12C-01-08	CGVGKSAL	8	A*01:01	0.952381	2.19185	5.3018	FALSE	72.7739	41414.9	82.9167	94.1496	45464.8	77.2414	Yes	No	No
KRAS G12C	KRAS G12C-01-09	CGVGKSALT	9	A*01:01	-41.7857	0.647807	2.06757	FALSE	55.7966	38387.8	75.6897	85.0746	43551.8	70.1429	No	No	No
KRAS G12C	KRAS G12C-01-10	CGVGKSALTI	10	A*01:01	-55.5952	0.148895	1.02252	FALSE	23.5945	29966.7	61.4545	57.4366	38695.1	49.2273	No	No	No
KRAS G12C	KRAS G12C-01-11	CGVGKSALTIQ	11	A*01:01	-75.9524	-0.586569	-0.518018	FALSE	70.8712	41097	97.1053	91.1067	44752.3	92.1875	No	No	No
KRAS G12C	KRAS G12C-02-08	ACGVGKSA	8	A*01:01	-73.4524	-0.496249	-0.328829	FALSE	95.9505	46459.9	89.7368	95.4475	46038	85	No	No	No
KRAS G12C	KRAS G12C-02-09	ACGVGKSAL	9	A*01:01	-49.7619	0.359642	1.46396	FALSE	83.1286	43204.5	54.5109	83.3395	43241.9	50.7609	No	No	No
KRAS G12C	KRAS G12C-02-10	ACGVGKSALT	10	A*01:01	-59.8809	-0.00593931	0.698198	FALSE	81.2836	42878.5	83.9583	82.7517	43137.7	81.6667	No	No	No
KRAS G12C	KRAS G12C-02-11	ACGVGKSALTI	11	A*01:01	-56.1905	0.12739	0.977478	FALSE	57.4077	38689.7	65.6667	64.9692	40078.3	65.6667	No	No	No
KRAS G12C	KRAS G12C-03-08	GACGVGKS	8	A*01:01	-20.7143	1.40908	3.66216	TRUE	95.0149	45678.3	82.0833	95.7613	46300.8	81.0417	No	No	No
KRAS G12C	KRAS G12C-03-09	GACGVGKSA	9	A*01:01	-73.3333	-0.491948	-0.31982	TRUE	75.8677	41938.4	46	78.4127	42377.2	41	No	No	No
KRAS G12C	KRAS G12C-03-10	GACGVGKSAL	10	A*01:01	-82.7381	-0.831724	-1.03153	TRUE	66.7567	40386.9	51.3043	73.434	41525.7	43.4483	No	No	No
KRAS G12C	KRAS G12C-03-11	GACGVGKSALT	11	A*01:01	-80.5952	-0.754307	-0.86937	TRUE	73.9952	41620.1	81.875	81.8661	42981.2	76.7241	No	No	No
KRAS G12C	KRAS G12C-04-08	VGACGVGK	8	A*01:01	-76.3095	-0.599472	-0.545045	FALSE	78.8439	42452	78.7931	84.5994	43466.1	62.9091	No	No	No
KRAS G12C	KRAS G12C-04-09	VGACGVGKS	9	A*01:01	8.57143	2.46711	5.87838	FALSE	74.698	41738.8	77.069	77.8545	42280.6	53.6957	Yes	No	No
KRAS G12C	KRAS G12C-04-10	VGACGVGKSA	10	A*01:01	-61.9048	-0.0790557	0.545045	FALSE	64.4115	39976.5	64	70.8605	41095.3	53.2609	No	No	No
KRAS G12C	KRAS G12C-04-11	VGACGVGKSAL	11	A*01:01	-69.5238	-0.354317	-0.0315316	FALSE	75.9392	41950.6	82.2917	84.1566	43387.2	65	No	No	No
KRAS G12C	KRAS G12C-05-08	VVGACGVG	8	A*01:01	-67.1429	-0.268298	0.148648	FALSE	72.969	41447.6	69.6667	85.2112	43577.8	55.0704	No	No	No
KRAS G12C	KRAS G12C-05-09	VVGACGVGK	9	A*01:01	-57.6191	0.0757788	0.869369	FALSE	31.5697	32762.5	22.8418	37.5679	34420.6	14.7161	No	No	No
KRAS G12C	KRAS G12C-05-10	VVGACGVGKS	10	A*01:01	-76.1905	-0.595171	-0.536036	FALSE	47.7898	36804	63.5455	67.3725	40493.7	43.931	No	No	No
KRAS G12C	KRAS G12C-05-11	VVGACGVGKSA	11	A*01:01	-68.6905	-0.32421	0.0315316	FALSE	55.2559	38287	67.2222	72.194	41317.7	51.3043	No	No	No
KRAS G12C	KRAS G12C-06-08	VVVGACGV	8	A*01:01	-79.4048	-0.711297	-0.779279	FALSE	62.7527	39675.3	60.8182	72.5628	41379.5	44.3571	No	No	No
KRAS G12C	KRAS G12C-06-09	VVVGACGVG	9	A*01:01	-16.0714	1.57681	4.01351	FALSE	71.8787	41265	78.4483	76.5847	42061.5	47.92	No	No	No
KRAS G12C	KRAS G12C-06-10	VVVGACGVGK	10	A*01:01	-77.5	-0.642482	-0.635135	FALSE	38.8311	34741.2	34.1071	50.4931	37353.6	26.5909	No	No	No
KRAS G12C	KRAS G12C-06-11	VVVGACGVGKS	11	A*01:01	-64.8809	-0.18658	0.31982	FALSE	72.8381	41425.6	75.3448	82.6595	43121.4	65.5556	No	No	No
KRAS G12C	KRAS G12C-07-08	LVVVGACG	8	A*01:01	-66.0714	-0.229589	0.22973	FALSE	76.1323	41983.8	85	85.4299	43619.3	75.6897	No	No	No
KRAS G12C	KRAS G12C-07-09	LVVVGACGV	9	A*01:01	-74.0476	-0.517754	-0.373874	FALSE	26.5702	31107.1	36.4118	34.2102	33519	27.7282	No	No	No
KRAS G12C	KRAS G12C-07-10	LVVVGACGVG	10	A*01:01	-83.4524	-0.85753	-1.08559	FALSE	60.7238	39310	92.5	70.0027	40952.8	79.6552	No	No	No
KRAS G12C	KRAS G12C-07-11	LVVVGACGVGK	11	A*01:01	-47.6191	0.43706	1.62613	FALSE	50.7678	37407	69	63.7019	39847.4	47.88	No	No	No
KRAS G12C	KRAS G12C-08-08	KLVVVGAC	8	A*01:01	-84.0476	-0.879035	-1.13063	TRUE	86.998	43918.1	82.2917	90.8358	44689.4	76.5517	No	No	No
KRAS G12C	KRAS G12C-08-09	KLVVVGACG	9	A*01:01	-83.3333	-0.853229	-1.07658	FALSE	75.8651	41937.9	77.4138	80.7749	42789.1	65.7778	No	No	No
KRAS G12C	KRAS G12C-08-10	KLVVVGACGV	10	A*01:01	-73.4524	-0.496249	-0.328829	FALSE	38.0578	34545.5	54.3478	50.8656	37426	52.4457	No	No	No
KRAS G12C	KRAS G12C-08-11	KLVVVGACGVG	11	A*01:01	-63.0952	-0.122065	0.454955	FALSE	83.2578	43227.4	97.3684	89.4235	44384.3	92.5	No	No	No
KRAS G12C	KRAS G12C-09-09	YKLVVVGAC	9	A*01:01	-83.3333	-0.853229	-1.07658	TRUE	92.0133	44963.4	90.625	89.2495	44350.7	95	No	No	No
KRAS G12C	KRAS G12C-09-10	YKLVVVGACG	10	A*01:01	-84.7619	-0.90484	-1.18468	FALSE	63.8087	39866.8	95.5263	69.0586	40787.4	87.6316	No	No	No
KRAS G12C	KRAS G12C-09-11	YKLVVVGACGV	11	A*01:01	-84.1667	-0.883335	-1.13964	FALSE	44.5535	36102.4	85.2632	54.7212	38184	68.2222	No	No	No
KRAS G12C	KRAS G12C-10-10	EYKLVVVGAC	10	A*01:01	-83.8095	-0.870433	-1.11261	TRUE	87.7286	44058	90.625	85.159	43567.8	91.5625	No	No	No
KRAS G12C	KRAS G12C-10-11	EYKLVVVGACG	11	A*01:01	-79.5238	-0.715598	-0.788288	FALSE	85.0596	43549	97.1053	87.7411	44060.4	89.7368	No	No	No
KRAS G12C	KRAS G12C-11-11	TEYKLVVVGAC	11	A*01:01	-83.8095	-0.870433	-1.11261	TRUE	87.1595	43949	93.75	84.2488	43403.6	95.5263	No	No	No
KRAS G12D	KRAS G12D-01-08	DGVGKSAL	8	A*01:01	-49.1667	-1.0426	-4.64773	FALSE	88.34	44175.4	57.5352	94.1496	45464.8	77.2414	No	No	No
KRAS G12D	KRAS G12D-01-09	DGVGKSALT	9	A*01:01	-5.11905	0.146062	-0.443182	FALSE	77.881	42285.1	52.5543	85.0746	43551.8	70.1429	No	No	No
KRAS G12D	KRAS G12D-01-09	DGVGKSALT	9	A*01:01	-26.1905	-0.42257	-2.45455	FALSE	77.881	42285.1	52.5543	85.0746	43551.8	70.1429	No	No	No
KRAS G12D	KRAS G12D-01-10	DGVGKSALTI	10	A*01:01	7.85714	0.496236	0.795455	FALSE	44.3913	36064.5	35.4423	57.4366	38695.1	49.2273	No	No	No
KRAS G12D	KRAS G12D-01-11	DGVGKSALTIQ	11	A*01:01	-5.71429	0.129999	-0.5	FALSE	86.0835	43743.6	86.3158	91.1067	44752.3	92.1875	No	No	No
KRAS G12D	KRAS G12D-02-08	ADGVGKSA	8	A*01:01	9.88095	0.55085	0.988636	FALSE	79.7222	42604.8	41.2571	95.4475	46038	85	No	No	No
KRAS G12D	KRAS G12D-02-09	ADGVGKSAL	9	A*01:01	8.21429	0.505874	0.829545	FALSE	67.1328	40452.1	25.8205	83.3395	43241.9	50.7609	No	No	No
KRAS G12D	KRAS G12D-02-10	ADGVGKSALT	10	A*01:01	10	0.554063	1	FALSE	73.2282	41491.1	62.8182	82.7517	43137.7	81.6667	No	No	No
KRAS G12D	KRAS G12D-02-11	ADGVGKSALTI	11	A*01:01	-54.1667	-1.17753	-5.125	FALSE	53.4436	37931.1	53.8043	64.9692	40078.3	65.6667	No	No	No
KRAS G12D	KRAS G12D-03-08	GADGVGKS	8	A*01:01	56.6667	1.81341	5.45455	TRUE	72.5147	41371.4	26.9	95.7613	46300.8	81.0417	Yes	No	No
KRAS G12D	KRAS G12D-03-09	GADGVGKSA	9	A*01:01	-75.8333	-1.76223	-7.19318	TRUE	23.2478	29827.2	6.4061	78.4127	42377.2	41	No	No	No
KRAS G12D	KRAS G12D-03-10	GADGVGKSAL	10	A*01:01	4.28571	0.399858	0.454545	TRUE	18.0197	27364.7	5.9115	73.434	41525.7	43.4483	No	No	No
KRAS G12D	KRAS G12D-03-11	GADGVGKSALT	11	A*01:01	-9.40476	0.0304077	-0.852273	TRUE	25.0473	30542.8	14.6085	81.8661	42981.2	76.7241	No	No	No
KRAS G12D	KRAS G12D-04-08	VGADGVGK	8	A*01:01	12.1429	0.61189	1.20455	FALSE	84.9526	43529.2	58.9437	84.5994	43466.1	62.9091	No	No	No
KRAS G12D	KRAS G12D-04-09	VGADGVGKS	9	A*01:01	4.28571	0.399858	0.454545	FALSE	75.709	41911.2	44.9643	77.8545	42280.6	53.6957	No	No	No
KRAS G12D	KRAS G12D-04-10	VGADGVGKSA	10	A*01:01	16.9048	0.740394	1.65909	FALSE	34.2665	33533.9	11.0289	70.8605	41095.3	53.2609	No	No	No
KRAS G12D	KRAS G12D-04-11	VGADGVGKSAL	11	A*01:01	-62.9762	-1.41527	-5.96591	FALSE	58.943	38979.6	34.1607	84.1566	43387.2	65	No	No	No
KRAS G12D	KRAS G12D-05-08	VVGADGVG	8	A*01:01	54.6429	1.75879	5.26136	FALSE	87.5348	44020.8	60.5455	85.2112	43577.8	55.0704	Yes	No	No
KRAS G12D	KRAS G12D-05-09	VVGADGVGK	9	A*01:01	-78.2143	-1.82648	-7.42045	FALSE	42.9696	35739.4	17.1581	37.5679	34420.6	14.7161	No	No	No
KRAS G12D	KRAS G12D-05-10	VVGADGVGKS	10	A*01:01	-5.11905	0.146062	-0.443182	FALSE	65.3534	40144.7	37.2826	67.3725	40493.7	43.931	No	No	No
KRAS G12D	KRAS G12D-05-11	VVGADGVGKSA	11	A*01:01	-12.9762	-0.0659705	-1.19318	FALSE	40.9938	35267.3	13.8472	72.194	41317.7	51.3043	No	No	No
KRAS G12D	KRAS G12D-06-08	VVVGADGV	8	A*01:01	7.2619	0.480173	0.738636	FALSE	68.2155	40640.3	44.5	72.5628	41379.5	44.3571	No	No	No
KRAS G12D	KRAS G12D-06-09	VVVGADGVG	9	A*01:01	8.80952	0.521937	0.886364	FALSE	79.1349	42502.5	58.0986	76.5847	42061.5	47.92	No	No	No
KRAS G12D	KRAS G12D-06-10	VVVGADGVGK	10	A*01:01	8.57143	0.515511	0.863636	FALSE	51.3233	37515.2	27.9612	50.4931	37353.6	26.5909	No	No	No
KRAS G12D	KRAS G12D-06-11	VVVGADGVGKS	11	A*01:01	-36.6667	-0.705279	-3.45455	FALSE	80.3716	42718.3	53.4783	82.6595	43121.4	65.5556	No	No	No
KRAS G12D	KRAS G12D-07-08	LVVVGADG	8	A*01:01	53.6905	1.73309	5.17045	FALSE	83.9141	43344	67.4444	85.4299	43619.3	75.6897	Yes	No	No
KRAS G12D	KRAS G12D-07-09	LVVVGADGV	9	A*01:01	-78.5714	-1.83612	-7.45455	FALSE	22.103	29341.3	16.0696	34.2102	33519	27.7282	No	No	No
KRAS G12D	KRAS G12D-07-10	LVVVGADGVG	10	A*01:01	-7.61905	0.0785968	-0.681818	FALSE	67.3322	40486.7	76.7241	70.0027	40952.8	79.6552	No	No	No
KRAS G12D	KRAS G12D-07-11	LVVVGADGVGK	11	A*01:01	-4.28571	0.16855	-0.363636	FALSE	64.4779	39988.6	52.1739	63.7019	39847.4	47.88	No	No	No
KRAS G12D	KRAS G12D-08-08	KLVVVGAD	8	A*01:01	5.47619	0.431984	0.568182	TRUE	93.912	45408.8	83.5417	90.8358	44689.4	76.5517	No	No	No
KRAS G12D	KRAS G12D-08-09	KLVVVGADG	9	A*01:01	-0.47619	0.271353	0	FALSE	84.8313	43507.6	72.5714	80.7749	42789.1	65.7778	No	No	No
KRAS G12D	KRAS G12D-08-10	KLVVVGADGV	10	A*01:01	1.42857	0.322755	0.181818	FALSE	42.8722	35715.8	41.7429	50.8656	37426	52.4457	No	No	No
KRAS G12D	KRAS G12D-08-11	KLVVVGADGVG	11	A*01:01	-10.119	0.0111321	-0.920455	FALSE	87.577	44029	93.125	89.4235	44384.3	92.5	No	No	No
KRAS G12D	KRAS G12D-09-09	YKLVVVGAD	9	A*01:01	-78.4524	-1.8329	-7.44318	TRUE	95.7721	46309.8	98.6842	89.2495	44350.7	95	No	No	No
KRAS G12D	KRAS G12D-09-10	YKLVVVGADG	10	A*01:01	-68.8095	-1.57268	-6.52273	FALSE	73.0999	41469.6	92.5	69.0586	40787.4	87.6316	No	No	No
KRAS G12D	KRAS G12D-09-11	YKLVVVGADGV	11	A*01:01	-15.4762	-0.133435	-1.43182	FALSE	41.7249	35440.2	41.6286	54.7212	38184	68.2222	No	No	No
KRAS G12D	KRAS G12D-10-10	EYKLVVVGAD	10	A*01:01	0.833333	0.306692	0.125	TRUE	91.8883	44934.2	92.1875	85.159	43567.8	91.5625	No	No	No
KRAS G12D	KRAS G12D-10-11	EYKLVVVGADG	11	A*01:01	6.30952	0.454472	0.647727	FALSE	90.3918	44586.5	95.7895	87.7411	44060.4	89.7368	No	No	No
KRAS G12D	KRAS G12D-11-11	TEYKLVVVGAD	11	A*01:01	10.5952	0.570126	1.05682	TRUE	90.4231	44593.7	96.8421	84.2488	43403.6	95.5263	No	No	No
KRAS G12R	KRAS G12R-01-08	RGVGKSAL	8	A*01:01	-31.0861	-0.33576	-1.50279	FALSE	89.9453	44485.3	72	94.1496	45464.8	77.2414	No	No	No
KRAS G12R	KRAS G12R-01-09	RGVGKSALT	9	A*01:01	2.78818	0.00196315	0.77095	FALSE	79.0688	42491.1	64.1818	85.0746	43551.8	70.1429	No	No	No
KRAS G12R	KRAS G12R-01-10	RGVGKSALTI	10	A*01:01	-34.8315	-0.373101	-1.75419	FALSE	49.0159	37058.5	43.4483	57.4366	38695.1	49.2273	No	No	No
KRAS G12R	KRAS G12R-01-11	RGVGKSALTIQ	11	A*01:01	-41.2401	-0.436994	-2.18436	FALSE	87.2465	43965.6	89.4737	91.1067	44752.3	92.1875	No	No	No
KRAS G12R	KRAS G12R-02-08	ARGVGKSA	8	A*01:01	-50.0624	-0.524952	-2.77654	FALSE	96	46501.6	81.0417	95.4475	46038	85	No	No	No
KRAS G12R	KRAS G12R-02-09	ARGVGKSAL	9	A*01:01	-23.3458	-0.25859	-0.98324	FALSE	80.485	42738.2	40	83.3395	43241.9	50.7609	No	No	No
KRAS G12R	KRAS G12R-02-10	ARGVGKSALT	10	A*01:01	-14.1074	-0.166484	-0.363129	FALSE	82.9046	43164.8	73.4286	82.7517	43137.7	81.6667	No	No	No
KRAS G12R	KRAS G12R-02-11	ARGVGKSALTI	11	A*01:01	-23.1794	-0.256931	-0.972067	FALSE	59.3769	39061.9	56.338	64.9692	40078.3	65.6667	No	No	No
KRAS G12R	KRAS G12R-03-08	GARGVGKS	8	A*01:01	-1.37328	-0.0395262	0.49162	TRUE	95.7995	46332.9	76.7241	95.7613	46300.8	81.0417	No	No	No
KRAS G12R	KRAS G12R-03-09	GARGVGKSA	9	A*01:01	6.20058	0.0359844	1	TRUE	85.5169	43635.8	39.9487	78.4127	42377.2	41	No	No	No
KRAS G12R	KRAS G12R-03-10	GARGVGKSAL	10	A*01:01	-2.28881	-0.0486539	0.430168	TRUE	72.1593	41311.9	36.2549	73.434	41525.7	43.4483	No	No	No
KRAS G12R	KRAS G12R-03-11	GARGVGKSALT	11	A*01:01	-22.3471	-0.248633	-0.916201	TRUE	83.6426	43295.8	74.2857	81.8661	42981.2	76.7241	No	No	No
KRAS G12R	KRAS G12R-04-08	VGARGVGK	8	A*01:01	-1.20682	-0.0378666	0.502793	FALSE	83.379	43249	70.2857	84.5994	43466.1	62.9091	No	No	No
KRAS G12R	KRAS G12R-04-09	VGARGVGKS	9	A*01:01	1.53974	-0.0104837	0.687151	FALSE	79.9815	42650	64.9091	77.8545	42280.6	53.6957	No	No	No
KRAS G12R	KRAS G12R-04-10	VGARGVGKSA	10	A*01:01	-10.0291	-0.125824	-0.0893855	FALSE	72.9957	41452.1	52.5543	70.8605	41095.3	53.2609	No	No	No
KRAS G12R	KRAS G12R-04-11	VGARGVGKSAL	11	A*01:01	-42.5718	-0.450271	-2.27374	FALSE	84.3806	43427.1	71.1429	84.1566	43387.2	65	No	No	No
KRAS G12R	KRAS G12R-05-08	VVGARGVG	8	A*01:01	-4.78568	-0.0735475	0.26257	FALSE	84.8076	43503.3	65	85.2112	43577.8	55.0704	No	No	No
KRAS G12R	KRAS G12R-05-09	VVGARGVGK	9	A*01:01	614.191	6.09758	41.8101	FALSE	37.4759	34397.1	18.7483	37.5679	34420.6	14.7161	Yes	No	No
KRAS G12R	KRAS G12R-05-10	VVGARGVGKS	10	A*01:01	20.6825	0.180367	1.97207	FALSE	63.8182	39868.5	55.2113	67.3725	40493.7	43.931	No	No	No
KRAS G12R	KRAS G12R-05-11	VVGARGVGKSA	11	A*01:01	-32.501	-0.349867	-1.59777	FALSE	70.334	41007.8	56.4085	72.194	41317.7	51.3043	No	No	No
KRAS G12R	KRAS G12R-06-08	VVVGARGV	8	A*01:01	6.03412	0.0343249	0.988827	FALSE	79.5873	42581.3	50.5978	72.5628	41379.5	44.3571	No	No	No
KRAS G12R	KRAS G12R-06-09	VVVGARGVG	9	A*01:01	14.1074	0.114814	1.53073	FALSE	81.9794	43001.2	58.2394	76.5847	42061.5	47.92	No	No	No
KRAS G12R	KRAS G12R-06-10	VVVGARGVGK	10	A*01:01	-3.45402	-0.0602709	0.351955	FALSE	50.8843	37429.7	31.7571	50.4931	37353.6	26.5909	No	No	No
KRAS G12R	KRAS G12R-06-11	VVVGARGVGKS	11	A*01:01	38.3271	0.356282	3.15642	FALSE	82.5672	43105.1	72	82.6595	43121.4	65.5556	No	No	No
KRAS G12R	KRAS G12R-07-09	LVVVGARGV	9	A*01:01	-6.86642	-0.0942922	0.122905	FALSE	52.5135	37748.1	34.4107	34.2102	33519	27.7282	No	No	No
KRAS G12R	KRAS G12R-07-10	LVVVGARGVG	10	A*01:01	-32.834	-0.353186	-1.62011	FALSE	74.682	41736.1	87.3684	70.0027	40952.8	79.6552	No	No	No
KRAS G12R	KRAS G12R-07-11	LVVVGARGVGK	11	A*01:01	7.78194	0.0517504	1.10615	FALSE	66.0676	40267.8	63.0909	63.7019	39847.4	47.88	No	No	No
KRAS G12R	KRAS G12R-08-08	KLVVVGAR	8	A*01:01	-0.62422	-0.0320581	0.541899	TRUE	85.2063	43576.8	63.9091	90.8358	44689.4	76.5517	No	No	No
KRAS G12R	KRAS G12R-08-09	KLVVVGARG	9	A*01:01	-43.6538	-0.461058	-2.34637	FALSE	81.3021	42881.8	60.0909	80.7749	42789.1	65.7778	No	No	No
KRAS G12R	KRAS G12R-08-10	KLVVVGARGV	10	A*01:01	-23.9284	-0.264399	-1.02235	FALSE	53.2397	37890.9	45.24	50.8656	37426	52.4457	No	No	No
KRAS G12R	KRAS G12R-08-11	KLVVVGARGVG	11	A*01:01	0.707449	-0.0187815	0.631285	FALSE	88.8469	44273.1	95	89.4235	44384.3	92.5	No	No	No
KRAS G12R	KRAS G12R-09-09	YKLVVVGAR	9	A*01:01	-39.4923	-0.419569	-2.06704	TRUE	80.0817	42667.5	65	89.2495	44350.7	95	No	No	No
KRAS G12R	KRAS G12R-09-10	YKLVVVGARG	10	A*01:01	-27.0079	-0.295101	-1.22905	FALSE	69.0636	40788.3	81.25	69.0586	40787.4	87.6316	No	No	No
KRAS G12R	KRAS G12R-09-11	YKLVVVGARGV	11	A*01:01	-9.19684	-0.117526	-0.0335196	FALSE	65.2726	40130.8	76.0345	54.7212	38184	68.2222	No	No	No
KRAS G12R	KRAS G12R-10-10	EYKLVVVGAR	10	A*01:01	-0.457761	-0.0303986	0.553073	TRUE	80.6194	42761.8	68.1111	85.159	43567.8	91.5625	No	No	No
KRAS G12R	KRAS G12R-10-11	EYKLVVVGARG	11	A*01:01	-25.7595	-0.282654	-1.14525	FALSE	87.6317	44039.4	88.9474	87.7411	44060.4	89.7368	No	No	No
KRAS G12R	KRAS G12R-11-11	TEYKLVVVGAR	11	A*01:01	-8.69746	-0.112548	0	TRUE	73.7333	41576	67.1111	84.2488	43403.6	95.5263	No	No	No
KRAS G12S	KRAS G12S-01-08	SGVGKSAL	8	A*01:01	3.92857	0.0176448	0.116279	FALSE	82.1587	43032.8	62.9091	94.1496	45464.8	77.2414	No	No	No
KRAS G12S	KRAS G12S-01-09	SGVGKSALT	9	A*01:01	-76.7857	-2.56389	-7.76744	FALSE	70.2859	40999.8	55.7746	85.0746	43551.8	70.1429	No	No	No
KRAS G12S	KRAS G12S-01-10	SGVGKSALTI	10	A*01:01	-9.40476	-0.408803	-1.18605	FALSE	38.7852	34729.6	37.8043	57.4366	38695.1	49.2273	No	No	No
KRAS G12S	KRAS G12S-01-11	SGVGKSALTIQ	11	A*01:01	-5.83333	-0.294576	-0.837209	FALSE	82.7913	43144.7	86.8421	91.1067	44752.3	92.1875	No	No	No
KRAS G12S	KRAS G12S-02-08	ASGVGKSA	8	A*01:01	-10.7143	-0.450686	-1.31395	FALSE	77.5635	42230.2	57.2535	95.4475	46038	85	No	No	No
KRAS G12S	KRAS G12S-02-09	ASGVGKSAL	9	A*01:01	-5.47619	-0.283153	-0.802326	FALSE	34.3379	33552.8	14.039	83.3395	43241.9	50.7609	No	No	No
KRAS G12S	KRAS G12S-02-10	ASGVGKSALT	10	A*01:01	5.83333	0.0785659	0.302326	FALSE	35.7464	33937.2	42.7576	82.7517	43137.7	81.6667	No	No	No
KRAS G12S	KRAS G12S-02-11	ASGVGKSALTI	11	A*01:01	72.5	2.2108	6.81395	FALSE	33.2463	33243.8	44.8929	64.9692	40078.3	65.6667	Yes	No	No
KRAS G12S	KRAS G12S-03-08	GASGVGKS	8	A*01:01	46.3095	1.37314	4.25581	TRUE	93.5452	45322.4	69.8889	95.7613	46300.8	81.0417	No	No	No
KRAS G12S	KRAS G12S-03-09	GASGVGKSA	9	A*01:01	-1.07143	-0.142273	-0.372093	TRUE	66.6507	40368.6	30.2179	78.4127	42377.2	41	No	No	No
KRAS G12S	KRAS G12S-03-10	GASGVGKSAL	10	A*01:01	0.119048	-0.104197	-0.255814	TRUE	50.7928	37411.9	27.3883	73.434	41525.7	43.4483	No	No	No
KRAS G12S	KRAS G12S-03-11	GASGVGKSALT	11	A*01:01	-29.2857	-1.04467	-3.12791	TRUE	65.0025	40084.3	63.6364	81.8661	42981.2	76.7241	No	No	No
KRAS G12S	KRAS G12S-04-08	VGASGVGK	8	A*01:01	-12.9762	-0.52303	-1.53488	FALSE	82.6726	43123.7	64.7273	84.5994	43466.1	62.9091	No	No	No
KRAS G12S	KRAS G12S-04-09	VGASGVGKS	9	A*01:01	8.09524	0.15091	0.523256	FALSE	74.9679	41784.4	55.9155	77.8545	42280.6	53.6957	No	No	No
KRAS G12S	KRAS G12S-04-10	VGASGVGKSA	10	A*01:01	18.6905	0.489783	1.55814	FALSE	64.504	39993.4	46.2	70.8605	41095.3	53.2609	No	No	No
KRAS G12S	KRAS G12S-04-11	VGASGVGKSAL	11	A*01:01	6.30952	0.0937962	0.348837	FALSE	69.7653	40911.2	59.0845	84.1566	43387.2	65	No	No	No
KRAS G12S	KRAS G12S-05-08	VVGASGVG	8	A*01:01	2.7381	-0.0204309	0	FALSE	82.923	43168.1	59.1549	85.2112	43577.8	55.0704	No	No	No
KRAS G12S	KRAS G12S-05-09	VVGASGVGK	9	A*01:01	40.4762	1.18657	3.68605	FALSE	35.7817	33947.1	16.8557	37.5679	34420.6	14.7161	No	No	No
KRAS G12S	KRAS G12S-05-10	VVGASGVGKS	10	A*01:01	50.2381	1.49879	4.63953	FALSE	61.5591	39459.9	46.2	67.3725	40493.7	43.931	No	No	No
KRAS G12S	KRAS G12S-05-11	VVGASGVGKSA	11	A*01:01	1.42857	-0.0623141	-0.127907	FALSE	65.7951	40220.7	52.4457	72.194	41317.7	51.3043	No	No	No
KRAS G12S	KRAS G12S-06-08	VVVGASGV	8	A*01:01	7.38095	0.128064	0.453488	FALSE	71.8707	41263.7	49	72.5628	41379.5	44.3571	No	No	No
KRAS G12S	KRAS G12S-06-09	VVVGASGVG	9	A*01:01	20.5952	0.550704	1.74419	FALSE	75.0317	41795.3	56.9014	76.5847	42061.5	47.92	No	No	No
KRAS G12S	KRAS G12S-06-10	VVVGASGVGK	10	A*01:01	13.0952	0.310828	1.01163	FALSE	46.917	36614.5	29.8049	50.4931	37353.6	26.5909	No	No	No
KRAS G12S	KRAS G12S-07-08	LVVVGASG	8	A*01:01	3.45238	0.00241456	0.0697674	FALSE	83.7981	43323.4	69.6667	85.4299	43619.3	75.6897	No	No	No
KRAS G12S	KRAS G12S-07-09	LVVVGASGV	9	A*01:01	5	0.0519129	0.22093	FALSE	31.7979	32830.9	23.3709	34.2102	33519	27.7282	No	No	No
KRAS G12S	KRAS G12S-07-10	LVVVGASGVG	10	A*01:01	42.6191	1.2551	3.89535	FALSE	67.4811	40512.5	83.75	70.0027	40952.8	79.6552	No	No	No
KRAS G12S	KRAS G12S-07-11	LVVVGASGVGK	11	A*01:01	40.7143	1.19418	3.7093	FALSE	60.7499	39314.6	58.0282	63.7019	39847.4	47.88	No	No	No
KRAS G12S	KRAS G12S-08-08	KLVVVGAS	8	A*01:01	1.42857	-0.0623141	-0.127907	TRUE	89.2321	44347.4	73.1429	90.8358	44689.4	76.5517	No	No	No
KRAS G12S	KRAS G12S-08-09	KLVVVGASG	9	A*01:01	-7.97619	-0.363112	-1.04651	FALSE	79.9656	42647.2	62.1818	80.7749	42789.1	65.7778	No	No	No
KRAS G12S	KRAS G12S-08-10	KLVVVGASGV	10	A*01:01	10.9524	0.242291	0.802326	FALSE	47.3748	36713.7	47.12	50.8656	37426	52.4457	No	No	No
KRAS G12S	KRAS G12S-08-11	KLVVVGASGVG	11	A*01:01	-2.5	-0.187964	-0.511628	FALSE	87.6019	44033.7	93.75	89.4235	44384.3	92.5	No	No	No
KRAS G12S	KRAS G12S-09-09	YKLVVVGAS	9	A*01:01	-78.3333	-2.61339	-7.9186	TRUE	86.8017	43880.6	92.1875	89.2495	44350.7	95	No	No	No
KRAS G12S	KRAS G12S-09-10	YKLVVVGASG	10	A*01:01	-4.7619	-0.260308	-0.732558	FALSE	68.9021	40760	85.5263	69.0586	40787.4	87.6316	No	No	No
KRAS G12S	KRAS G12S-09-11	YKLVVVGASGV	11	A*01:01	-37.2619	-1.29977	-3.90698	FALSE	51.1049	37472.6	61.0909	54.7212	38184	68.2222	No	No	No
KRAS G12S	KRAS G12S-10-10	EYKLVVVGAS	10	A*01:01	59.2857	1.78816	5.52326	TRUE	83.4713	43265.3	88.1579	85.159	43567.8	91.5625	Yes	No	No
KRAS G12S	KRAS G12S-10-11	EYKLVVVGASG	11	A*01:01	-2.14286	-0.176541	-0.476744	FALSE	86.7222	43865.4	92.5	87.7411	44060.4	89.7368	No	No	No
KRAS G12S	KRAS G12S-11-11	TEYKLVVVGAS	11	A*01:01	12.9762	0.30702	1	TRUE	79.2593	42524.2	87.8947	84.2488	43403.6	95.5263	No	No	No
KRAS G12V	KRAS G12V-01-08	VGVGKSAL	8	A*01:01	48.4524	1.52864	4.95294	FALSE	86.0984	43746.4	67.6667	94.1496	45464.8	77.2414	No	No	No
KRAS G12V	KRAS G12V-01-09	VGVGKSALT	9	A*01:01	51.5476	1.61507	5.25882	FALSE	74.8824	41769.9	57.9577	85.0746	43551.8	70.1429	Yes	No	No
KRAS G12V	KRAS G12V-01-10	VGVGKSALTI	10	A*01:01	-2.5	0.105825	-0.0823529	FALSE	44.5117	36092.6	42.9697	57.4366	38695.1	49.2273	No	No	No
KRAS G12V	KRAS G12V-01-11	VGVGKSALTIQ	11	A*01:01	-4.16667	0.0592839	-0.247059	FALSE	87.167	43950.4	89.4737	91.1067	44752.3	92.1875	No	No	No
KRAS G12V	KRAS G12V-02-08	AVGVGKSA	8	A*01:01	-27.8571	-0.602258	-2.58824	FALSE	87.4503	44004.7	62.2727	95.4475	46038	85	No	No	No
KRAS G12V	KRAS G12V-02-09	AVGVGKSAL	9	A*01:01	-3.21429	0.0858786	-0.152941	FALSE	52.3471	37715.5	21.6751	83.3395	43241.9	50.7609	No	No	No
KRAS G12V	KRAS G12V-02-10	AVGVGKSALT	10	A*01:01	-5.47619	0.0227163	-0.376471	FALSE	54.7545	38190.6	48.5909	82.7517	43137.7	81.6667	No	No	No
KRAS G12V	KRAS G12V-02-11	AVGVGKSALTI	11	A*01:01	6.54762	0.358474	0.811765	FALSE	54.5069	38141.4	58.9437	64.9692	40078.3	65.6667	No	No	No
KRAS G12V	KRAS G12V-03-08	GAVGVGKS	8	A*01:01	51.0714	1.60177	5.21176	TRUE	95.4451	46036.1	73.5714	95.7613	46300.8	81.0417	Yes	No	No
KRAS G12V	KRAS G12V-03-09	GAVGVGKSA	9	A*01:01	41.1905	1.32585	4.23529	TRUE	78.8492	42452.9	35.7692	78.4127	42377.2	41	No	No	No
KRAS G12V	KRAS G12V-03-10	GAVGVGKSAL	10	A*01:01	-11.9048	-0.156798	-1.01176	TRUE	68.0893	40618.3	37.4783	73.434	41525.7	43.4483	No	No	No
KRAS G12V	KRAS G12V-03-11	GAVGVGKSALT	11	A*01:01	-42.0238	-0.997853	-3.98824	TRUE	79.0556	42488.8	72.8571	81.8661	42981.2	76.7241	No	No	No
KRAS G12V	KRAS G12V-04-08	VGAVGVGK	8	A*01:01	12.5	0.52469	1.4	FALSE	82.2483	43048.7	62.9091	84.5994	43466.1	62.9091	No	No	No
KRAS G12V	KRAS G12V-04-09	VGAVGVGKS	9	A*01:01	-76.6667	-1.96523	-7.41176	FALSE	78.3704	42369.8	62.7273	77.8545	42280.6	53.6957	No	No	No
KRAS G12V	KRAS G12V-04-10	VGAVGVGKSA	10	A*01:01	7.02381	0.371771	0.858823	FALSE	68.054	40612.1	50.6522	70.8605	41095.3	53.2609	No	No	No
KRAS G12V	KRAS G12V-04-11	VGAVGVGKSAL	11	A*01:01	9.04762	0.428285	1.05882	FALSE	79.0238	42483.2	70.7143	84.1566	43387.2	65	No	No	No
KRAS G12V	KRAS G12V-05-08	VVGAVGVG	8	A*01:01	39.7619	1.28596	4.09412	FALSE	78.2143	42342.8	53.75	85.2112	43577.8	55.0704	No	No	No
KRAS G12V	KRAS G12V-05-09	VVGAVGVGK	9	A*01:01	50.5952	1.58848	5.16471	FALSE	31.3747	32704	13.73	37.5679	34420.6	14.7161	Yes	No	No
KRAS G12V	KRAS G12V-05-10	VVGAVGVGKS	10	A*01:01	7.38095	0.381744	0.894118	FALSE	58.4668	38889.4	48.4091	67.3725	40493.7	43.931	No	No	No
KRAS G12V	KRAS G12V-05-11	VVGAVGVGKSA	11	A*01:01	-11.6667	-0.150149	-0.988235	FALSE	64.6654	40022.8	55.4225	72.194	41317.7	51.3043	No	No	No
KRAS G12V	KRAS G12V-06-08	VVVGAVGV	8	A*01:01	-5.59524	0.0193919	-0.388235	FALSE	69.4447	40855	43.4828	72.5628	41379.5	44.3571	No	No	No
KRAS G12V	KRAS G12V-06-09	VVVGAVGVG	9	A*01:01	2.61905	0.248771	0.423529	FALSE	75.0661	41801.1	55.2817	76.5847	42061.5	47.92	No	No	No
KRAS G12V	KRAS G12V-06-10	VVVGAVGVGK	10	A*01:01	-10.4762	-0.116906	-0.870588	FALSE	44.9498	36195.1	27.9515	50.4931	37353.6	26.5909	No	No	No
KRAS G12V	KRAS G12V-06-11	VVVGAVGVGKS	11	A*01:01	5	0.315257	0.658824	FALSE	81.1281	42851.2	71.1429	82.6595	43121.4	65.5556	No	No	No
KRAS G12V	KRAS G12V-07-08	LVVVGAVG	8	A*01:01	8.33333	0.408339	0.988235	FALSE	84.5809	43462.9	69.6667	85.4299	43619.3	75.6897	No	No	No
KRAS G12V	KRAS G12V-07-09	LVVVGAVGV	9	A*01:01	-68.5714	-1.73918	-6.61176	FALSE	33.3119	33262.9	21.4873	34.2102	33519	27.7282	No	No	No
KRAS G12V	KRAS G12V-07-10	LVVVGAVGVG	10	A*01:01	-64.2857	-1.6195	-6.18823	FALSE	69.6618	40893	82.0833	70.0027	40952.8	79.6552	No	No	No
KRAS G12V	KRAS G12V-07-11	LVVVGAVGVGK	11	A*01:01	-54.5238	-1.34691	-5.22353	FALSE	60.5221	39273.8	62.4545	63.7019	39847.4	47.88	No	No	No
KRAS G12V	KRAS G12V-08-08	KLVVVGAV	8	A*01:01	-0.833333	0.152365	0.0823529	TRUE	76.4259	42034.2	63.8182	90.8358	44689.4	76.5517	No	No	No
KRAS G12V	KRAS G12V-08-09	KLVVVGAVG	9	A*01:01	-67.2619	-1.70261	-6.48235	FALSE	79.7487	42609.4	67.3333	80.7749	42789.1	65.7778	No	No	No
KRAS G12V	KRAS G12V-08-10	KLVVVGAVGV	10	A*01:01	-2.85714	0.0958515	-0.117647	FALSE	47.9781	36845	46.48	50.8656	37426	52.4457	No	No	No
KRAS G12V	KRAS G12V-08-11	KLVVVGAVGVG	11	A*01:01	-35	-0.801718	-3.29412	FALSE	88.4443	44195.5	94.6875	89.4235	44384.3	92.5	No	No	No
KRAS G12V	KRAS G12V-09-09	YKLVVVGAV	9	A*01:01	-8.80952	-0.070365	-0.705882	TRUE	56.6021	38538.4	54.6739	89.2495	44350.7	95	No	No	No
KRAS G12V	KRAS G12V-09-10	YKLVVVGAVG	10	A*01:01	-63.0952	-1.58626	-6.07059	FALSE	66.9107	40413.6	88.6842	69.0586	40787.4	87.6316	No	No	No
KRAS G12V	KRAS G12V-09-11	YKLVVVGAVGV	11	A*01:01	2.38095	0.242122	0.4	FALSE	55.138	38265	64.4545	54.7212	38184	68.2222	No	No	No
KRAS G12V	KRAS G12V-10-10	EYKLVVVGAV	10	A*01:01	50	1.57185	5.10588	TRUE	61.0584	39370	72.5714	85.159	43567.8	91.5625	Yes	No	No
KRAS G12V	KRAS G12V-10-11	EYKLVVVGAVG	11	A*01:01	-31.9048	-0.715285	-2.98824	FALSE	83.9273	43346.4	93.75	87.7411	44060.4	89.7368	No	No	No
KRAS G12V	KRAS G12V-11-11	TEYKLVVVGAV	11	A*01:01	7.38095	0.381744	0.894118	TRUE	58.7183	38937	75.3448	84.2488	43403.6	95.5263	No	No	No
KRAS G13C	KRAS G13C-01-08	CVGKSALT	8	A*01:01	53.3333	2.44785	3.2874	FALSE	47.2633	36689.5	68.4444	81.2915	42879.9	64.9091	No	No	No
KRAS G13C	KRAS G13C-01-09	CVGKSALTI	9	A*01:01	10.8333	1.31919	1.88189	FALSE	12.0088	23311.5	22.6554	35.2876	33808.6	19.8	No	No	No
KRAS G13C	KRAS G13C-01-10	CVGKSALTIQ	10	A*01:01	-70.3571	-0.83695	-0.803149	FALSE	34.7184	33653.5	59.8592	68.5765	40703.2	50.4348	No	No	No
KRAS G13C	KRAS G13C-01-11	CVGKSALTIQL	11	A*01:01	-81.4286	-1.13097	-1.16929	FALSE	23.4119	29893.2	77.069	52.8964	37823.4	60.1818	No	No	No
KRAS G13C	KRAS G13C-02-08	GCVGKSAL	8	A*01:01	-9.16667	0.788062	1.22047	FALSE	95.1122	45758.9	83.5417	94.1496	45464.8	77.2414	No	No	No
KRAS G13C	KRAS G13C-02-09	GCVGKSALT	9	A*01:01	-28.4524	0.275899	0.582677	FALSE	90.7545	44670.5	78.4483	85.0746	43551.8	70.1429	No	No	No
KRAS G13C	KRAS G13C-02-11	GCVGKSALTIQ	11	A*01:01	-79.8809	-1.08987	-1.11811	FALSE	80.4744	42736.3	95	91.1067	44752.3	92.1875	No	No	No
KRAS G13C	KRAS G13C-03-08	AGCVGKSA	8	A*01:01	-12.8571	0.690056	1.09843	TRUE	92.7532	45136.4	91.5625	95.4475	46038	85	No	No	No
KRAS G13C	KRAS G13C-03-09	AGCVGKSAL	9	A*01:01	50.1191	2.36249	3.1811	TRUE	81.4128	42901.3	59.7887	83.3395	43241.9	50.7609	No	No	No
KRAS G13C	KRAS G13C-03-10	AGCVGKSALT	10	A*01:01	-49.8809	-0.293171	-0.125984	TRUE	79.3783	42544.9	85.7895	82.7517	43137.7	81.6667	No	No	No
KRAS G13C	KRAS G13C-03-11	AGCVGKSALTI	11	A*01:01	-31.6667	0.190538	0.476378	TRUE	55.9591	38418.1	66.1111	64.9692	40078.3	65.6667	No	No	No
KRAS G13C	KRAS G13C-04-08	GAGCVGKS	8	A*01:01	-20.5952	0.484558	0.84252	FALSE	92.8366	45156	88.1579	95.7613	46300.8	81.0417	No	No	No
KRAS G13C	KRAS G13C-04-09	GAGCVGKSA	9	A*01:01	-25.8333	0.345452	0.669291	FALSE	63.4836	39807.7	51.9565	78.4127	42377.2	41	No	No	No
KRAS G13C	KRAS G13C-04-10	GAGCVGKSAL	10	A*01:01	-20.5952	0.484558	0.84252	FALSE	55.5607	38343.8	59.7887	73.434	41525.7	43.4483	No	No	No
KRAS G13C	KRAS G13C-04-11	GAGCVGKSALT	11	A*01:01	-76.3095	-0.995025	-1	FALSE	69.417	40850.1	86.0526	81.8661	42981.2	76.7241	No	No	No
KRAS G13C	KRAS G13C-05-08	VGAGCVGK	8	A*01:01	-11.3095	0.731155	1.14961	FALSE	81.1097	42847.9	79.1379	84.5994	43466.1	62.9091	No	No	No
KRAS G13C	KRAS G13C-05-09	VGAGCVGKS	9	A*01:01	16.5476	1.47095	2.07087	FALSE	67.471	40510.7	75.3448	77.8545	42280.6	53.6957	No	No	No
KRAS G13C	KRAS G13C-05-10	VGAGCVGKSA	10	A*01:01	-55.1191	-0.432278	-0.299213	FALSE	53.4769	37937.7	65.2222	70.8605	41095.3	53.2609	No	No	No
KRAS G13C	KRAS G13C-05-11	VGAGCVGKSAL	11	A*01:01	-45.4762	-0.176196	0.019685	FALSE	73.8028	41587.7	78.2759	84.1566	43387.2	65	No	No	No
KRAS G13C	KRAS G13C-06-08	VVGAGCVG	8	A*01:01	-28.9286	0.263253	0.566929	FALSE	82.612	43113	80.4167	85.2112	43577.8	55.0704	No	No	No
KRAS G13C	KRAS G13C-06-09	VVGAGCVGK	9	A*01:01	-43.0952	-0.112966	0.0984252	FALSE	43.476	35854.4	26.9455	37.5679	34420.6	14.7161	No	No	No
KRAS G13C	KRAS G13C-06-10	VVGAGCVGKS	10	A*01:01	-76.6667	-1.00451	-1.01181	FALSE	52.9588	37835.6	63.5455	67.3725	40493.7	43.931	No	No	No
KRAS G13C	KRAS G13C-06-11	VVGAGCVGKSA	11	A*01:01	-67.3809	-0.757912	-0.704724	FALSE	67.7082	40552	69.1111	72.194	41317.7	51.3043	No	No	No
KRAS G13C	KRAS G13C-07-08	VVVGAGCV	8	A*01:01	-64.5238	-0.682036	-0.610236	FALSE	63.2107	39758.2	50.7609	72.5628	41379.5	44.3571	No	No	No
KRAS G13C	KRAS G13C-07-09	VVVGAGCVG	9	A*01:01	-15.8333	0.611018	1	FALSE	69.6265	40886.8	59.2958	76.5847	42061.5	47.92	No	No	No
KRAS G13C	KRAS G13C-07-10	VVVGAGCVGK	10	A*01:01	-46.0714	-0.192003	0	FALSE	45.7323	36361.5	33.7627	50.4931	37353.6	26.5909	No	No	No
KRAS G13C	KRAS G13C-07-11	VVVGAGCVGKS	11	A*01:01	-57.0238	-0.482862	-0.362205	FALSE	68.5563	40699.7	75	82.6595	43121.4	65.5556	No	No	No
KRAS G13C	KRAS G13C-08-08	LVVVGAGC	8	A*01:01	-62.6191	-0.631452	-0.547244	TRUE	79.5952	42582.6	77.931	85.4299	43619.3	75.6897	No	No	No
KRAS G13C	KRAS G13C-08-09	LVVVGAGCV	9	A*01:01	-70.9524	-0.852757	-0.822835	FALSE	27.3035	31366.6	37.8696	34.2102	33519	27.7282	No	No	No
KRAS G13C	KRAS G13C-08-10	LVVVGAGCVG	10	A*01:01	-80.7143	-1.112	-1.14567	FALSE	60.6716	39300.6	90.9375	70.0027	40952.8	79.6552	No	No	No
KRAS G13C	KRAS G13C-08-11	LVVVGAGCVGK	11	A*01:01	-83.8095	-1.1942	-1.24803	FALSE	60.6146	39290.4	75.8621	63.7019	39847.4	47.88	No	No	No
KRAS G13C	KRAS G13C-09-09	KLVVVGAGC	9	A*01:01	-60.1191	-0.565061	-0.464567	TRUE	82.6911	43127	63	80.7749	42789.1	65.7778	No	No	No
KRAS G13C	KRAS G13C-09-10	KLVVVGAGCV	10	A*01:01	-67.1429	-0.751589	-0.69685	FALSE	42.3195	35582.3	56.6197	50.8656	37426	52.4457	No	No	No
KRAS G13C	KRAS G13C-09-11	KLVVVGAGCVG	11	A*01:01	-82.2619	-1.1531	-1.19685	FALSE	82.8281	43151.3	95.5263	89.4235	44384.3	92.5	No	No	No
KRAS G13C	KRAS G13C-10-10	YKLVVVGAGC	10	A*01:01	-84.2857	-1.20685	-1.26378	TRUE	74.0941	41636.8	76.7241	69.0586	40787.4	87.6316	No	No	No
KRAS G13C	KRAS G13C-10-11	YKLVVVGAGCV	11	A*01:01	-82.0238	-1.14678	-1.18898	FALSE	49.881	37233.8	87.6316	54.7212	38184	68.2222	No	No	No
KRAS G13C	KRAS G13C-11-11	EYKLVVVGAGC	11	A*01:01	-50.9524	-0.321625	-0.161417	TRUE	90.2126	44545	95	87.7411	44060.4	89.7368	No	No	No
KRAS G13D	KRAS G13D-01-08	DVGKSALT	8	A*01:01	46.7857	1.40888	5.11688	FALSE	74.8878	41770.8	51.3587	81.2915	42879.9	64.9091	Yes	No	No
KRAS G13D	KRAS G13D-01-09	DVGKSALTI	9	A*01:01	1.78571	0.0211323	0.207792	FALSE	25.2489	30618.9	13.2329	35.2876	33808.6	19.8	No	No	No
KRAS G13D	KRAS G13D-01-10	DVGKSALTIQ	10	A*01:01	-0.119048	-0.0376084	0	FALSE	62.5463	39638	41.3143	68.5765	40703.2	50.4348	No	No	No
KRAS G13D	KRAS G13D-01-11	DVGKSALTIQL	11	A*01:01	-72.2619	-2.26241	-7.87013	FALSE	44.2241	36025.5	46.56	52.8964	37823.4	60.1818	No	No	No
KRAS G13D	KRAS G13D-02-08	GDVGKSAL	8	A*01:01	-17.0238	-0.558932	-1.84416	FALSE	77.2116	42169.5	47.84	94.1496	45464.8	77.2414	No	No	No
KRAS G13D	KRAS G13D-02-09	GDVGKSALT	9	A*01:01	-2.38095	-0.107363	-0.246753	FALSE	77.5265	42223.9	51.3043	85.0746	43551.8	70.1429	No	No	No
KRAS G13D	KRAS G13D-02-10	GDVGKSALTI	10	A*01:01	2.38095	0.0394888	0.272727	FALSE	42.5351	35634.3	30.9231	57.4366	38695.1	49.2273	No	No	No
KRAS G13D	KRAS G13D-02-11	GDVGKSALTIQ	11	A*01:01	29.881	0.887558	3.27273	FALSE	81.1386	42853	67.8889	91.1067	44752.3	92.1875	No	No	No
KRAS G13D	KRAS G13D-03-08	AGDVGKSA	8	A*01:01	51.3095	1.54839	5.61039	TRUE	82.3142	43060.3	50.8696	95.4475	46038	85	Yes	No	No
KRAS G13D	KRAS G13D-03-09	AGDVGKSAL	9	A*01:01	-4.64286	-0.177118	-0.493506	TRUE	29.9904	32267.8	9.9585	83.3395	43241.9	50.7609	No	No	No
KRAS G13D	KRAS G13D-03-10	AGDVGKSALT	10	A*01:01	11.6667	0.32585	1.28571	TRUE	37.3723	34370.7	31.7857	82.7517	43137.7	81.6667	No	No	No
KRAS G13D	KRAS G13D-03-11	AGDVGKSALTI	11	A*01:01	-25.3571	-0.815923	-2.75325	TRUE	31.3924	32709.3	30.8205	64.9692	40078.3	65.6667	No	No	No
KRAS G13D	KRAS G13D-04-08	GAGDVGKS	8	A*01:01	2.61905	0.0468314	0.298701	FALSE	95.6832	46235.2	76.5517	95.7613	46300.8	81.0417	No	No	No
KRAS G13D	KRAS G13D-04-09	GAGDVGKSA	9	A*01:01	-15.5952	-0.514877	-1.68831	FALSE	71.077	41131.3	32.2537	78.4127	42377.2	41	No	No	No
KRAS G13D	KRAS G13D-04-10	GAGDVGKSAL	10	A*01:01	-5.95238	-0.217502	-0.636364	FALSE	35.6431	33908.2	15.8158	73.434	41525.7	43.4483	No	No	No
KRAS G13D	KRAS G13D-04-11	GAGDVGKSALT	11	A*01:01	45.3571	1.36483	4.96104	FALSE	70.3394	41008.7	63.2727	81.8661	42981.2	76.7241	No	No	No
KRAS G13D	KRAS G13D-05-08	VGAGDVGK	8	A*01:01	49.6429	1.49699	5.42857	FALSE	88.0417	44118.1	67.6667	84.5994	43466.1	62.9091	Yes	No	No
KRAS G13D	KRAS G13D-05-09	VGAGDVGKS	9	A*01:01	-3.45238	-0.140405	-0.363636	FALSE	84.6969	43483.6	63.8182	77.8545	42280.6	53.6957	No	No	No
KRAS G13D	KRAS G13D-05-10	VGAGDVGKSA	10	A*01:01	-2.7381	-0.118377	-0.285714	FALSE	71.5259	41206.1	44.9286	70.8605	41095.3	53.2609	No	No	No
KRAS G13D	KRAS G13D-05-11	VGAGDVGKSAL	11	A*01:01	1.54762	0.0137897	0.181818	FALSE	66.9132	40414	47.64	84.1566	43387.2	65	No	No	No
KRAS G13D	KRAS G13D-06-08	VVGAGDVG	8	A*01:01	17.9762	0.520428	1.97403	FALSE	86.5159	43826	61.7273	85.2112	43577.8	55.0704	No	No	No
KRAS G13D	KRAS G13D-06-09	VVGAGDVGK	9	A*01:01	46.9048	1.41255	5.12987	FALSE	38.9126	34761.9	17.0608	37.5679	34420.6	14.7161	Yes	No	No
KRAS G13D	KRAS G13D-06-10	VVGAGDVGKS	10	A*01:01	39.6429	1.1886	4.33766	FALSE	70.0722	40964.3	48.9545	67.3725	40493.7	43.931	No	No	No
KRAS G13D	KRAS G13D-06-11	VVGAGDVGKSA	11	A*01:01	0.952381	-0.00456673	0.116883	FALSE	71.7878	41249.8	52.3913	72.194	41317.7	51.3043	No	No	No
KRAS G13D	KRAS G13D-07-08	VVVGAGDV	8	A*01:01	-2.5	-0.111034	-0.25974	FALSE	73.7707	41582.3	44.6786	72.5628	41379.5	44.3571	No	No	No
KRAS G13D	KRAS G13D-07-09	VVVGAGDVG	9	A*01:01	-4.40476	-0.169775	-0.467532	FALSE	74.7969	41755.5	41.1429	76.5847	42061.5	47.92	No	No	No
KRAS G13D	KRAS G13D-07-11	VVVGAGDVGKS	11	A*01:01	-4.64286	-0.177118	-0.493506	FALSE	82.6357	43117.2	63.3636	82.6595	43121.4	65.5556	No	No	No
KRAS G13D	KRAS G13D-08-08	LVVVGAGD	8	A*01:01	7.7381	0.204697	0.857143	TRUE	90.7774	44675.8	84.1667	85.4299	43619.3	75.6897	No	No	No
KRAS G13D	KRAS G13D-08-09	LVVVGAGDV	9	A*01:01	10.5952	0.292808	1.16883	FALSE	37.6745	34447.8	31.8714	34.2102	33519	27.7282	No	No	No
KRAS G13D	KRAS G13D-08-10	LVVVGAGDVG	10	A*01:01	39.4048	1.18126	4.31169	FALSE	67.3599	40491.5	74.5714	70.0027	40952.8	79.6552	No	No	No
KRAS G13D	KRAS G13D-08-11	LVVVGAGDVGK	11	A*01:01	49.2857	1.48598	5.38961	FALSE	61.1462	39385.7	53.3152	63.7019	39847.4	47.88	Yes	No	No
KRAS G13D	KRAS G13D-09-09	KLVVVGAGD	9	A*01:01	-12.5	-0.419423	-1.35065	TRUE	92.5448	45087.6	85.7895	80.7749	42789.1	65.7778	No	No	No
KRAS G13D	KRAS G13D-09-10	KLVVVGAGDV	10	A*01:01	-3.92857	-0.15509	-0.415584	FALSE	52.1099	37669	55.2113	50.8656	37426	52.4457	No	No	No
KRAS G13D	KRAS G13D-09-11	KLVVVGAGDVG	11	A*01:01	-9.28571	-0.320298	-1	FALSE	89.0159	44305.7	90.9375	89.4235	44384.3	92.5	No	No	No
KRAS G13D	KRAS G13D-10-10	YKLVVVGAGD	10	A*01:01	-68.5714	-2.1486	-7.46753	TRUE	84.9236	43524	96.3158	69.0586	40787.4	87.6316	No	No	No
KRAS G13D	KRAS G13D-10-11	YKLVVVGAGDV	11	A*01:01	-75.3571	-2.35787	-8.20779	FALSE	58.2599	38850.3	78.6207	54.7212	38184	68.2222	No	No	No
KRAS G13D	KRAS G13D-11-11	EYKLVVVGAGD	11	A*01:01	-1.90476	-0.0926778	-0.194805	TRUE	94.9291	45649.2	97.6316	87.7411	44060.4	89.7368	No	No	No
MYD88 L265P	MYD88 L265P-01-08	PIPIKYKA	8	A*01:01	-14.7609	-0.939896	-1.63842	FALSE	93.4702	45304.7	75	73.2309	41491.6	47.76	No	No	No
MYD88 L265P	MYD88 L265P-01-09	PIPIKYKAM	9	A*01:01	-1.20582	-0.103521	0.20339	FALSE	82.0163	43007.7	35.8462	47.4077	36720.9	17.5198	No	No	No
MYD88 L265P	MYD88 L265P-01-10	PIPIKYKAMK	10	A*01:01	-9.93763	-0.64229	-0.983051	FALSE	66.9561	40421.4	57.5352	42.3674	35593.9	44.5	No	No	No
MYD88 L265P	MYD88 L265P-01-11	PIPIKYKAMKK	11	A*01:01	-4.86486	-0.329291	-0.293785	FALSE	78.7698	42439.1	74.4286	61.8795	39517.6	66.7778	No	No	No
MYD88 L265P	MYD88 L265P-02-08	RPIPIKYK	8	A*01:01	-12.0998	-0.7757	-1.27684	FALSE	88.1213	44133.4	47.72	77.5582	42229.4	38.8571	No	No	No
MYD88 L265P	MYD88 L265P-02-10	RPIPIKYKAM	10	A*01:01	-12.7651	-0.816749	-1.36723	FALSE	47.3163	36701	18.9932	37.2876	34349.1	18.3095	No	No	No
MYD88 L265P	MYD88 L265P-02-11	RPIPIKYKAMK	11	A*01:01	-8.02495	-0.524274	-0.723164	FALSE	79.2328	42519.6	44.0357	64.6488	40019.8	44.4286	No	No	No
MYD88 L265P	MYD88 L265P-03-08	KRPIPIKY	8	A*01:01	-2.61954	-0.19075	0.0112994	TRUE	65.9162	40241.7	14.616	68.6522	40716.4	17.9909	No	No	No
MYD88 L265P	MYD88 L265P-03-09	KRPIPIKYK	9	A*01:01	18.5031	1.11256	2.88136	TRUE	86.091	43745	31.5857	88.5487	44215.6	35.75	No	No	No
MYD88 L265P	MYD88 L265P-03-10	KRPIPIKYKA	10	A*01:01	-3.28482	-0.231799	-0.079096	TRUE	76.9947	42132.1	44.0714	64.1576	39930.2	29.9756	No	No	No
MYD88 L265P	MYD88 L265P-03-11	KRPIPIKYKAM	11	A*01:01	-4.11642	-0.283111	-0.19209	TRUE	80.601	42758.5	55	73.6772	41566.6	54.7826	No	No	No
MYD88 L265P	MYD88 L265P-04-08	QKRPIPIK	8	A*01:01	10.0208	0.589183	1.72881	FALSE	95.8634	46386.6	80.8333	95.494	46076.9	89.2105	No	No	No
MYD88 L265P	MYD88 L265P-04-09	QKRPIPIKY	9	A*01:01	0.956341	0.0298889	0.497175	FALSE	50.1394	37285	5.4407	51.0882	37469.4	7.8197	No	No	No
MYD88 L265P	MYD88 L265P-04-10	QKRPIPIKYK	10	A*01:01	-6.77755	-0.447307	-0.553672	FALSE	84.9236	43524	33.9831	83.2103	43219	45.72	No	No	No
MYD88 L265P	MYD88 L265P-05-08	HQKRPIPI	8	A*01:01	-1.37214	-0.113783	0.180791	FALSE	73.2175	41489.3	68.5556	64.9003	40065.7	78.1034	No	No	No
MYD88 L265P	MYD88 L265P-05-09	HQKRPIPIK	9	A*01:01	-27.2349	-1.70957	-3.33333	FALSE	56.8825	38591	31.4	55.2336	38282.8	38.2143	No	No	No
MYD88 L265P	MYD88 L265P-05-10	HQKRPIPIKY	10	A*01:01	-7.27651	-0.478094	-0.621469	FALSE	13.9344	24794.5	2.6953	13.1012	24168.3	3.8048	No	No	No
MYD88 L265P	MYD88 L265P-05-11	HQKRPIPIKYK	11	A*01:01	-0.54054	-0.0624716	0.293785	FALSE	60.6336	39293.8	20.6364	55.356	38305.6	31.9	No	No	No
MYD88 L265P	MYD88 L265P-06-08	AHQKRPIP	8	A*01:01	-7.52599	-0.493487	-0.655367	FALSE	95.9272	46440.3	95.2632	93.3618	45279.2	95.2632	No	No	No
MYD88 L265P	MYD88 L265P-06-09	AHQKRPIPI	9	A*01:01	7.60915	0.44038	1.40113	FALSE	60.8567	39333.8	55.5634	52.5343	37752.2	65.3333	No	No	No
MYD88 L265P	MYD88 L265P-06-10	AHQKRPIPIK	10	A*01:01	21.9127	1.32294	3.34463	FALSE	60.4034	39252.6	46.96	53.9888	38038.8	58.4507	No	No	No
MYD88 L265P	MYD88 L265P-06-11	AHQKRPIPIKY	11	A*01:01	-2.78586	-0.201012	-0.0112994	FALSE	30.4918	32428.5	7.6987	26.3751	31037.5	10.9112	No	No	No
MYD88 L265P	MYD88 L265P-07-08	GAHQKRPI	8	A*01:01	16.8399	1.00994	2.65537	FALSE	89.7763	44452.6	73.1429	81.0359	42835	58.0282	No	No	No
MYD88 L265P	MYD88 L265P-07-09	GAHQKRPIP	9	A*01:01	1.70478	0.0760691	0.59887	FALSE	95.3103	45923.6	76.3793	88.6804	44241	67.3333	No	No	No
MYD88 L265P	MYD88 L265P-07-10	GAHQKRPIPI	10	A*01:01	-38.8773	-2.42793	-4.91525	FALSE	56.8224	38579.7	52.2283	44.5753	36107.5	56.7606	No	No	No
MYD88 L265P	MYD88 L265P-07-11	GAHQKRPIPIK	11	A*01:01	-10.9356	-0.703864	-1.11864	FALSE	75.3624	41851.8	56.6197	69.5482	40873.1	67.7778	No	No	No
MYD88 L265P	MYD88 L265P-08-08	PGAHQKRP	8	A*01:01	-11.7672	-0.755175	-1.23164	TRUE	98.3276	48506.4	99.4737	96.1414	46621	88.4211	No	No	No
MYD88 L265P	MYD88 L265P-08-09	PGAHQKRPI	9	A*01:01	-11.7672	-0.755175	-1.23164	FALSE	94.7353	45603.2	90.625	87.505	44015.1	71	No	No	No
MYD88 L265P	MYD88 L265P-08-10	PGAHQKRPIP	10	A*01:01	-8.10811	-0.529405	-0.734463	FALSE	96.9815	47336.7	97.1053	95.7112	46258.7	96.5789	No	No	No
MYD88 L265P	MYD88 L265P-08-11	PGAHQKRPIPI	11	A*01:01	24.7401	1.49739	3.72881	FALSE	86.9607	43911	96.0526	80.3268	42710.5	96.5789	No	No	No
MYD88 L265P	MYD88 L265P-09-09	SPGAHQKRP	9	A*01:01	25.0728	1.51792	3.77401	TRUE	95.9206	46434.8	84.5833	71.0128	41120.6	32.1343	No	No	No
MYD88 L265P	MYD88 L265P-09-10	SPGAHQKRPI	10	A*01:01	1.4553	0.0606757	0.564972	FALSE	68.4806	40686.5	70	59.3525	39057.3	50.8696	No	No	No
MYD88 L265P	MYD88 L265P-09-11	SPGAHQKRPIP	11	A*01:01	18.5031	1.11256	2.88136	FALSE	95.3079	45921.6	94.6875	89.4533	44390.1	92.8125	No	No	No
MYD88 L265P	MYD88 L265P-10-10	LSPGAHQKRP	10	A*01:01	-4.11642	-0.283111	-0.19209	TRUE	73.4981	41536.5	53.2609	35.4719	33860.2	16.1031	No	No	No
MYD88 L265P	MYD88 L265P-10-11	LSPGAHQKRPI	11	A*01:01	7.94179	0.460905	1.44633	FALSE	41.7168	35438.3	49.1818	28.9313	31922.7	38.3095	No	No	No
MYD88 L265P	MYD88 L265P-11-11	SLSPGAHQKRP	11	A*01:01	-4.61538	-0.313897	-0.259887	TRUE	82.5382	43099.9	60.9091	43.524	35865.3	17.9179	No	No	No
NRAS Q61K	NRAS Q61K-01-08	KEEYSAMR	8	A*01:01	-12.0266	-0.23593	0	FALSE	77.9603	42298.9	48.6364	75.1825	41821	47.84	No	No	No
NRAS Q61K	NRAS Q61K-01-09	KEEYSAMRD	9	A*01:01	2.78818	0.0500386	1.19463	FALSE	88.171	44142.9	67	88.6208	44229.5	69.7778	No	No	No
NRAS Q61K	NRAS Q61K-01-10	KEEYSAMRDQ	10	A*01:01	-9.03038	-0.178094	0.241611	FALSE	82.6331	43116.7	48.0455	81.4628	42910.1	50.163	No	No	No
NRAS Q61K	NRAS Q61K-01-11	KEEYSAMRDQY	11	A*01:01	8.03163	0.151252	1.61745	FALSE	7.9661	19142.2	2.8524	6.8806	17633.2	2.8052	No	No	No
NRAS Q61K	NRAS Q61K-02-08	GKEEYSAM	8	A*01:01	-34.665	-0.672916	-1.8255	FALSE	90.4356	44596.6	62.9091	63.8182	39868.5	30.7692	No	No	No
NRAS Q61K	NRAS Q61K-02-09	GKEEYSAMR	9	A*01:01	-12.2763	-0.24075	-0.0201342	FALSE	76.7989	42098.4	38.4524	27.0117	31265	9.5488	No	No	No
NRAS Q61K	NRAS Q61K-02-10	GKEEYSAMRD	10	A*01:01	7.36579	0.1384	1.56376	FALSE	94.975	45660	92.5	81.5867	42931.9	69.6667	No	No	No
NRAS Q61K	NRAS Q61K-02-11	GKEEYSAMRDQ	11	A*01:01	-22.5135	-0.438357	-0.845638	FALSE	95.7798	46316.3	89.7368	85.4026	43614.1	68.2222	No	No	No
NRAS Q61K	NRAS Q61K-03-08	AGKEEYSA	8	A*01:01	-13.7744	-0.269668	-0.14094	TRUE	93.5348	45319.9	82.2917	90.7128	44660.8	79.4828	No	No	No
NRAS Q61K	NRAS Q61K-03-09	AGKEEYSAM	9	A*01:01	-23.5123	-0.457636	-0.926174	TRUE	58.1954	38838.2	21.1015	39.5545	34916.4	15.2675	No	No	No
NRAS Q61K	NRAS Q61K-03-10	AGKEEYSAMR	10	A*01:01	7.69871	0.144826	1.5906	TRUE	52.6509	37775.1	31.1143	35.136	33766.2	17.6079	No	No	No
NRAS Q61K	NRAS Q61K-03-11	AGKEEYSAMRD	11	A*01:01	11.2776	0.213908	1.87919	TRUE	94.11	45455.5	92.1875	89.9602	44488.2	87.6316	No	No	No
NRAS Q61K	NRAS Q61K-04-08	TAGKEEYS	8	A*01:01	-27.4241	-0.533145	-1.24161	FALSE	81.6632	42945.4	70.8571	79.455	42558.2	68.5556	No	No	No
NRAS Q61K	NRAS Q61K-04-09	TAGKEEYSA	9	A*01:01	-28.0067	-0.544391	-1.28859	FALSE	42.4089	35603.9	27.7767	40.3437	35107.4	25.6496	No	No	No
NRAS Q61K	NRAS Q61K-04-10	TAGKEEYSAM	10	A*01:01	-24.4278	-0.475308	-1	FALSE	37.5664	34420.2	24.5786	28.9897	31942.3	19.0392	No	No	No
NRAS Q61K	NRAS Q61K-04-11	TAGKEEYSAMR	11	A*01:01	-2.20558	-0.0463553	0.791946	FALSE	29.6752	32165	20.0318	28.2503	31694.1	19.4275	No	No	No
NRAS Q61K	NRAS Q61K-05-08	DTAGKEEY	8	A*01:01	-27.2576	-0.529932	-1.22819	FALSE	4.2182	12737.6	1.6236	2.4605	8139.9	1.0969	No	No	Yes
NRAS Q61K	NRAS Q61K-05-09	DTAGKEEYS	9	A*01:01	-35.6638	-0.692195	-1.90604	FALSE	26.9284	31235.2	19.3216	21.8408	29225.1	15.8246	No	No	No
NRAS Q61K	NRAS Q61K-05-10	DTAGKEEYSA	10	A*01:01	-46.7332	-0.905868	-2.79866	FALSE	24.7696	30433.6	18.9218	22.3951	29466.7	17.9878	No	No	No
NRAS Q61K	NRAS Q61K-05-11	DTAGKEEYSAM	11	A*01:01	2.03912	0.0355796	1.13423	FALSE	15.8362	26081.7	10.7408	13.2464	24276.3	10.1233	No	No	No
NRAS Q61K	NRAS Q61K-06-08	LDTAGKEE	8	A*01:01	-9.77944	-0.192553	0.181208	FALSE	93.8558	45395.5	73.1429	83.6347	43294.4	59.0141	No	No	No
NRAS Q61K	NRAS Q61K-06-09	LDTAGKEEY	9	A*01:01	46.4003	0.891879	4.71141	FALSE	5.0363	14438.2	1.5552	2.8826	9362.79	1.108	No	No	Yes
NRAS Q61K	NRAS Q61K-06-10	LDTAGKEEYS	10	A*01:01	-26.3421	-0.512259	-1.15436	FALSE	30.2426	32348.6	18.4558	22.5248	29522.5	14.384	No	No	No
NRAS Q61K	NRAS Q61K-06-11	LDTAGKEEYSA	11	A*01:01	-7.86517	-0.155602	0.33557	FALSE	64.72	40032.8	53.2609	56.5287	38524.7	46.44	No	No	No
NRAS Q61K	NRAS Q61K-07-08	ILDTAGKE	8	A*01:01	-11.1943	-0.219864	0.067114	FALSE	40.3731	35114.6	12.7353	17.5273	27087.2	6.4829	No	No	No
NRAS Q61K	NRAS Q61K-07-09	ILDTAGKEE	9	A*01:01	-6.5335	-0.129897	0.442953	FALSE	24.114	30175.2	6.8895	9.8791	21372.6	3.9003	No	No	No
NRAS Q61K	NRAS Q61K-07-10	ILDTAGKEEY	10	A*01:01	259.301	5.00147	21.8792	FALSE	0.1676	218.491	0.0584	0.1099	126.095	0.0446	Yes	Yes	Yes
NRAS Q61K	NRAS Q61K-07-11	ILDTAGKEEYS	11	A*01:01	-13.9409	-0.272881	-0.154362	FALSE	2.9476	9560.45	1.4594	2.1821	7214.66	1.0558	No	No	Yes
NRAS Q61K	NRAS Q61K-08-08	DILDTAGK	8	A*01:01	-5.61798	-0.112225	0.516778	TRUE	84.3437	43420.6	49.8636	94.331	45507.6	55	No	No	No
NRAS Q61K	NRAS Q61K-08-09	DILDTAGKE	9	A*01:01	-19.5173	-0.380521	-0.604027	FALSE	88.5512	44216.1	52.9348	88.7972	44263.5	53.0435	No	No	No
NRAS Q61K	NRAS Q61K-08-10	DILDTAGKEE	10	A*01:01	-0.124844	-0.00619116	0.959731	FALSE	70.0855	40966.5	35.3462	45.2268	36254.6	21.1269	No	No	No
NRAS Q61K	NRAS Q61K-08-11	DILDTAGKEEY	11	A*01:01	131.294	2.53058	11.557	FALSE	1.4003	4496.12	0.8092	1.0481	3036.44	0.601	Yes	Yes	Yes
NRAS Q61K	NRAS Q61K-09-09	LDILDTAGK	9	A*01:01	-12.0266	-0.23593	0	TRUE	40.8529	35232.6	22.6893	75.2989	41840.9	43.4828	No	No	No
NRAS Q61K	NRAS Q61K-09-10	LDILDTAGKE	10	A*01:01	-9.44652	-0.186127	0.208054	FALSE	77.8836	42285.6	72.2857	80.5351	42747	74	No	No	No
NRAS Q61K	NRAS Q61K-09-11	LDILDTAGKEE	11	A*01:01	-27.1744	-0.528325	-1.22148	FALSE	65.8052	40222.5	41.1143	40.1331	35055.7	21.4518	No	No	No
NRAS Q61K	NRAS Q61K-10-10	LLDILDTAGK	10	A*01:01	67.3741	1.29673	6.40268	TRUE	3.1505	10095	4.8616	6.3994	16879.1	8.1536	Yes	No	No
NRAS Q61K	NRAS Q61K-10-11	LLDILDTAGKE	11	A*01:01	-34.4985	-0.669703	-1.81208	FALSE	19.8578	28296.3	21.7919	21.3135	28987.3	20.7636	No	No	No
NRAS Q61K	NRAS Q61K-11-11	CLLDILDTAGK	11	A*01:01	36.6625	0.703911	3.92617	TRUE	17.0916	26843	39.7436	39.327	34862.1	69.2222	No	No	No
NRAS Q61R/HRAS Q61R	NRAS Q61R/HRAS Q61R-01-08	REEYSAMR	8	A*01:01	-14.2738	-0.694236	-0.523437	FALSE	70.1684	40980.3	41.3143	75.1825	41821	47.84	No	No	No
NRAS Q61R/HRAS Q61R	NRAS Q61R/HRAS Q61R-01-09	REEYSAMRD	9	A*01:01	-13.1086	-0.687031	-0.46875	FALSE	83.7559	43315.9	60.1818	88.6208	44229.5	69.7778	No	No	No
NRAS Q61R/HRAS Q61R	NRAS Q61R/HRAS Q61R-01-10	REEYSAMRDQ	10	A*01:01	-39.8252	-0.852234	-1.72266	FALSE	77.455	42211.5	41.9143	81.4628	42910.1	50.163	No	No	No
NRAS Q61R/HRAS Q61R	NRAS Q61R/HRAS Q61R-02-08	GREEYSAM	8	A*01:01	394.049	1.83065	18.6406	FALSE	82.7069	43129.8	48.1364	63.8182	39868.5	30.7692	Yes	No	No
NRAS Q61R/HRAS Q61R	NRAS Q61R/HRAS Q61R-02-09	GREEYSAMR	9	A*01:01	-7.9484	-0.655122	-0.226562	FALSE	63.1087	39739.7	24.8286	27.0117	31265	9.5488	No	No	No
NRAS Q61R/HRAS Q61R	NRAS Q61R/HRAS Q61R-02-10	GREEYSAMRD	10	A*01:01	-19.6837	-0.727688	-0.777344	FALSE	92.103	44984.3	86.5789	81.5867	42931.9	69.6667	No	No	No
NRAS Q61R/HRAS Q61R	NRAS Q61R/HRAS Q61R-03-08	AGREEYSA	8	A*01:01	321.64	1.3829	15.2422	TRUE	90.8399	44690.3	79.6552	90.7128	44660.8	79.4828	Yes	No	No
NRAS Q61R/HRAS Q61R	NRAS Q61R/HRAS Q61R-03-09	AGREEYSAM	9	A*01:01	24.2613	-0.455952	1.28516	TRUE	55.9212	38411	20.45	39.5545	34916.4	15.2675	No	No	No
NRAS Q61R/HRAS Q61R	NRAS Q61R/HRAS Q61R-03-11	AGREEYSAMRD	11	A*01:01	-23.6787	-0.752392	-0.964844	TRUE	92.9637	45185.8	89.4737	89.9602	44488.2	87.6316	No	No	No
NRAS Q61R/HRAS Q61R	NRAS Q61R/HRAS Q61R-04-08	TAGREEYS	8	A*01:01	304.328	1.27585	14.4297	FALSE	77.4259	42206.5	71.1429	79.455	42558.2	68.5556	Yes	No	No
NRAS Q61R/HRAS Q61R	NRAS Q61R/HRAS Q61R-04-09	TAGREEYSA	9	A*01:01	17.5198	-0.497639	0.96875	FALSE	38.8741	34752.1	31.5857	40.3437	35107.4	25.6496	No	No	No
NRAS Q61R/HRAS Q61R	NRAS Q61R/HRAS Q61R-04-10	TAGREEYSAM	10	A*01:01	-10.1956	-0.669018	-0.332031	FALSE	34.4217	33574.9	25.0171	28.9897	31942.3	19.0392	No	No	No
NRAS Q61R/HRAS Q61R	NRAS Q61R/HRAS Q61R-05-08	DTAGREEY	8	A*01:01	308.906	1.30416	14.6445	FALSE	3.4637	10916.6	1.5183	2.4605	8139.9	1.0969	Yes	No	Yes
NRAS Q61R/HRAS Q61R	NRAS Q61R/HRAS Q61R-05-09	DTAGREEYS	9	A*01:01	16.2713	-0.505359	0.910156	FALSE	23.457	29911.3	18.5918	21.8408	29225.1	15.8246	No	No	No
NRAS Q61R/HRAS Q61R	NRAS Q61R/HRAS Q61R-05-10	DTAGREEYSA	10	A*01:01	-17.6862	-0.715337	-0.683594	FALSE	21.5203	29080.3	18.6497	22.3951	29466.7	17.9878	No	No	No
NRAS Q61R/HRAS Q61R	NRAS Q61R/HRAS Q61R-05-11	DTAGREEYSAM	11	A*01:01	-3.20433	-0.625787	-0.00390625	FALSE	15.4414	25820.6	11	13.2464	24276.3	10.1233	No	No	No
NRAS Q61R/HRAS Q61R	NRAS Q61R/HRAS Q61R-06-08	LDTAGREE	8	A*01:01	322.638	1.38907	15.2891	FALSE	89.836	44464.1	67.5556	83.6347	43294.4	59.0141	Yes	No	No
NRAS Q61R/HRAS Q61R	NRAS Q61R/HRAS Q61R-06-09	LDTAGREEY	9	A*01:01	60.799	-0.23002	3	FALSE	3.6783	11451.7	1.2822	2.8826	9362.79	1.108	No	No	Yes
NRAS Q61R/HRAS Q61R	NRAS Q61R/HRAS Q61R-06-10	LDTAGREEYS	10	A*01:01	61.7978	-0.223844	3.04687	FALSE	24.5857	30360.9	15.1338	22.5248	29522.5	14.384	No	No	No
NRAS Q61R/HRAS Q61R	NRAS Q61R/HRAS Q61R-06-11	LDTAGREEYSA	11	A*01:01	-16.521	-0.708132	-0.628906	FALSE	57.984	38798.2	48.3636	56.5287	38524.7	46.44	No	No	No
NRAS Q61R/HRAS Q61R	NRAS Q61R/HRAS Q61R-07-08	ILDTAGRE	8	A*01:01	324.802	1.40246	15.3906	FALSE	34.4849	33591.6	11.3719	17.5273	27087.2	6.4829	Yes	No	No
NRAS Q61R/HRAS Q61R	NRAS Q61R/HRAS Q61R-07-09	ILDTAGREE	9	A*01:01	-25.3433	-0.762685	-1.04297	FALSE	20.5743	28641.9	6.1736	9.8791	21372.6	3.9003	No	No	No
NRAS Q61R/HRAS Q61R	NRAS Q61R/HRAS Q61R-07-10	ILDTAGREEY	10	A*01:01	456.638	2.21766	21.5781	FALSE	0.1591	202.361	0.0572	0.1099	126.095	0.0446	Yes	Yes	Yes
NRAS Q61R/HRAS Q61R	NRAS Q61R/HRAS Q61R-08-08	DILDTAGR	8	A*01:01	355.847	1.59442	16.8477	TRUE	89.9851	44493	52.663	94.331	45507.6	55	Yes	No	No
NRAS Q61R/HRAS Q61R	NRAS Q61R/HRAS Q61R-08-09	DILDTAGRE	9	A*01:01	-5.70121	-0.641227	-0.121094	FALSE	86.1407	43754.4	52.0652	88.7972	44263.5	53.0435	No	No	No
NRAS Q61R/HRAS Q61R	NRAS Q61R/HRAS Q61R-08-10	DILDTAGREE	10	A*01:01	12.1931	-0.530577	0.71875	FALSE	62.2852	39590.8	29.6463	45.2268	36254.6	21.1269	No	No	No
NRAS Q61R/HRAS Q61R	NRAS Q61R/HRAS Q61R-08-11	DILDTAGREEY	11	A*01:01	133.874	0.221844	6.42969	FALSE	1.3332	4213.01	0.7878	1.0481	3036.44	0.601	Yes	Yes	Yes
NRAS Q61R/HRAS Q61R	NRAS Q61R/HRAS Q61R-09-09	LDILDTAGR	9	A*01:01	-13.3583	-0.688575	-0.480469	TRUE	57.5723	38720.7	29.1098	75.2989	41840.9	43.4828	No	No	No
NRAS Q61R/HRAS Q61R	NRAS Q61R/HRAS Q61R-09-10	LDILDTAGRE	10	A*01:01	-19.1844	-0.7246	-0.753906	FALSE	77.037	42139.4	70.5714	80.5351	42747	74	No	No	No
NRAS Q61R/HRAS Q61R	NRAS Q61R/HRAS Q61R-09-11	LDILDTAGREE	11	A*01:01	-3.1211	-0.625273	0	FALSE	58.3244	38862.5	36.6863	40.1331	35055.7	21.4518	No	No	No
NRAS Q61R/HRAS Q61R	NRAS Q61R/HRAS Q61R-10-10	LLDILDTAGR	10	A*01:01	-30.2538	-0.793049	-1.27344	TRUE	5.5153	15344.9	6.3288	6.3994	16879.1	8.1536	No	No	No
NRAS Q61R/HRAS Q61R	NRAS Q61R/HRAS Q61R-10-11	LLDILDTAGRE	11	A*01:01	-18.4353	-0.719969	-0.71875	FALSE	18.0302	27370	19.8274	21.3135	28987.3	20.7636	No	No	No
PIK3CA E542K	PIK3CA E542K-01-08	KITEQEKD	8	A*01:01	1.8711	0.187121	0.977901	FALSE	97.8974	48129.4	97.8947	97.8443	48083.1	96.8421	No	No	No
PIK3CA E542K	PIK3CA E542K-01-09	KITEQEKDF	9	A*01:01	-14.4283	-0.939714	-1.18785	FALSE	70.5291	41040.2	26.4545	58.3267	38862.9	20.0818	No	No	No
PIK3CA E542K	PIK3CA E542K-01-10	KITEQEKDFL	10	A*01:01	5.28066	0.422837	1.43094	FALSE	11.0458	22503.6	6.67	7.939	19106.4	5.7282	No	No	No
PIK3CA E542K	PIK3CA E542K-01-11	KITEQEKDFLW	11	A*01:01	-0.29106	0.0376433	0.690608	FALSE	11.0227	22484.6	10.699	10.5831	22059.8	9.7933	No	No	No
PIK3CA E542K	PIK3CA E542K-02-08	SKITEQEK	8	A*01:01	32.1414	2.27982	5	FALSE	91.7549	44903.1	81.875	55.0356	38246	41.1714	Yes	No	No
PIK3CA E542K	PIK3CA E542K-02-09	SKITEQEKD	9	A*01:01	-6.36175	-0.382045	-0.116022	FALSE	97.8831	48116.9	98.1579	96.1313	46612.5	85.5263	No	No	No
PIK3CA E542K	PIK3CA E542K-02-10	SKITEQEKDF	10	A*01:01	-7.35967	-0.451035	-0.248619	FALSE	69.3463	40837.7	35	53.685	37978.8	17.5198	No	No	No
PIK3CA E542K	PIK3CA E542K-02-11	SKITEQEKDFL	11	A*01:01	-24.657	-1.64686	-2.54696	FALSE	10.5791	22056	8.0004	10.5586	22036.1	7.9788	No	No	No
PIK3CA E542K	PIK3CA E542K-03-08	LSKITEQE	8	A*01:01	18.7526	1.3542	3.22099	TRUE	75.2275	41828.7	66.1111	22.8673	29670.5	20.2364	No	No	No
PIK3CA E542K	PIK3CA E542K-03-09	LSKITEQEK	9	A*01:01	-13.9293	-0.905219	-1.12155	TRUE	26.5693	31106.7	18.5068	3.5551	11148.9	3.4672	No	No	No
PIK3CA E542K	PIK3CA E542K-03-10	LSKITEQEKD	10	A*01:01	-6.77755	-0.410791	-0.171271	TRUE	80.1555	42680.4	82.7083	38.6919	34705.9	42.8182	No	No	No
PIK3CA E542K	PIK3CA E542K-03-11	LSKITEQEKDF	11	A*01:01	19.4179	1.40019	3.30939	TRUE	29.3387	32055.6	31.6857	3.9448	12135.4	6.33	No	No	No
PIK3CA E542K	PIK3CA E542K-04-08	PLSKITEQ	8	A*01:01	13.763	1.00925	2.55801	FALSE	88.4667	44199.8	74.1429	84.5836	43463.3	63.7273	No	No	No
PIK3CA E542K	PIK3CA E542K-04-09	PLSKITEQE	9	A*01:01	11.684	0.865522	2.28177	FALSE	74.1742	41650.3	52.7717	69.6618	40893	44.5714	No	No	No
PIK3CA E542K	PIK3CA E542K-04-10	PLSKITEQEK	10	A*01:01	-13.1809	-0.853476	-1.0221	FALSE	46.2454	36470.6	40.5278	19.768	28251.3	20.2364	No	No	No
PIK3CA E542K	PIK3CA E542K-04-11	PLSKITEQEKD	11	A*01:01	9.93763	0.74479	2.04972	FALSE	95.4881	46071.9	97.6316	87.7336	44059	93.4375	No	No	No
PIK3CA E542K	PIK3CA E542K-05-08	DPLSKITE	8	A*01:01	-2.7027	-0.129082	0.370166	FALSE	96.318	46770.6	83.75	96.2745	46733.6	83.5417	No	No	No
PIK3CA E542K	PIK3CA E542K-05-09	DPLSKITEQ	9	A*01:01	-7.44283	-0.456784	-0.259668	FALSE	95.0794	45731.7	62.0909	94.233	45484.5	59.6479	No	No	No
PIK3CA E542K	PIK3CA E542K-05-10	DPLSKITEQE	10	A*01:01	-7.44283	-0.456784	-0.259668	FALSE	83.2762	43230.7	69	82.0954	43021.7	60.8182	No	No	No
PIK3CA E542K	PIK3CA E542K-05-11	DPLSKITEQEK	11	A*01:01	-3.28482	-0.169326	0.292818	FALSE	67.9909	40601.1	56.5493	25.8887	30861.7	23.5497	No	No	No
PIK3CA E542K	PIK3CA E542K-06-08	RDPLSKIT	8	A*01:01	20.9148	1.50368	3.50829	FALSE	91.5986	44866.7	67.6667	84.1671	43389.1	62.6364	No	No	No
PIK3CA E542K	PIK3CA E542K-06-09	RDPLSKITE	9	A*01:01	-5.77963	-0.341801	-0.038674	FALSE	87.4901	44012.3	46.76	87.3136	43978.5	47.32	No	No	No
PIK3CA E542K	PIK3CA E542K-06-10	RDPLSKITEQ	10	A*01:01	-6.11227	-0.364798	-0.082873	FALSE	80.7934	42792.3	47.44	82.5013	43093.4	48.1818	No	No	No
PIK3CA E542K	PIK3CA E542K-06-11	RDPLSKITEQE	11	A*01:01	22.2453	1.59567	3.68508	FALSE	85.8897	43706.7	71	84.0221	43363.3	64.7273	No	No	No
PIK3CA E542K	PIK3CA E542K-07-08	TRDPLSKI	8	A*01:01	-13.8462	-0.89947	-1.1105	FALSE	59.3258	39052.2	19.9961	48.5798	36968.8	18.9864	No	No	No
PIK3CA E542K	PIK3CA E542K-07-09	TRDPLSKIT	9	A*01:01	-17.6715	-1.16393	-1.61878	FALSE	72.9102	41437.7	35.8077	51.8186	37612	25.2735	No	No	No
PIK3CA E542K	PIK3CA E542K-07-10	TRDPLSKITE	10	A*01:01	-3.28482	-0.169326	0.292818	FALSE	72.675	41398.3	42.303	70.9567	41111.3	41.7429	No	No	No
PIK3CA E542K	PIK3CA E542K-07-11	TRDPLSKITEQ	11	A*01:01	20.9979	1.50943	3.51934	FALSE	82.4354	43081.7	40.9167	81.6579	42944.5	40.8056	No	No	No
PIK3CA E542K	PIK3CA E542K-08-08	STRDPLSK	8	A*01:01	-5.1975	-0.301557	0.038674	TRUE	33.2797	33253.5	18.4014	51.2193	37494.9	24.6214	No	No	No
PIK3CA E542K	PIK3CA E542K-08-09	STRDPLSKI	9	A*01:01	-4.11642	-0.226818	0.18232	FALSE	18.7301	27729.5	5.9154	13.2189	24255.8	5.1672	No	No	No
PIK3CA E542K	PIK3CA E542K-08-10	STRDPLSKIT	10	A*01:01	28.0665	1.99811	4.45856	FALSE	9.0091	20421.3	6.4295	3.1308	10045.4	3.0162	No	No	No
PIK3CA E542K	PIK3CA E542K-08-11	STRDPLSKITE	11	A*01:01	-14.4283	-0.939714	-1.18785	FALSE	56.2661	38475.5	37.2826	41.7265	35440.6	33.678	No	No	No
PIK3CA E542K	PIK3CA E542K-09-09	ISTRDPLSK	9	A*01:01	-10.8524	-0.6925	-0.712707	TRUE	9.4857	20949.2	7.6723	35.7255	33931.4	27.1748	No	No	No
PIK3CA E542K	PIK3CA E542K-09-10	ISTRDPLSKI	10	A*01:01	-10.1871	-0.646507	-0.624309	FALSE	19.3645	28050	14.6048	15.5836	25914.4	13.9288	No	No	No
PIK3CA E542K	PIK3CA E542K-09-11	ISTRDPLSKIT	11	A*01:01	-6.36175	-0.382045	-0.116022	FALSE	27.7393	31519	24.3214	10.7488	22220.3	11.7099	No	No	No
PIK3CA E542K	PIK3CA E542K-10-10	AISTRDPLSK	10	A*01:01	-29.8129	-2.00331	-3.23204	TRUE	21.4944	29068.6	19.9608	62.5368	39636.3	56.6901	No	No	No
PIK3CA E542K	PIK3CA E542K-10-11	AISTRDPLSKI	11	A*01:01	-9.85447	-0.62351	-0.58011	FALSE	40.0588	35037.5	23.0066	33.703	33376.8	21.665	No	No	No
PIK3CA E542K	PIK3CA E542K-11-11	KAISTRDPLSK	11	A*01:01	-9.27235	-0.583266	-0.502762	TRUE	50.0104	37260	44.8571	83.0548	43191.4	83.125	No	No	No
PIK3CA E545K	PIK3CA E545K-01-08	KQEKDFLW	8	A*01:01	-4.04692	-0.191149	0.495495	FALSE	62.0171	39542.4	26.8182	42.0016	35505.8	13.3442	No	No	No
PIK3CA E545K	PIK3CA E545K-01-09	KQEKDFLWS	9	A*01:01	19.2962	1.06386	4.08108	FALSE	44.1371	36005.2	34.0179	37.527	34410.1	26.0273	No	No	No
PIK3CA E545K	PIK3CA E545K-01-10	KQEKDFLWSH	10	A*01:01	-14.0176	-0.727206	-1.03604	FALSE	23.0282	29739.3	11.9043	18.4573	27588.8	10.1924	No	No	No
PIK3CA E545K	PIK3CA E545K-01-11	KQEKDFLWSHR	11	A*01:01	-13.5484	-0.70198	-0.963964	FALSE	42.2764	35571.9	43.0345	35.4013	33840.4	38.0238	No	No	No
PIK3CA E545K	PIK3CA E545K-02-08	TKQEKDFL	8	A*01:01	-3.1085	-0.140696	0.63964	FALSE	73.8215	41590.9	51.6848	30.882	32554	18.9082	No	No	No
PIK3CA E545K	PIK3CA E545K-02-09	TKQEKDFLW	9	A*01:01	-8.15249	-0.411878	-0.135135	FALSE	51.7582	37600.2	14.9406	29.3429	32057	6.3501	No	No	No
PIK3CA E545K	PIK3CA E545K-02-10	TKQEKDFLWS	10	A*01:01	19.8827	1.09539	4.17117	FALSE	49.6409	37185.1	43.4828	43.5942	35881.2	32.7463	No	No	No
PIK3CA E545K	PIK3CA E545K-02-11	TKQEKDFLWSH	11	A*01:01	-31.0264	-1.64166	-3.64865	FALSE	67.2388	40470.5	55.1408	54.8918	38217.9	31.1429	No	No	No
PIK3CA E545K	PIK3CA E545K-03-08	ITKQEKDF	8	A*01:01	-0.762463	-0.0145651	1	TRUE	59.8242	39147	25.2821	12.502	23697.3	5.7031	No	No	No
PIK3CA E545K	PIK3CA E545K-03-09	ITKQEKDFL	9	A*01:01	-6.74487	-0.3362	0.0810811	TRUE	17.6762	27171.1	7.399	2.0096	6695.3	1.2335	No	No	No
PIK3CA E545K	PIK3CA E545K-03-10	ITKQEKDFLW	10	A*01:01	19.1789	1.05755	4.06306	TRUE	5.7036	15678.9	3.641	2.0159	6713.36	1.2791	No	No	No
PIK3CA E545K	PIK3CA E545K-03-11	ITKQEKDFLWS	11	A*01:01	-20.8211	-1.09299	-2.08108	TRUE	11.245	22668.5	15.7303	6.8543	17592.3	10.4251	No	No	No
PIK3CA E545K	PIK3CA E545K-04-08	EITKQEKD	8	A*01:01	-10.1466	-0.51909	-0.441441	FALSE	97.7315	47984.9	97.8947	97.8443	48083.1	96.8421	No	No	No
PIK3CA E545K	PIK3CA E545K-04-09	EITKQEKDF	9	A*01:01	-13.5484	-0.70198	-0.963964	FALSE	60.2373	39222.9	23.0861	58.3267	38862.9	20.0818	No	No	No
PIK3CA E545K	PIK3CA E545K-04-10	EITKQEKDFL	10	A*01:01	-4.04692	-0.191149	0.495495	FALSE	34.9876	33724.9	20.3636	7.939	19106.4	5.7282	No	No	No
PIK3CA E545K	PIK3CA E545K-04-11	EITKQEKDFLW	11	A*01:01	-15.1906	-0.790272	-1.21622	FALSE	23.099	29767.6	15.7785	10.5831	22059.8	9.7933	No	No	No
PIK3CA E545K	PIK3CA E545K-05-08	SEITKQEK	8	A*01:01	-11.5543	-0.594768	-0.657658	FALSE	66.7668	40388.7	47	55.0356	38246	41.1714	No	No	No
PIK3CA E545K	PIK3CA E545K-05-09	SEITKQEKD	9	A*01:01	-7.80059	-0.392959	-0.0810811	FALSE	95.5955	46161.8	83.3333	96.1313	46612.5	85.5263	No	No	No
PIK3CA E545K	PIK3CA E545K-05-10	SEITKQEKDF	10	A*01:01	-6.74487	-0.3362	0.0810811	FALSE	52.9401	37832	13.8739	53.685	37978.8	17.5198	No	No	No
PIK3CA E545K	PIK3CA E545K-05-11	SEITKQEKDFL	11	A*01:01	18.7097	1.03232	3.99099	FALSE	44.7458	36147.3	25.8803	10.5586	22036.1	7.9788	No	No	No
PIK3CA E545K	PIK3CA E545K-06-08	LSEITKQE	8	A*01:01	-12.2581	-0.632608	-0.765766	FALSE	38.1378	34565.7	27.0971	22.8673	29670.5	20.2364	No	No	No
PIK3CA E545K	PIK3CA E545K-06-09	LSEITKQEK	9	A*01:01	25.3959	1.3918	5.01802	FALSE	6.1014	16384.4	4.915	3.5551	11148.9	3.4672	Yes	No	No
PIK3CA E545K	PIK3CA E545K-06-10	LSEITKQEKD	10	A*01:01	32.6686	1.7828	6.13513	FALSE	50.0312	37264	55.3521	38.6919	34705.9	42.8182	Yes	No	No
PIK3CA E545K	PIK3CA E545K-06-11	LSEITKQEKDF	11	A*01:01	64.4575	3.49188	11.018	FALSE	6.9338	17716.4	8.1647	3.9448	12135.4	6.33	Yes	No	No
PIK3CA E545K	PIK3CA E545K-07-08	PLSEITKQ	8	A*01:01	22.9325	1.25936	4.63964	FALSE	94.8312	45626	74.1429	84.5836	43463.3	63.7273	No	No	No
PIK3CA E545K	PIK3CA E545K-07-09	PLSEITKQE	9	A*01:01	-11.085	-0.569542	-0.585586	FALSE	86.8762	43894.8	52.9891	69.6618	40893	44.5714	No	No	No
PIK3CA E545K	PIK3CA E545K-07-10	PLSEITKQEK	10	A*01:01	-12.8446	-0.66414	-0.855856	FALSE	28.5231	31785.5	25.2393	19.768	28251.3	20.2364	No	No	No
PIK3CA E545K	PIK3CA E545K-07-11	PLSEITKQEKD	11	A*01:01	-10.7331	-0.550622	-0.531532	FALSE	91.6611	44881.2	95.5263	87.7336	44059	93.4375	No	No	No
PIK3CA E545K	PIK3CA E545K-08-08	DPLSEITK	8	A*01:01	14.0176	0.780061	3.27027	TRUE	91.5006	44843.9	65.5556	96.2745	46733.6	83.5417	No	No	No
PIK3CA E545K	PIK3CA E545K-08-09	DPLSEITKQ	9	A*01:01	22.346	1.22783	4.54955	FALSE	95.3878	45988.3	62.8182	94.233	45484.5	59.6479	No	No	No
PIK3CA E545K	PIK3CA E545K-08-10	DPLSEITKQE	10	A*01:01	-12.7273	-0.657834	-0.837838	FALSE	93.0492	45205.8	73.4286	82.0954	43021.7	60.8182	No	No	No
PIK3CA E545K	PIK3CA E545K-08-11	DPLSEITKQEK	11	A*01:01	-9.56012	-0.487557	-0.351351	FALSE	38.4059	34633.5	29.0854	25.8887	30861.7	23.5497	No	No	No
PIK3CA E545K	PIK3CA E545K-09-09	RDPLSEITK	9	A*01:01	16.129	0.893579	3.59459	TRUE	58.4869	38893.2	20.7682	87.3136	43978.5	47.32	No	No	No
PIK3CA E545K	PIK3CA E545K-09-10	RDPLSEITKQ	10	A*01:01	-9.20821	-0.468637	-0.297297	FALSE	83.0812	43196.1	48.3182	82.5013	43093.4	48.1818	No	No	No
PIK3CA E545K	PIK3CA E545K-09-11	RDPLSEITKQE	11	A*01:01	-13.783	-0.714593	-1	FALSE	91.4402	44829.8	74.4286	84.0221	43363.3	64.7273	No	No	No
PIK3CA E545K	PIK3CA E545K-10-10	TRDPLSEITK	10	A*01:01	23.5191	1.29089	4.72973	TRUE	34.7514	33662.2	15.9101	70.9567	41111.3	41.7429	No	No	No
PIK3CA E545K	PIK3CA E545K-10-11	TRDPLSEITKQ	11	A*01:01	-17.654	-0.922709	-1.59459	FALSE	81.8187	42972.8	42.2424	81.6579	42944.5	40.8056	No	No	No
PIK3CA E545K	PIK3CA E545K-11-11	STRDPLSEITK	11	A*01:01	-24.6921	-1.3011	-2.67568	TRUE	20.9845	28839.3	13.7136	41.7265	35440.6	33.678	No	No	No
PIK3CA H1047L	PIK3CA H1047L-01-08	LHGGWTTK	8	A*01:01	18.2405	1.22801	2.84756	FALSE	76.8783	42112.1	66.6667	76.4577	42039.7	66	No	No	No
PIK3CA H1047L	PIK3CA H1047L-01-09	LHGGWTTKM	9	A*01:01	-23.0499	-1.03711	-1.44512	FALSE	36.7238	34201.9	23.6358	32.9682	33163.3	17.0061	No	No	No
PIK3CA H1047L	PIK3CA H1047L-01-10	LHGGWTTKMD	10	A*01:01	-18.9443	-0.811881	-1.01829	FALSE	85.507	43633.9	87.8947	84.855	43511.8	77.931	No	No	No
PIK3CA H1047L	PIK3CA H1047L-01-11	LHGGWTTKMDW	11	A*01:01	-21.6422	-0.959885	-1.29878	FALSE	54.6588	38171.6	70.1429	53.4665	37935.7	53.3152	No	No	No
PIK3CA H1047L	PIK3CA H1047L-02-08	ALHGGWTT	8	A*01:01	23.4018	1.51115	3.38415	FALSE	78.7513	42435.9	54.3478	90.4835	44607.7	76.7241	No	No	No
PIK3CA H1047L	PIK3CA H1047L-02-09	ALHGGWTTK	9	A*01:01	23.871	1.53689	3.43293	FALSE	37.5372	34412.8	16.8479	56.729	38562.2	23.7815	No	No	No
PIK3CA H1047L	PIK3CA H1047L-02-10	ALHGGWTTKM	10	A*01:01	-31.261	-1.48755	-2.29878	FALSE	26.8172	31195.4	13.6113	54.9584	38231.1	33.4068	No	No	No
PIK3CA H1047L	PIK3CA H1047L-02-11	ALHGGWTTKMD	11	A*01:01	-7.80059	-0.200557	0.140244	FALSE	85.748	43679.7	75.8621	94.2288	45483.5	90.625	No	No	No
PIK3CA H1047L	PIK3CA H1047L-03-08	DALHGGWT	8	A*01:01	0.293255	0.243457	0.981707	TRUE	80.7855	42790.9	50.5978	81.4497	42907.8	49.2273	No	No	No
PIK3CA H1047L	PIK3CA H1047L-03-09	DALHGGWTT	9	A*01:01	12.9619	0.938435	2.29878	TRUE	54.9854	38236.5	27.0874	56.3218	38485.9	26.3545	No	No	No
PIK3CA H1047L	PIK3CA H1047L-03-10	DALHGGWTTK	10	A*01:01	-19.4135	-0.837621	-1.06707	TRUE	37.0672	34293.1	20.0273	43.9949	35972.1	21.9442	No	No	No
PIK3CA H1047L	PIK3CA H1047L-03-11	DALHGGWTTKM	11	A*01:01	14.4868	1.02209	2.45732	TRUE	41.0825	35288.3	29.3659	48.0662	36863.4	27.4466	No	No	No
PIK3CA H1047L	PIK3CA H1047L-04-08	NDALHGGW	8	A*01:01	-12.61	-0.464392	-0.359756	FALSE	42.0687	35521.9	17.6383	42.7061	35675.6	17.614	No	No	No
PIK3CA H1047L	PIK3CA H1047L-04-09	NDALHGGWT	9	A*01:01	-4.04692	0.00536248	0.530488	FALSE	63.7992	39865.1	57.0423	68.897	40759.2	53.4783	No	No	No
PIK3CA H1047L	PIK3CA H1047L-04-10	NDALHGGWTT	10	A*01:01	26.217	1.66559	3.67683	FALSE	47.9104	36830.3	41.8286	52.2077	37688.1	39.3077	No	No	No
PIK3CA H1047L	PIK3CA H1047L-04-11	NDALHGGWTTK	11	A*01:01	33.1378	2.04525	4.39634	FALSE	33.8676	33424.9	24.6786	38.9496	34771.3	24.0429	No	No	No
PIK3CA H1047L	PIK3CA H1047L-05-08	MNDALHGG	8	A*01:01	-9.67742	-0.303517	-0.0548781	FALSE	31.0059	32593.8	42.4545	34.5549	33610.2	41.3143	No	No	No
PIK3CA H1047L	PIK3CA H1047L-05-09	MNDALHGGW	9	A*01:01	-5.68915	-0.0847273	0.359756	FALSE	2.6937	8811.86	2.1171	2.6442	8672.71	1.8297	No	No	No
PIK3CA H1047L	PIK3CA H1047L-05-10	MNDALHGGWT	10	A*01:01	22.1114	1.44036	3.25	FALSE	12.2835	23525.6	25.1282	14.5329	25208.3	21.6954	No	No	No
PIK3CA H1047L	PIK3CA H1047L-05-11	MNDALHGGWTT	11	A*01:01	-8.6217	-0.245602	0.0548781	FALSE	11.6178	22980.4	21.7056	12.6531	23816.8	20.9682	No	No	No
PIK3CA H1047L	PIK3CA H1047L-06-08	QMNDALHG	8	A*01:01	-10.0293	-0.322822	-0.0914634	FALSE	67.4079	40499.8	38.3333	70	40952.3	34.125	No	No	No
PIK3CA H1047L	PIK3CA H1047L-06-09	QMNDALHGG	9	A*01:01	-10.8504	-0.367867	-0.176829	FALSE	52.449	37735.5	28.9885	53.4499	37932.4	28.8966	No	No	No
PIK3CA H1047L	PIK3CA H1047L-06-10	QMNDALHGGW	10	A*01:01	-5.57185	-0.0782923	0.371951	FALSE	6.3159	16739	6.8296	7.1852	18081.7	5.346	No	No	No
PIK3CA H1047L	PIK3CA H1047L-06-11	QMNDALHGGWT	11	A*01:01	-16.8328	-0.696051	-0.79878	FALSE	34.1786	33510.7	43.1724	37.8204	34485	36.4902	No	No	No
PIK3CA H1047L	PIK3CA H1047L-07-08	KQMNDALH	8	A*01:01	-35.0147	-1.69347	-2.68902	FALSE	75.0185	41793	54.1304	89.4881	44396.8	61.4545	No	No	No
PIK3CA H1047L	PIK3CA H1047L-07-09	KQMNDALHG	9	A*01:01	-14.4868	-0.567351	-0.554878	FALSE	74.7755	41751.9	55.4225	85.3827	43610.3	62.2727	No	No	No
PIK3CA H1047L	PIK3CA H1047L-07-10	KQMNDALHGG	10	A*01:01	-5.45455	-0.0718573	0.384146	FALSE	68.7784	40738.4	67.2222	76.8651	42109.8	63.0909	No	No	No
PIK3CA H1047L	PIK3CA H1047L-07-11	KQMNDALHGGW	11	A*01:01	20.8211	1.36958	3.11585	FALSE	18.8787	27806.4	23.2517	21.1243	28902.4	17.6778	No	No	No
PIK3CA H1047L	PIK3CA H1047L-08-08	MKQMNDAL	8	A*01:01	-18.0059	-0.760401	-0.920732	TRUE	72.1887	41316.9	57.4648	88.6581	44236.7	79.3103	No	No	No
PIK3CA H1047L	PIK3CA H1047L-08-09	MKQMNDALH	9	A*01:01	-23.871	-1.08215	-1.53049	FALSE	42.0639	35520.8	31.8	72.9075	41437.3	42.303	No	No	No
PIK3CA H1047L	PIK3CA H1047L-08-10	MKQMNDALHG	10	A*01:01	-13.0792	-0.490131	-0.408537	FALSE	57.3142	38672.1	77.7586	76.4577	42039.7	81.6667	No	No	No
PIK3CA H1047L	PIK3CA H1047L-08-11	MKQMNDALHGG	11	A*01:01	25.5132	1.62698	3.60366	FALSE	66.5825	40356.8	78.7931	70.1817	40982.5	73.1429	No	No	No
PIK3CA H1047L	PIK3CA H1047L-09-09	FMKQMNDAL	9	A*01:01	-15.8944	-0.644571	-0.70122	TRUE	15.0284	25550.2	11.7298	13.7328	24641.5	9.3159	No	No	No
PIK3CA H1047L	PIK3CA H1047L-09-10	FMKQMNDALH	10	A*01:01	-20.7038	-0.908406	-1.20122	FALSE	4.7451	13842.1	8.6642	12.6255	23794.9	11.2144	No	No	No
PIK3CA H1047L	PIK3CA H1047L-09-11	FMKQMNDALHG	11	A*01:01	-13.5484	-0.515871	-0.457317	FALSE	34.2816	33537.9	75.5172	56.482	38515.9	82.0833	No	No	No
PIK3CA H1047L	PIK3CA H1047L-10-10	YFMKQMNDAL	10	A*01:01	-30.088	-1.4232	-2.17683	TRUE	20.2203	28472.5	24.1714	20.7403	28721.6	20.3773	No	No	No
PIK3CA H1047L	PIK3CA H1047L-10-11	YFMKQMNDALH	11	A*01:01	-12.4927	-0.457956	-0.347561	FALSE	15.3192	25740.3	24.1357	36.018	34013.3	33.2373	No	No	No
PIK3CA H1047L	PIK3CA H1047L-11-11	EYFMKQMNDAL	11	A*01:01	-14.6041	-0.573786	-0.567073	TRUE	44.2324	36027.4	58.662	56.4308	38506.3	60.2727	No	No	No
PIK3CA H1047R	PIK3CA H1047R-01-08	RHGGWTTK	8	A*01:01	-37.5953	-1.33108	-4.43396	FALSE	86.1059	43747.8	76.0345	76.4577	42039.7	66	No	No	No
PIK3CA H1047R	PIK3CA H1047R-01-09	RHGGWTTKM	9	A*01:01	-7.91789	0.0401874	0.339623	FALSE	46.1089	36441.4	24.5357	32.9682	33163.3	17.0061	No	No	No
PIK3CA H1047R	PIK3CA H1047R-01-10	RHGGWTTKMD	10	A*01:01	-11.6716	-0.133253	-0.264151	FALSE	90.3022	44565.7	84.5833	84.855	43511.8	77.931	No	No	No
PIK3CA H1047R	PIK3CA H1047R-01-11	RHGGWTTKMDW	11	A*01:01	-7.21408	0.0727075	0.45283	FALSE	65.4871	40167.7	64.4545	53.4665	37935.7	53.3152	No	No	No
PIK3CA H1047R	PIK3CA H1047R-02-08	ARHGGWTT	8	A*01:01	-27.6246	-0.870374	-2.83019	FALSE	91.8112	44916.2	71.2857	90.4835	44607.7	76.7241	No	No	No
PIK3CA H1047R	PIK3CA H1047R-02-09	ARHGGWTTK	9	A*01:01	-55.1906	-2.14408	-7.26415	FALSE	69.899	40934.6	28.8966	56.729	38562.2	23.7815	No	No	No
PIK3CA H1047R	PIK3CA H1047R-02-10	ARHGGWTTKM	10	A*01:01	-15.1906	-0.295853	-0.830189	FALSE	50.5202	37358.9	23.6159	54.9584	38231.1	33.4068	No	No	No
PIK3CA H1047R	PIK3CA H1047R-02-11	ARHGGWTTKMD	11	A*01:01	-2.17009	0.305768	1.26415	FALSE	92.8283	45154	75.8621	94.2288	45483.5	90.625	No	No	No
PIK3CA H1047R	PIK3CA H1047R-03-08	DARHGGWT	8	A*01:01	-15.6598	-0.317533	-0.90566	TRUE	87.7212	44056.6	57.0423	81.4497	42907.8	49.2273	No	No	No
PIK3CA H1047R	PIK3CA H1047R-03-09	DARHGGWTT	9	A*01:01	25.8651	1.60115	5.77359	TRUE	65.7244	40208.6	29.7317	56.3218	38485.9	26.3545	Yes	No	No
PIK3CA H1047R	PIK3CA H1047R-03-10	DARHGGWTTK	10	A*01:01	-10.8504	-0.0953129	-0.132075	TRUE	47.8483	36816.8	19.3725	43.9949	35972.1	21.9442	No	No	No
PIK3CA H1047R	PIK3CA H1047R-03-11	DARHGGWTTKM	11	A*01:01	-3.1085	0.262408	1.11321	TRUE	49.1071	37077	30.6282	48.0662	36863.4	27.4466	No	No	No
PIK3CA H1047R	PIK3CA H1047R-04-08	NDARHGGW	8	A*01:01	-12.9619	-0.192873	-0.471698	FALSE	50.7116	37396.1	20.7773	42.7061	35675.6	17.614	No	No	No
PIK3CA H1047R	PIK3CA H1047R-04-09	NDARHGGWT	9	A*01:01	14.6041	1.08083	3.96226	FALSE	70.5559	41044.6	57.6056	68.897	40759.2	53.4783	No	No	No
PIK3CA H1047R	PIK3CA H1047R-04-10	NDARHGGWTT	10	A*01:01	-60.3519	-2.38256	-8.09434	FALSE	53.9617	38033.5	42.3333	52.2077	37688.1	39.3077	No	No	No
PIK3CA H1047R	PIK3CA H1047R-04-11	NDARHGGWTTK	11	A*01:01	-15.1906	-0.295853	-0.830189	FALSE	41.2006	35316.1	25.6581	38.9496	34771.3	24.0429	No	No	No
PIK3CA H1047R	PIK3CA H1047R-05-08	MNDARHGG	8	A*01:01	-9.20821	-0.0194327	0.132075	FALSE	46.5295	36531.4	49.8182	34.5549	33610.2	41.3143	No	No	No
PIK3CA H1047R	PIK3CA H1047R-05-10	MNDARHGGWT	10	A*01:01	27.39	1.67161	6.01887	FALSE	17.5461	27097.7	28.2414	14.5329	25208.3	21.6954	Yes	No	No
PIK3CA H1047R	PIK3CA H1047R-05-11	MNDARHGGWTT	11	A*01:01	-10.0293	-0.0573728	0	FALSE	15.1613	25636.9	21.7208	12.6531	23816.8	20.9682	No	No	No
PIK3CA H1047R	PIK3CA H1047R-06-08	QMNDARHG	8	A*01:01	-4.28153	0.208208	0.924528	FALSE	80.5324	42746.5	43.7241	70	40952.3	34.125	No	No	No
PIK3CA H1047R	PIK3CA H1047R-06-09	QMNDARHGG	9	A*01:01	2.8739	0.538828	2.07547	FALSE	62.9212	39705.8	35.5577	53.4499	37932.4	28.8966	No	No	No
PIK3CA H1047R	PIK3CA H1047R-06-10	QMNDARHGGW	10	A*01:01	19.5308	1.30847	4.75472	FALSE	10.0633	21563.7	6.3647	7.1852	18081.7	5.346	No	No	No
PIK3CA H1047R	PIK3CA H1047R-06-11	QMNDARHGGWT	11	A*01:01	-10.6158	-0.0844729	-0.0943397	FALSE	47.2011	36676	42.3939	37.8204	34485	36.4902	No	No	No
PIK3CA H1047R	PIK3CA H1047R-07-08	KQMNDARH	8	A*01:01	40.0587	2.25697	8.0566	FALSE	91.5006	44843.9	67	89.4881	44396.8	61.4545	Yes	No	No
PIK3CA H1047R	PIK3CA H1047R-07-09	KQMNDARHG	9	A*01:01	-5.45455	0.154008	0.735849	FALSE	94.6936	45593.4	80.625	85.3827	43610.3	62.2727	No	No	No
PIK3CA H1047R	PIK3CA H1047R-07-10	KQMNDARHGG	10	A*01:01	-3.1085	0.262408	1.11321	FALSE	79.9577	42645.8	61.3636	76.8651	42109.8	63.0909	No	No	No
PIK3CA H1047R	PIK3CA H1047R-07-11	KQMNDARHGGW	11	A*01:01	-50.7331	-1.93812	-6.54717	FALSE	30.2918	32364.3	23.4238	21.1243	28902.4	17.6778	No	No	No
PIK3CA H1047R	PIK3CA H1047R-08-08	MKQMNDAR	8	A*01:01	28.7977	1.73665	6.24528	TRUE	86.3916	43802.3	77.7586	88.6581	44236.7	79.3103	Yes	No	No
PIK3CA H1047R	PIK3CA H1047R-08-09	MKQMNDARH	9	A*01:01	-11.9062	-0.144093	-0.301887	FALSE	67.0722	40441.6	39.3077	72.9075	41437.3	42.303	No	No	No
PIK3CA H1047R	PIK3CA H1047R-08-10	MKQMNDARHG	10	A*01:01	-8.03519	0.0347674	0.320755	FALSE	87.6143	44036.1	93.125	76.4577	42039.7	81.6667	No	No	No
PIK3CA H1047R	PIK3CA H1047R-08-11	MKQMNDARHGG	11	A*01:01	25.044	1.56321	5.64151	FALSE	76.873	42111.2	78.9655	70.1817	40982.5	73.1429	Yes	No	No
PIK3CA H1047R	PIK3CA H1047R-09-09	FMKQMNDAR	9	A*01:01	-10.1466	-0.0627928	-0.0188678	TRUE	22.8903	29680.4	17.4073	13.7328	24641.5	9.3159	No	No	No
PIK3CA H1047R	PIK3CA H1047R-09-10	FMKQMNDARH	10	A*01:01	-22.1114	-0.615634	-1.9434	FALSE	10.8071	22277.1	9.4824	12.6255	23794.9	11.2144	No	No	No
PIK3CA H1047R	PIK3CA H1047R-09-11	FMKQMNDARHG	11	A*01:01	6.97947	0.728529	2.73585	FALSE	62.3968	39611	85.7895	56.482	38515.9	82.0833	No	No	No
PIK3CA H1047R	PIK3CA H1047R-10-10	YFMKQMNDAR	10	A*01:01	-9.44281	-0.0302727	0.0943397	TRUE	29.453	32092.7	34.375	20.7403	28721.6	20.3773	No	No	No
PIK3CA H1047R	PIK3CA H1047R-10-11	YFMKQMNDARH	11	A*01:01	-39.9413	-1.43948	-4.81132	FALSE	31.7258	32809.3	29.7561	36.018	34013.3	33.2373	No	No	No
PIK3CA H1047R	PIK3CA H1047R-11-11	EYFMKQMNDAR	11	A*01:01	-8.26979	0.0239274	0.283019	TRUE	62.1761	39571.1	64.3636	56.4308	38506.3	60.2727	No	No	No
PTEN R130G	PTEN R130G-01-08	GTGVMICA	8	A*01:01	1.20582	0.637819	0.580189	FALSE	32.8166	33120.7	56.9718	29.5972	32139.6	53.8043	No	No	No
PTEN R130G	PTEN R130G-01-09	GTGVMICAY	9	A*01:01	4.28274	0.746558	0.754717	FALSE	0.4569	928.949	0.8965	0.4831	1011.24	0.9407	No	Yes	Yes
PTEN R130G	PTEN R130G-01-10	GTGVMICAYL	10	A*01:01	-83.368	-2.35103	-4.21698	FALSE	4.9582	14283.3	17.6657	4.7298	13810.8	20.2955	No	No	No
PTEN R130G	PTEN R130G-02-08	GGTGVMIC	8	A*01:01	-47.6091	-1.08731	-2.18868	FALSE	93.07	45210.7	93.4375	92.9408	45180.4	86.0526	No	No	No
PTEN R130G	PTEN R130G-02-09	GGTGVMICA	9	A*01:01	-21.8295	-0.176254	-0.726415	FALSE	57.7281	38750	61.1818	61.9815	39536	32.4328	No	No	No
PTEN R130G	PTEN R130G-02-10	GGTGVMICAY	10	A*01:01	-51.8503	-1.23719	-2.42925	FALSE	1.0357	2986.07	4.5326	1.0348	2982.71	4.3667	No	Yes	No
PTEN R130G	PTEN R130G-02-11	GGTGVMICAYL	11	A*01:01	-81.289	-2.27756	-4.09906	FALSE	18.2705	27492.9	61.7273	16.9909	26786.4	46.56	No	No	No
PTEN R130G	PTEN R130G-03-08	KGGTGVMI	8	A*01:01	5.86279	0.802397	0.84434	TRUE	89.8484	44466.5	73	87.0129	43920.9	66.5556	No	No	No
PTEN R130G	PTEN R130G-03-09	KGGTGVMIC	9	A*01:01	-45.2807	-1.00502	-2.0566	TRUE	89.831	44463.2	74.7143	89.7614	44449.7	70	No	No	No
PTEN R130G	PTEN R130G-03-10	KGGTGVMICA	10	A*01:01	-36.2994	-0.687621	-1.54717	TRUE	64.4589	39985.1	78.4483	56.393	38499.2	65.3333	No	No	No
PTEN R130G	PTEN R130G-03-11	KGGTGVMICAY	11	A*01:01	-60.9148	-1.55753	-2.9434	TRUE	2.8038	9129.01	10.3847	2.8121	9153.24	11.8524	No	No	No
PTEN R130G	PTEN R130G-04-08	GKGGTGVM	8	A*01:01	0.873181	0.626063	0.561321	FALSE	94.7603	45609.2	73.4286	93.12	45222.5	75	No	No	No
PTEN R130G	PTEN R130G-04-09	GKGGTGVMI	9	A*01:01	2.7027	0.690719	0.665094	FALSE	89.9528	44486.7	57.0423	87.0775	43933.3	65.2222	No	No	No
PTEN R130G	PTEN R130G-04-10	GKGGTGVMIC	10	A*01:01	-27.3181	-0.370221	-1.03774	FALSE	94.8645	45633.8	91.875	93.7286	45365.6	93.75	No	No	No
PTEN R130G	PTEN R130G-04-11	GKGGTGVMICA	11	A*01:01	-50.1039	-1.17548	-2.33019	FALSE	86.3668	43797.6	94.0625	81.3996	42899	84.5833	No	No	No
PTEN R130G	PTEN R130G-05-08	AGKGGTGV	8	A*01:01	20.9148	1.33434	1.69811	FALSE	91.361	44811.4	72.5714	92.6511	45112.5	78.6207	No	No	No
PTEN R130G	PTEN R130G-05-09	AGKGGTGVM	9	A*01:01	-14.5114	0.0823684	-0.311321	FALSE	61.1035	39378.1	24.3286	61.4001	39431.3	28.2069	No	No	No
PTEN R130G	PTEN R130G-05-10	AGKGGTGVMI	10	A*01:01	8.60707	0.89938	1	FALSE	75.9471	41952	45.28	71.3202	41171.8	48.1818	No	No	No
PTEN R130G	PTEN R130G-05-11	AGKGGTGVMIC	11	A*01:01	-0.54054	0.576102	0.481132	FALSE	95.4481	46038.6	93.75	94.4894	45545.1	94.0625	No	No	No
PTEN R130G	PTEN R130G-06-09	KAGKGGTGV	9	A*01:01	-25.3222	-0.299687	-0.924528	FALSE	58.1865	38836.4	26.8455	69.5709	40877.1	36.8627	No	No	No
PTEN R130G	PTEN R130G-06-10	KAGKGGTGVM	10	A*01:01	-10.6029	0.220496	-0.0896226	FALSE	53.9347	38028.1	26.8545	53.789	37999.3	34.9286	No	No	No
PTEN R130G	PTEN R130G-06-11	KAGKGGTGVMI	11	A*01:01	-0.873181	0.564347	0.462264	FALSE	78.3836	42372.1	57.7465	79.5212	42569.8	63.3636	No	No	No
PTEN R130G	PTEN R130G-07-08	CKAGKGGT	8	A*01:01	-7.35967	0.335113	0.0943396	FALSE	96.4499	46882.6	97.8947	96.648	47051.3	96.3158	No	No	No
PTEN R130G	PTEN R130G-07-10	CKAGKGGTGV	10	A*01:01	28.7318	1.61059	2.14151	FALSE	42.1054	35530.8	50.5978	51.5148	37552.6	63.9091	No	No	No
PTEN R130G	PTEN R130G-07-11	CKAGKGGTGVM	11	A*01:01	-1.62162	0.537896	0.419811	FALSE	64.2572	39948.4	74.8571	65.5704	40182	77.7586	No	No	No
PTEN R130G	PTEN R130G-08-09	HCKAGKGGT	9	A*01:01	-8.35759	0.299846	0.0377359	FALSE	96.7249	47117	91.25	96.3574	46804	82.0833	No	No	No
PTEN R130G	PTEN R130G-08-11	HCKAGKGGTGV	11	A*01:01	0.706861	0.620185	0.551887	FALSE	74.5938	41721.1	58.3099	83.2235	43221.4	72.1429	No	No	No
PTEN R130G	PTEN R130G-09-09	IHCKAGKGG	9	A*01:01	-13.5967	0.114696	-0.259434	TRUE	96.7357	47126.2	95	93.6807	45354.3	66.2222	No	No	No
PTEN R130G	PTEN R130G-09-10	IHCKAGKGGT	10	A*01:01	-38.8773	-0.778727	-1.6934	FALSE	95.5137	46093.4	96.3158	95.1963	45828.8	91.875	No	No	No
PTEN R130G	PTEN R130G-09-11	IHCKAGKGGTG	11	A*01:01	-43.2848	-0.934488	-1.9434	FALSE	96.2816	46739.7	97.8947	96.8622	47234.4	97.6316	No	No	No
PTEN R130G	PTEN R130G-10-10	AIHCKAGKGG	10	A*01:01	15.6757	1.14919	1.40094	TRUE	87.5944	44032.3	87.8947	71.0903	41133.5	63.6364	No	No	No
PTEN R130G	PTEN R130G-10-11	AIHCKAGKGGT	11	A*01:01	-9.02287	0.276335	0	FALSE	93.4806	45307.2	96.5789	92.5177	45081.3	92.5	No	No	No
PTEN R130G	PTEN R130G-11-11	AAIHCKAGKGG	11	A*01:01	-36.2162	-0.684682	-1.54245	TRUE	91.3589	44810.9	95.5263	79.3307	42536.6	66.8889	No	No	No
PTEN R130Q	PTEN R130Q-01-08	QTGVMICA	8	A*01:01	-19.0852	-0.111668	-0.335689	FALSE	26.6155	31123.2	51.7391	29.5972	32139.6	53.8043	No	No	No
PTEN R130Q	PTEN R130Q-01-09	QTGVMICAY	9	A*01:01	53.9293	2.46846	5.86926	FALSE	0.3238	545.333	0.7031	0.4831	1011.24	0.9407	Yes	Yes	Yes
PTEN R130Q	PTEN R130Q-01-10	QTGVMICAYL	10	A*01:01	-70.0624	-1.91305	-4.66784	FALSE	3.4419	10857.4	17.6201	4.7298	13810.8	20.2955	No	No	No
PTEN R130Q	PTEN R130Q-01-11	QTGVMICAYLL	11	A*01:01	-83.5343	-2.38911	-5.81272	FALSE	7.3026	18249.3	52.3913	8.9816	20389.3	57.6056	No	No	No
PTEN R130Q	PTEN R130Q-02-08	GQTGVMIC	8	A*01:01	-26.5696	-0.376146	-0.971731	FALSE	86.2997	43784.8	85	92.9408	45180.4	86.0526	No	No	No
PTEN R130Q	PTEN R130Q-02-09	GQTGVMICA	9	A*01:01	-27.7339	-0.417287	-1.07067	FALSE	40.709	35197.1	44.5357	61.9815	39536	32.4328	No	No	No
PTEN R130Q	PTEN R130Q-02-10	GQTGVMICAY	10	A*01:01	-23.2432	-0.2586	-0.689046	FALSE	1.0106	2886.76	4.0135	1.0348	2982.71	4.3667	No	Yes	No
PTEN R130Q	PTEN R130Q-02-11	GQTGVMICAYL	11	A*01:01	-16.0915	-0.00587727	-0.0812721	FALSE	15.5849	25915.2	47.36	16.9909	26786.4	46.56	No	No	No
PTEN R130Q	PTEN R130Q-03-08	KGQTGVMI	8	A*01:01	-19.501	-0.126362	-0.371025	TRUE	86.337	43791.9	68.6667	87.0129	43920.9	66.5556	No	No	No
PTEN R130Q	PTEN R130Q-03-09	KGQTGVMIC	9	A*01:01	-50.1871	-1.21072	-2.9788	TRUE	83.9457	43349.7	65.6667	89.7614	44449.7	70	No	No	No
PTEN R130Q	PTEN R130Q-03-10	KGQTGVMICA	10	A*01:01	-45.447	-1.04322	-2.57597	TRUE	46.1716	36454.8	68.2222	56.393	38499.2	65.3333	No	No	No
PTEN R130Q	PTEN R130Q-03-11	KGQTGVMICAY	11	A*01:01	-54.5946	-1.36647	-3.35336	TRUE	2.727	8906.46	8.6745	2.8121	9153.24	11.8524	No	No	No
PTEN R130Q	PTEN R130Q-04-08	GKGQTGVM	8	A*01:01	-7.94179	0.282109	0.611307	FALSE	93.6974	45358.2	73.8571	93.12	45222.5	75	No	No	No
PTEN R130Q	PTEN R130Q-04-10	GKGQTGVMIC	10	A*01:01	-44.5322	-1.01089	-2.49823	FALSE	91.8987	44936.6	90.3125	93.7286	45365.6	93.75	No	No	No
PTEN R130Q	PTEN R130Q-04-11	GKGQTGVMICA	11	A*01:01	-45.1143	-1.03146	-2.5477	FALSE	74.2116	41656.6	93.125	81.3996	42899	84.5833	No	No	No
PTEN R130Q	PTEN R130Q-05-08	AGKGQTGV	8	A*01:01	-7.52599	0.296803	0.646643	FALSE	91.3693	44813.3	76.3793	92.6511	45112.5	78.6207	No	No	No
PTEN R130Q	PTEN R130Q-05-09	AGKGQTGVM	9	A*01:01	10.1871	0.922733	2.15194	FALSE	60.2207	39219.9	26.6727	61.4001	39431.3	28.2069	No	No	No
PTEN R130Q	PTEN R130Q-05-10	AGKGQTGVMI	10	A*01:01	12.2661	0.996199	2.32862	FALSE	70.6387	41058.4	45.76	71.3202	41171.8	48.1818	No	No	No
PTEN R130Q	PTEN R130Q-05-11	AGKGQTGVMIC	11	A*01:01	-25.3222	-0.332066	-0.865725	FALSE	93.8203	45387.2	94.0625	94.4894	45545.1	94.0625	No	No	No
PTEN R130Q	PTEN R130Q-06-09	KAGKGQTGV	9	A*01:01	33.8046	1.75731	4.15901	FALSE	61.6967	39484.7	30.4231	69.5709	40877.1	36.8627	No	No	No
PTEN R130Q	PTEN R130Q-06-10	KAGKGQTGVM	10	A*01:01	-5.94595	0.352637	0.780919	FALSE	53.3063	37904.1	32.2687	53.789	37999.3	34.9286	No	No	No
PTEN R130Q	PTEN R130Q-06-11	KAGKGQTGVMI	11	A*01:01	-7.94179	0.282109	0.611307	FALSE	78.1825	42337.3	61.0909	79.5212	42569.8	63.3636	No	No	No
PTEN R130Q	PTEN R130Q-07-08	CKAGKGQT	8	A*01:01	40.4574	1.9924	4.72438	FALSE	96.3276	46778.7	96.8421	96.648	47051.3	96.3158	No	No	No
PTEN R130Q	PTEN R130Q-07-09	CKAGKGQTG	9	A*01:01	3.45114	0.684703	1.57951	FALSE	95.1539	45793.6	93.125	95.5149	46094.4	94.375	No	No	No
PTEN R130Q	PTEN R130Q-07-10	CKAGKGQTGV	10	A*01:01	-3.03534	0.455489	1.02827	FALSE	45.4108	36293.5	56.9718	51.5148	37552.6	63.9091	No	No	No
PTEN R130Q	PTEN R130Q-07-11	CKAGKGQTGVM	11	A*01:01	-18.5031	-0.0910979	-0.286219	FALSE	64.86	40058.3	74.1429	65.5704	40182	77.7586	No	No	No
PTEN R130Q	PTEN R130Q-08-08	HCKAGKGQ	8	A*01:01	-15.0104	0.032325	0.0106007	TRUE	97.7243	47978.7	96.0526	96.7828	47166.4	93.4375	No	No	No
PTEN R130Q	PTEN R130Q-08-10	HCKAGKGQTG	10	A*01:01	-0.790021	0.534832	1.21908	FALSE	95.2434	45868	85	95.7136	46260.7	89.4737	No	No	No
PTEN R130Q	PTEN R130Q-08-11	HCKAGKGQTGV	11	A*01:01	-11.4345	0.158687	0.314488	FALSE	75.9101	41945.7	64.0909	83.2235	43221.4	72.1429	No	No	No
PTEN R130Q	PTEN R130Q-09-09	IHCKAGKGQ	9	A*01:01	-15.2599	0.0235091	-0.0106007	TRUE	96.6605	47061.9	87.6316	93.6807	45354.3	66.2222	No	No	No
PTEN R130Q	PTEN R130Q-09-10	IHCKAGKGQT	10	A*01:01	-13.0146	0.102852	0.180212	FALSE	95.2912	45907.7	91.5625	95.1963	45828.8	91.875	No	No	No
PTEN R130Q	PTEN R130Q-09-11	IHCKAGKGQTG	11	A*01:01	-2.2869	0.481937	1.09187	FALSE	96.6122	47020.7	97.3684	96.8622	47234.4	97.6316	No	No	No
PTEN R130Q	PTEN R130Q-10-10	AIHCKAGKGQ	10	A*01:01	-12.183	0.132239	0.250883	TRUE	86.0611	43739.3	74.2857	71.0903	41133.5	63.6364	No	No	No
PTEN R130Q	PTEN R130Q-10-11	AIHCKAGKGQT	11	A*01:01	-17.1726	-0.0440796	-0.173145	FALSE	93.3451	45275.3	92.8125	92.5177	45081.3	92.5	No	No	No
PTEN R130Q	PTEN R130Q-11-11	AAIHCKAGKGQ	11	A*01:01	15.842	1.12256	2.63251	TRUE	91.1692	44766.8	81.0417	79.3307	42536.6	66.8889	No	No	No
SF3B1 R625C	SF3B1 R625C-01-08	CNTTARAF	8	A*01:01	-29.4452	-0.981207	-1.26182	FALSE	34.5	33595.6	47.88	64.1172	39922.9	35.1538	No	No	No
SF3B1 R625C	SF3B1 R625C-01-09	CNTTARAFA	9	A*01:01	-13.7548	0.640547	0.949091	FALSE	16.8708	26713.5	47.04	41.2702	35332.6	42.6061	No	No	No
SF3B1 R625C	SF3B1 R625C-01-10	CNTTARAFAV	10	A*01:01	-16.6452	0.341803	0.541818	FALSE	5.5608	15425	55.5634	11.6443	23002.8	37.087	No	No	No
SF3B1 R625C	SF3B1 R625C-01-11	CNTTARAFAVV	11	A*01:01	-7.35484	1.30205	1.85091	FALSE	9.8032	21290.4	65.8889	18.6059	27665.4	49.5	No	No	No
SF3B1 R625C	SF3B1 R625C-02-08	VCNTTARA	8	A*01:01	-37.4968	-1.81342	-2.39636	FALSE	83.8455	43331.9	77.2414	86.9533	43909.6	62.8182	No	No	No
SF3B1 R625C	SF3B1 R625C-02-09	VCNTTARAF	9	A*01:01	-22.6839	-0.282359	-0.309091	FALSE	40.6703	35187.6	16.4588	50.7782	37409	13.5252	No	No	No
SF3B1 R625C	SF3B1 R625C-02-10	VCNTTARAFA	10	A*01:01	-18.4	0.160423	0.294545	FALSE	34.805	33676.4	52.5543	45.2379	36257	49.7273	No	No	No
SF3B1 R625C	SF3B1 R625C-02-11	VCNTTARAFAV	11	A*01:01	0.593548	2.1236	2.97091	FALSE	16.9471	26759.8	62.9091	17.4904	27066.4	56.1268	No	No	No
SF3B1 R625C	SF3B1 R625C-03-08	YVCNTTAR	8	A*01:01	-24.4387	-0.463739	-0.556364	TRUE	48.0175	36853.4	46.8	58.765	38945.9	33.8814	No	No	No
SF3B1 R625C	SF3B1 R625C-03-09	YVCNTTARA	9	A*01:01	-12.7226	0.747241	1.09455	TRUE	13.3144	24327	14.4712	22.3788	29459.7	10.2438	No	No	No
SF3B1 R625C	SF3B1 R625C-03-10	YVCNTTARAF	10	A*01:01	-20.7226	-0.0796397	-0.0327273	TRUE	7.2693	18201.6	8.8658	11.5912	22958.1	7.6814	No	No	No
SF3B1 R625C	SF3B1 R625C-03-11	YVCNTTARAFA	11	A*01:01	-31.0452	-1.14658	-1.48727	TRUE	16.6886	26603.3	55.9859	23.4167	29895.1	40.5	No	No	No
SF3B1 R625C	SF3B1 R625C-04-08	EYVCNTTA	8	A*01:01	-28.4645	-0.879847	-1.12364	FALSE	74.7835	41753.2	80.625	86.1332	43753	71.8571	No	No	No
SF3B1 R625C	SF3B1 R625C-04-09	EYVCNTTAR	9	A*01:01	-20.8774	-0.0956438	-0.0545455	FALSE	71.6168	41221.3	52.5543	72.6537	41394.7	37.1522	No	No	No
SF3B1 R625C	SF3B1 R625C-04-10	EYVCNTTARA	10	A*01:01	-28.0516	-0.83717	-1.06545	FALSE	36.2348	34071.2	47.84	47.2139	36678.8	32.8955	No	No	No
SF3B1 R625C	SF3B1 R625C-04-11	EYVCNTTARAF	11	A*01:01	-9.72903	1.05665	1.51636	FALSE	30.7049	32497	39.8974	38.7778	34727.7	32.7761	No	No	No
SF3B1 R625C	SF3B1 R625C-05-08	DEYVCNTT	8	A*01:01	-33.7806	-1.42932	-1.87273	FALSE	90.2043	44543.1	85.5263	91.5631	44858.4	72.2857	No	No	No
SF3B1 R625C	SF3B1 R625C-05-09	DEYVCNTTA	9	A*01:01	-35.0194	-1.55736	-2.04727	FALSE	58.6738	38928.6	45	66.792	40393	34.1607	No	No	No
SF3B1 R625C	SF3B1 R625C-05-10	DEYVCNTTAR	10	A*01:01	-2.03871	1.85153	2.6	FALSE	66.1989	40290.5	59.2253	72.9877	41450.7	47.16	No	No	No
SF3B1 R625C	SF3B1 R625C-05-11	DEYVCNTTARA	11	A*01:01	-18.8645	0.11241	0.229091	FALSE	55.3449	38303.6	60.4545	64.8647	40059.2	49.7727	No	No	No
SF3B1 R625C	SF3B1 R625C-06-08	MDEYVCNT	8	A*01:01	-31.6129	-1.20527	-1.56727	FALSE	43.6695	35898.3	58.7324	57.6569	38736.6	37.087	No	No	No
SF3B1 R625C	SF3B1 R625C-06-09	MDEYVCNTT	9	A*01:01	-26.4	-0.666459	-0.832727	FALSE	29.3515	32059.7	37.2826	31.227	32659.8	17.5471	No	No	No
SF3B1 R625C	SF3B1 R625C-06-10	MDEYVCNTTA	10	A*01:01	-8.90323	1.14201	1.63273	FALSE	14.6983	25322.3	26	20.9309	28813.4	22.2373	No	No	No
SF3B1 R625C	SF3B1 R625C-06-11	MDEYVCNTTAR	11	A*01:01	-11.6903	0.853936	1.24	FALSE	24.5832	30359.9	29.6951	31.1395	32633.7	24.4643	No	No	No
SF3B1 R625C	SF3B1 R625C-07-08	NMDEYVCN	8	A*01:01	-27.9484	-0.8265	-1.05091	FALSE	25.4321	30688.2	24.5571	47.9177	36831.9	23.6821	No	No	No
SF3B1 R625C	SF3B1 R625C-07-09	NMDEYVCNT	9	A*01:01	0.903226	2.15561	3.01455	FALSE	7.8025	18926.8	8.734	18.3477	27532.5	8.222	No	No	No
SF3B1 R625C	SF3B1 R625C-07-10	NMDEYVCNTT	10	A*01:01	-15.9226	0.416489	0.643636	FALSE	12.4633	23666.8	15.8004	17.3389	26981.3	13.3917	No	No	No
SF3B1 R625C	SF3B1 R625C-07-11	NMDEYVCNTTA	11	A*01:01	-7.45806	1.29138	1.83636	FALSE	9.845	21335.6	13.2315	13.4216	24407.2	12.6102	No	No	No
SF3B1 R625C	SF3B1 R625C-08-08	DNMDEYVC	8	A*01:01	-32.8516	-1.3333	-1.74182	TRUE	82.3089	43059.4	65.6667	75.8598	41937	51.7935	No	No	No
SF3B1 R625C	SF3B1 R625C-08-09	DNMDEYVCN	9	A*01:01	-21.1871	-0.127652	-0.0981818	FALSE	70.2619	40995.8	68.6667	71.9562	41278	50.6522	No	No	No
SF3B1 R625C	SF3B1 R625C-08-10	DNMDEYVCNT	10	A*01:01	-14.8903	0.523183	0.789091	FALSE	26.8615	31211.2	49.1818	50.6617	37386.4	38.2857	No	No	No
SF3B1 R625C	SF3B1 R625C-08-11	DNMDEYVCNTT	11	A*01:01	-16.6452	0.341803	0.541818	FALSE	51.3878	37527.8	73.5714	59.0476	38999.4	64	No	No	No
SF3B1 R625C	SF3B1 R625C-09-09	IDNMDEYVC	9	A*01:01	-18.0387	0.197766	0.345454	TRUE	74.4415	41695.4	55.6338	45.8625	36389.1	17.1793	No	No	No
SF3B1 R625C	SF3B1 R625C-09-10	IDNMDEYVCN	10	A*01:01	-20.2581	-0.0316272	0.0327273	FALSE	68.4099	40674.2	81.875	70.0989	40968.7	61.3636	No	No	No
SF3B1 R625C	SF3B1 R625C-09-11	IDNMDEYVCNT	11	A*01:01	-20.2065	-0.0262925	0.04	FALSE	25.3339	30651	68.8889	54.4195	38124.1	53.587	No	No	No
SF3B1 R625C	SF3B1 R625C-10-10	DIDNMDEYVC	10	A*01:01	-17.1097	0.293791	0.476364	TRUE	23.4264	29899	23.6291	13.619	24555.5	8.2618	No	No	No
SF3B1 R625C	SF3B1 R625C-10-11	DIDNMDEYVCN	11	A*01:01	-21.8065	-0.191669	-0.185455	FALSE	43.2414	35801.3	53.5326	41.1877	35313.1	36.9412	No	No	No
SF3B1 R625C	SF3B1 R625C-11-11	PDIDNMDEYVC	11	A*01:01	-33.5226	-1.40265	-1.83636	TRUE	67.8168	40570.9	62.1818	56.0792	38440.6	46.04	No	No	No
SF3B1 R625H	SF3B1 R625H-01-08	HNTTARAF	8	A*01:01	-12	-0.113257	-0.492424	FALSE	51.4607	37542	26.7545	64.1172	39922.9	35.1538	No	No	No
SF3B1 R625H	SF3B1 R625H-01-09	HNTTARAFA	9	A*01:01	-26.8645	-1.41538	-2.67424	FALSE	27.3979	31399.6	34.3929	41.2702	35332.6	42.6061	No	No	No
SF3B1 R625H	SF3B1 R625H-01-10	HNTTARAFAV	10	A*01:01	7.2	1.56865	2.32576	FALSE	8.7832	20152.6	33.0508	11.6443	23002.8	37.087	No	No	No
SF3B1 R625H	SF3B1 R625H-01-11	HNTTARAFAVV	11	A*01:01	-2.09032	0.754823	0.962121	FALSE	14.1935	24975.9	44.6786	18.6059	27665.4	49.5	No	No	No
SF3B1 R625H	SF3B1 R625H-02-08	VHNTTARA	8	A*01:01	-11.8968	-0.104215	-0.477273	FALSE	81.7053	42952.8	62.6364	86.9533	43909.6	62.8182	No	No	No
SF3B1 R625H	SF3B1 R625H-02-09	VHNTTARAF	9	A*01:01	-26.4516	-1.37921	-2.61364	FALSE	47.2303	36682.4	17.0942	50.7782	37409	13.5252	No	No	No
SF3B1 R625H	SF3B1 R625H-02-11	VHNTTARAFAV	11	A*01:01	-14.3742	-0.321235	-0.840909	FALSE	17.1702	26886.9	63.4545	17.4904	27066.4	56.1268	No	No	No
SF3B1 R625H	SF3B1 R625H-03-08	YVHNTTAR	8	A*01:01	4.56774	1.33806	1.93939	TRUE	52.0911	37665.3	29.6585	58.765	38945.9	33.8814	No	No	No
SF3B1 R625H	SF3B1 R625H-03-09	YVHNTTARA	9	A*01:01	3.07097	1.20695	1.7197	TRUE	12.4753	23676.3	7.3286	22.3788	29459.7	10.2438	No	No	No
SF3B1 R625H	SF3B1 R625H-03-10	YVHNTTARAF	10	A*01:01	-30.2194	-1.70926	-3.16667	TRUE	8.9182	20313.3	6.431	11.5912	22958.1	7.6814	No	No	No
SF3B1 R625H	SF3B1 R625H-04-08	EYVHNTTA	8	A*01:01	-2.09032	0.754823	0.962121	FALSE	83.7876	43321.5	66.8889	86.1332	43753	71.8571	No	No	No
SF3B1 R625H	SF3B1 R625H-04-09	EYVHNTTAR	9	A*01:01	-3.84516	0.6011	0.704545	FALSE	74.7622	41749.6	34.7679	72.6537	41394.7	37.1522	No	No	No
SF3B1 R625H	SF3B1 R625H-04-10	EYVHNTTARA	10	A*01:01	-4.46452	0.546845	0.613636	FALSE	40.4288	35128.3	34.5714	47.2139	36678.8	32.8955	No	No	No
SF3B1 R625H	SF3B1 R625H-04-11	EYVHNTTARAF	11	A*01:01	-28.4645	-1.55554	-2.90909	FALSE	34.4904	33593.1	34.75	38.7778	34727.7	32.7761	No	No	No
SF3B1 R625H	SF3B1 R625H-05-08	DEYVHNTT	8	A*01:01	-6.73548	0.34791	0.280303	FALSE	89.8111	44459.3	68.7778	91.5631	44858.4	72.2857	No	No	No
SF3B1 R625H	SF3B1 R625H-05-09	DEYVHNTTA	9	A*01:01	-8.43871	0.198709	0.0303031	FALSE	61.4713	39444.2	30.7821	66.792	40393	34.1607	No	No	No
SF3B1 R625H	SF3B1 R625H-05-10	DEYVHNTTAR	10	A*01:01	-1.78065	0.78195	1.00758	FALSE	73.3672	41514.4	47.64	72.9877	41450.7	47.16	No	No	No
SF3B1 R625H	SF3B1 R625H-05-11	DEYVHNTTARA	11	A*01:01	-0.283871	0.913067	1.22727	FALSE	60.0807	39194.8	48.3182	64.8647	40059.2	49.7727	No	No	No
SF3B1 R625H	SF3B1 R625H-06-08	MDEYVHNT	8	A*01:01	-13.8581	-0.276022	-0.765152	FALSE	41.5485	35398.4	27.5146	57.6569	38736.6	37.087	No	No	No
SF3B1 R625H	SF3B1 R625H-06-09	MDEYVHNTT	9	A*01:01	-27.6387	-1.4832	-2.78788	FALSE	24.9684	30512.4	13.273	31.227	32659.8	17.5471	No	No	No
SF3B1 R625H	SF3B1 R625H-06-10	MDEYVHNTTA	10	A*01:01	-4.46452	0.546845	0.613636	FALSE	18.0145	27362	20.1636	20.9309	28813.4	22.2373	No	No	No
SF3B1 R625H	SF3B1 R625H-06-11	MDEYVHNTTAR	11	A*01:01	-5.29032	0.474505	0.492424	FALSE	30.7508	32511.8	23.2384	31.1395	32633.7	24.4643	No	No	No
SF3B1 R625H	SF3B1 R625H-07-08	NMDEYVHN	8	A*01:01	-4.92903	0.506154	0.545455	FALSE	21.3303	28994.8	9.7183	47.9177	36831.9	23.6821	No	No	No
SF3B1 R625H	SF3B1 R625H-07-09	NMDEYVHNT	9	A*01:01	7.35484	1.58221	2.34848	FALSE	5.8299	15907	3.2195	18.3477	27532.5	8.222	No	No	No
SF3B1 R625H	SF3B1 R625H-07-10	NMDEYVHNTT	10	A*01:01	-14.4774	-0.330277	-0.856061	FALSE	11.7724	23111.1	10.4413	17.3389	26981.3	13.3917	No	No	No
SF3B1 R625H	SF3B1 R625H-07-11	NMDEYVHNTTA	11	A*01:01	-27.9484	-1.51032	-2.83333	FALSE	10.999	22464.9	10.4288	13.4216	24407.2	12.6102	No	No	No
SF3B1 R625H	SF3B1 R625H-08-08	DNMDEYVH	8	A*01:01	-6.58064	0.361474	0.30303	TRUE	82.5909	43109.3	52.8804	75.8598	41937	51.7935	No	No	No
SF3B1 R625H	SF3B1 R625H-08-09	DNMDEYVHN	9	A*01:01	-8.85161	0.162539	-0.0303031	FALSE	77.8228	42275.1	56.0563	71.9562	41278	50.6522	No	No	No
SF3B1 R625H	SF3B1 R625H-08-10	DNMDEYVHNT	10	A*01:01	1.00645	1.0261	1.41667	FALSE	29.6346	32151.8	20.2136	50.6617	37386.4	38.2857	No	No	No
SF3B1 R625H	SF3B1 R625H-08-11	DNMDEYVHNTT	11	A*01:01	-16.0258	-0.465915	-1.08333	FALSE	52.2389	37694.3	60.1818	59.0476	38999.4	64	No	No	No
SF3B1 R625H	SF3B1 R625H-09-09	IDNMDEYVH	9	A*01:01	-28.1032	-1.52389	-2.85606	TRUE	39.5956	34926.3	12.4107	45.8625	36389.1	17.1793	No	No	No
SF3B1 R625H	SF3B1 R625H-09-10	IDNMDEYVHN	10	A*01:01	-5.03226	0.497112	0.530303	FALSE	73.9311	41609.3	64.4545	70.0989	40968.7	61.3636	No	No	No
SF3B1 R625H	SF3B1 R625H-09-11	IDNMDEYVHNT	11	A*01:01	-0.490323	0.894982	1.19697	FALSE	28.7518	31862.3	28.092	54.4195	38124.1	53.587	No	No	No
SF3B1 R625H	SF3B1 R625H-10-10	DIDNMDEYVH	10	A*01:01	-26.0387	-1.34304	-2.55303	TRUE	6.9692	17771.9	4.1464	13.619	24555.5	8.2618	No	No	No
SF3B1 R625H	SF3B1 R625H-10-11	DIDNMDEYVHN	11	A*01:01	5.6	1.42849	2.09091	FALSE	43.2363	35800.1	40.0833	41.1877	35313.1	36.9412	No	No	No
SF3B1 R625H	SF3B1 R625H-11-11	PDIDNMDEYVH	11	A*01:01	-15.4065	-0.41166	-0.992424	TRUE	45.4721	36306.5	40.7222	56.0792	38440.6	46.04	No	No	No
TP53 R175H	TP53 R175H-01-09	HCPHHERCS	9	A*01:01	-11.2682	-0.597534	-0.395973	FALSE	95.7011	46250.2	93.4375	96.2381	46702.8	97.3684	No	No	No
TP53 R175H	TP53 R175H-01-10	HCPHHERCSD	10	A*01:01	-18.7526	-0.876334	-1	FALSE	95.7953	46329.4	99.2105	95.6128	46176.2	99.2105	No	No	No
TP53 R175H	TP53 R175H-02-08	RHCPHHER	8	A*01:01	-14.3451	-0.712152	-0.644295	FALSE	85.7207	43674.5	72.7143	85.9518	43718.5	60.1818	No	No	No
TP53 R175H	TP53 R175H-02-09	RHCPHHERC	9	A*01:01	-19.1684	-0.891823	-1.03356	FALSE	92.2113	45009.6	70.8571	90.9129	44707.3	45.16	No	No	No
TP53 R175H	TP53 R175H-02-10	RHCPHHERCS	10	A*01:01	-24.4906	-1.09008	-1.46309	FALSE	91.2297	44780.8	96.5789	91.7987	44913.3	89.2105	No	No	No
TP53 R175H	TP53 R175H-02-11	RHCPHHERCSD	11	A*01:01	22.4948	0.66016	2.32886	FALSE	96.0728	46563	99.4737	96.3031	46757.9	99.2105	No	No	No
TP53 R175H	TP53 R175H-03-08	VRHCPHHE	8	A*01:01	-10.4366	-0.566557	-0.328859	TRUE	95.7518	46292.8	88.6842	96.0811	46570.1	92.1875	No	No	No
TP53 R175H	TP53 R175H-03-09	VRHCPHHER	9	A*01:01	1.37214	-0.126674	0.624161	TRUE	77.7037	42254.5	48.8182	83.3158	43237.7	51.6304	No	No	No
TP53 R175H	TP53 R175H-03-10	VRHCPHHERC	10	A*01:01	-25.1559	-1.11486	-1.51678	TRUE	87.3956	43994.2	78.9655	92.0717	44977	77.931	No	No	No
TP53 R175H	TP53 R175H-03-11	VRHCPHHERCS	11	A*01:01	7.85863	0.114952	1.14765	TRUE	95.1319	45775.3	97.6316	95.9165	46431.2	98.1579	No	No	No
TP53 R175H	TP53 R175H-04-09	VVRHCPHHE	9	A*01:01	-13.6798	-0.68737	-0.590604	FALSE	77.1085	42151.8	45.4	77.9894	42303.9	53.587	No	No	No
TP53 R175H	TP53 R175H-04-10	VVRHCPHHER	10	A*01:01	26.5696	0.81195	2.65772	FALSE	45.052	36217.8	28.2874	50.5431	37363.3	34.9286	No	No	No
TP53 R175H	TP53 R175H-04-11	VVRHCPHHERC	11	A*01:01	-16.9231	-0.808183	-0.852349	FALSE	82.3616	43068.7	64.5455	83.2393	43224.1	64.5455	No	No	No
TP53 R175H	TP53 R175H-05-08	EVVRHCPH	8	A*01:01	-9.85447	-0.544872	-0.281879	FALSE	74.6285	41727	77.069	80.2952	42704.9	85.7895	No	No	No
TP53 R175H	TP53 R175H-05-10	EVVRHCPHHE	10	A*01:01	-8.02495	-0.476722	-0.134228	FALSE	77.4471	42210.2	69.6667	79.336	42537.5	72.2857	No	No	No
TP53 R175H	TP53 R175H-05-11	EVVRHCPHHER	11	A*01:01	-10.0208	-0.551068	-0.295302	FALSE	62.4466	39619.9	52.2826	64.2999	39956.2	52.2283	No	No	No
TP53 R175H	TP53 R175H-06-08	TEVVRHCP	8	A*01:01	1.28898	-0.129771	0.61745	FALSE	76.3095	42014.2	86.8421	86.1183	43750.2	95.5263	No	No	No
TP53 R175H	TP53 R175H-06-09	TEVVRHCPH	9	A*01:01	11.9335	0.266743	1.47651	FALSE	54.4049	38121.2	64.1818	61.4903	39447.6	65.3333	No	No	No
TP53 R175H	TP53 R175H-06-10	TEVVRHCPHH	10	A*01:01	-6.19543	-0.408571	0.0134228	FALSE	52.3304	37712.2	53.2609	56.5777	38533.9	57.2535	No	No	No
TP53 R175H	TP53 R175H-06-11	TEVVRHCPHHE	11	A*01:01	26.9854	0.827439	2.69128	FALSE	83.4186	43256	80	84.8076	43503.3	79.3103	No	No	No
TP53 R175H	TP53 R175H-07-08	MTEVVRHC	8	A*01:01	9.93763	0.192397	1.31544	FALSE	7.2263	18140.3	14.5529	20.8592	28778.9	23.0993	No	No	No
TP53 R175H	TP53 R175H-07-09	MTEVVRHCP	9	A*01:01	71.3098	2.47855	6.26846	FALSE	6.5724	17159	14.0464	18.7191	27723.8	32.9701	Yes	No	No
TP53 R175H	TP53 R175H-07-10	MTEVVRHCPH	10	A*01:01	72.973	2.54051	6.40268	FALSE	1.723	5687.47	10.301	3.5375	11106.3	24.4643	Yes	Yes	No
TP53 R175H	TP53 R175H-07-11	MTEVVRHCPHH	11	A*01:01	76.2994	2.66442	6.67114	FALSE	4.4849	13317.8	9.2769	7.2189	18129.7	14.0111	Yes	No	No
TP53 R175H	TP53 R175H-08-09	HMTEVVRHC	9	A*01:01	-17.2557	-0.820574	-0.879195	FALSE	66.4841	40339.7	38.7381	64.8386	40054.4	36.8824	No	No	No
TP53 R175H	TP53 R175H-08-10	HMTEVVRHCP	10	A*01:01	-6.86071	-0.433353	-0.0402685	FALSE	26.59	31114.1	59.7887	49.3393	37124	77.5862	No	No	No
TP53 R175H	TP53 R175H-08-11	HMTEVVRHCPH	11	A*01:01	27.9834	0.864612	2.77181	FALSE	12.5832	23761.5	57.1127	21.4574	29052	58.662	No	No	No
TP53 R175H	TP53 R175H-09-09	QHMTEVVRH	9	A*01:01	46.0291	1.53683	4.22819	TRUE	71.5126	41203.9	37.587	68.8188	40745.5	30.0513	No	No	No
TP53 R175H	TP53 R175H-09-10	QHMTEVVRHC	10	A*01:01	0.54054	-0.157651	0.557047	FALSE	77.6958	42253.1	71.5714	78.2064	42341.4	68.8889	No	No	No
TP53 R175H	TP53 R175H-09-11	QHMTEVVRHCP	11	A*01:01	6.02911	0.0468014	1	FALSE	57.9773	38797	92.5	76.3915	42028.3	97.1053	No	No	No
TP53 R175H	TP53 R175H-10-10	SQHMTEVVRH	10	A*01:01	21.1642	0.610595	2.22148	TRUE	44.4783	36084.8	22.7401	47.2888	36695.1	31.8143	No	No	No
TP53 R175H	TP53 R175H-10-11	SQHMTEVVRHC	11	A*01:01	-9.68815	-0.538677	-0.268456	FALSE	80.9357	42817.3	81.875	80.9779	42824.8	79.3103	No	No	No
TP53 R175H	TP53 R175H-11-11	QSQHMTEVVRH	11	A*01:01	-8.52391	-0.495308	-0.174497	TRUE	25.6424	30768	28.954	35.4732	33860.6	33.8305	No	No	No
TP53 R248Q	TP53 R248Q-01-08	QRPILTII	8	A*01:01	23.0769	1.30368	4.03106	FALSE	82.4829	43090.1	53.8587	80.0211	42656.9	50.8152	No	No	No
TP53 R248Q	TP53 R248Q-01-09	QRPILTIIT	9	A*01:01	-8.52391	-0.413025	-0.689441	FALSE	87.2515	43966.6	69.4444	83.2182	43220.4	62.7273	No	No	No
TP53 R248Q	TP53 R248Q-01-10	QRPILTIITL	10	A*01:01	18.0042	1.0281	3.27329	FALSE	50.7948	37412.3	33.339	48.5564	36964	31.9714	No	No	No
TP53 R248Q	TP53 R248Q-01-11	QRPILTIITLE	11	A*01:01	-7.11019	-0.336225	-0.478261	FALSE	83.5372	43277	86.0526	78.8122	42446.5	83.5417	No	No	No
TP53 R248Q	TP53 R248Q-02-08	NQRPILTI	8	A*01:01	14.0956	0.815772	2.68944	FALSE	64.981	40080.4	41.4	69.9041	40935.5	38.6429	No	No	No
TP53 R248Q	TP53 R248Q-02-09	NQRPILTII	9	A*01:01	-4.7817	-0.209731	-0.130435	FALSE	56.7512	38566.4	24.6071	64.3118	39958.3	19.698	No	No	No
TP53 R248Q	TP53 R248Q-02-11	NQRPILTIITL	11	A*01:01	1.0395	0.106503	0.73913	FALSE	64.4328	39980.4	59.2958	64.4471	39983	41.0857	No	No	No
TP53 R248Q	TP53 R248Q-03-08	MNQRPILT	8	A*01:01	7.52599	0.458879	1.70807	TRUE	47.0951	36653	48.5909	57.915	38785.2	60.4545	No	No	No
TP53 R248Q	TP53 R248Q-03-09	MNQRPILTI	9	A*01:01	-17.422	-0.896412	-2.01863	TRUE	13.9108	24776.5	10.4868	27.3687	31389.4	18.1429	No	No	No
TP53 R248Q	TP53 R248Q-03-10	MNQRPILTII	10	A*01:01	-13.4304	-0.679566	-1.42236	TRUE	17.3014	26960.3	30.4744	33.375	33281.2	38.5952	No	No	No
TP53 R248Q	TP53 R248Q-03-11	MNQRPILTIIT	11	A*01:01	-13.6798	-0.693118	-1.45963	TRUE	41.6214	35415.6	83.3333	58.1353	38826.8	88.1579	No	No	No
TP53 R248Q	TP53 R248Q-04-08	GMNQRPIL	8	A*01:01	-8.19127	-0.394954	-0.639752	FALSE	54.6255	38165	31.2	53.4062	37923.8	39.5897	No	No	No
TP53 R248Q	TP53 R248Q-04-09	GMNQRPILT	9	A*01:01	42.7859	2.37436	6.97516	FALSE	23.3894	29884.1	16.201	22.7702	29628.5	20.9227	Yes	No	No
TP53 R248Q	TP53 R248Q-04-10	GMNQRPILTI	10	A*01:01	-10.4366	-0.516931	-0.975155	FALSE	19.0501	27894.1	20.1727	20.7145	28709.2	27.1553	No	No	No
TP53 R248Q	TP53 R248Q-04-11	GMNQRPILTII	11	A*01:01	2.95218	0.210409	1.02484	FALSE	33.0322	33181.6	46.72	39.4471	34890.8	50.5978	No	No	No
TP53 R248Q	TP53 R248Q-05-08	GGMNQRPI	8	A*01:01	-9.35551	-0.458201	-0.813665	FALSE	88.5239	44210.8	87.3684	87.5671	44027.1	85.2632	No	No	No
TP53 R248Q	TP53 R248Q-05-09	GGMNQRPIL	9	A*01:01	-7.27651	-0.34526	-0.503106	FALSE	79.1905	42512.2	48.0455	76.7434	42088.9	41.5714	No	No	No
TP53 R248Q	TP53 R248Q-05-10	GGMNQRPILT	10	A*01:01	24.3243	1.37144	4.21739	FALSE	45.5836	36330	42	44.1722	36013.4	50.7065	No	No	No
TP53 R248Q	TP53 R248Q-05-11	GGMNQRPILTI	11	A*01:01	-6.52807	-0.304602	-0.391304	FALSE	47.9378	36836.3	63.0909	53.6829	37978.4	67.1111	No	No	No
TP53 R248Q	TP53 R248Q-06-08	MGGMNQRP	8	A*01:01	23.2432	1.31271	4.0559	FALSE	92.3301	45037.4	95.5263	94.7666	45610.7	97.3684	No	No	No
TP53 R248Q	TP53 R248Q-06-09	MGGMNQRPI	9	A*01:01	-0.29106	0.0342211	0.540373	FALSE	49	37055.3	70.8571	56.4352	38507.2	79.4828	No	No	No
TP53 R248Q	TP53 R248Q-06-10	MGGMNQRPIL	10	A*01:01	13.4304	0.779631	2.59006	FALSE	54.8606	38211.6	67.4444	58.7917	38950.9	70.8571	No	No	No
TP53 R248Q	TP53 R248Q-06-11	MGGMNQRPILT	11	A*01:01	21.4137	1.21332	3.78261	FALSE	30.1115	32306.6	57.6761	30.3213	32373.8	70.4286	No	No	No
TP53 R248Q	TP53 R248Q-07-08	CMGGMNQR	8	A*01:01	-3.61746	-0.146484	0.0434782	FALSE	61.3764	39427.1	73.1429	62.0527	39548.9	70	No	No	No
TP53 R248Q	TP53 R248Q-07-09	CMGGMNQRP	9	A*01:01	-5.69647	-0.259425	-0.267081	FALSE	68.1878	40635.4	81.4583	79.09	42494.7	90.3125	No	No	No
TP53 R248Q	TP53 R248Q-07-10	CMGGMNQRPI	10	A*01:01	-4.53222	-0.196178	-0.0931676	FALSE	23.741	30025.7	72.4286	31.6277	32779.8	90	No	No	No
TP53 R248Q	TP53 R248Q-07-11	CMGGMNQRPIL	11	A*01:01	4.86486	0.314315	1.31056	FALSE	38.9348	34767.5	88.4211	38.7467	34719.8	92.5	No	No	No
TP53 R248Q	TP53 R248Q-08-08	SCMGGMNQ	8	A*01:01	-2.03742	-0.0606493	0.279503	TRUE	88.3126	44170.2	80	78.5423	42399.7	69.3333	No	No	No
TP53 R248Q	TP53 R248Q-08-09	SCMGGMNQR	9	A*01:01	-71.6424	-3.84191	-10.118	FALSE	66.9409	40418.8	37.9565	63.1063	39739.3	36.1176	No	No	No
TP53 R248Q	TP53 R248Q-08-10	SCMGGMNQRP	10	A*01:01	-3.28482	-0.128414	0.0931677	FALSE	86.4811	43819.4	80.625	90.2063	44543.6	83.9583	No	No	No
TP53 R248Q	TP53 R248Q-08-11	SCMGGMNQRPI	11	A*01:01	-7.11019	-0.336225	-0.478261	FALSE	52.4573	37737.1	69.1111	54.3945	38119.2	65.6667	No	No	No
TP53 R248Q	TP53 R248Q-09-09	SSCMGGMNQ	9	A*01:01	3.1185	0.219444	1.04969	TRUE	22.4166	29475.9	15.6557	16.4878	26482.4	13.1691	No	No	No
TP53 R248Q	TP53 R248Q-09-10	SSCMGGMNQR	10	A*01:01	-20.5821	-1.06808	-2.49068	FALSE	20.2048	28465.2	15.0482	17.6871	27177.3	14.4304	No	No	No
TP53 R248Q	TP53 R248Q-09-11	SSCMGGMNQRP	11	A*01:01	6.19543	0.386597	1.50932	FALSE	64.599	40010.7	71.7143	64.2193	39941.5	71.2857	No	No	No
TP53 R248Q	TP53 R248Q-10-10	NSSCMGGMNQ	10	A*01:01	-7.44283	-0.354296	-0.52795	TRUE	20.9218	28809.1	27.0388	14.1308	24933.3	20.6273	No	No	No
TP53 R248Q	TP53 R248Q-10-11	NSSCMGGMNQR	11	A*01:01	28.9813	1.62443	4.91304	FALSE	24.8486	30464.9	31.4714	22.4062	29471.5	30.7308	No	No	No
TP53 R273C	TP53 R273C-01-08	CVCACPGR	8	A*01:01	-84.4491	-1.32146	-1.65401	FALSE	54.8107	38201.7	95	78.3942	42374	85.2632	No	No	No
TP53 R273C	TP53 R273C-01-09	CVCACPGRD	9	A*01:01	-32.8898	0.464817	0.962025	FALSE	70.6761	41064.6	98.6842	88.8569	44275	97.1053	No	No	No
TP53 R273C	TP53 R273C-02-08	VCVCACPG	8	A*01:01	-62.079	-0.546448	-0.518987	FALSE	90.0313	44503.1	99.7368	86.7644	43873.4	98.9474	No	No	No
TP53 R273C	TP53 R273C-02-09	VCVCACPGR	9	A*01:01	-46.7775	-0.0163262	0.257384	FALSE	86.0487	43737	93.4375	89.8882	44474.2	86.8421	No	No	No
TP53 R273C	TP53 R273C-02-10	VCVCACPGRD	10	A*01:01	-69.6466	-0.808628	-0.902954	FALSE	91.4714	44837.1	99.7368	90.8399	44690.3	99.2105	No	No	No
TP53 R273C	TP53 R273C-02-11	VCVCACPGRDR	11	A*01:01	-52.6819	-0.220884	-0.0421941	FALSE	79.9894	42651.3	96.8421	86.7669	43873.9	93.4375	No	No	No
TP53 R273C	TP53 R273C-03-08	EVCVCACP	8	A*01:01	-62.6611	-0.566616	-0.548523	TRUE	61.2411	39402.8	98.9474	67.2943	40480.1	98.1579	No	No	No
TP53 R273C	TP53 R273C-03-09	EVCVCACPG	9	A*01:01	-66.1539	-0.687622	-0.725739	TRUE	43.8271	35934	97.6316	46.0406	36426.9	96.8421	No	No	No
TP53 R273C	TP53 R273C-03-10	EVCVCACPGR	10	A*01:01	-65.9044	-0.678979	-0.71308	TRUE	42.1757	35547.7	94.375	50.2622	37308.8	86.3158	No	No	No
TP53 R273C	TP53 R273C-03-11	EVCVCACPGRD	11	A*01:01	-86.8607	-1.40502	-1.77637	TRUE	88.089	44127.2	99.7368	87.3757	43990.4	99.4737	No	No	No
TP53 R273C	TP53 R273C-04-08	FEVCVCAC	8	A*01:01	-51.7672	-0.189192	0.00421941	FALSE	67.6426	40540.6	98.9474	70.4436	41026	96.0526	No	No	No
TP53 R273C	TP53 R273C-04-09	FEVCVCACP	9	A*01:01	-76.5489	-1.04776	-1.25316	FALSE	60.9587	39352.1	98.6842	65.1641	40112.1	96.5789	No	No	No
TP53 R273C	TP53 R273C-04-10	FEVCVCACPG	10	A*01:01	-60.6653	-0.49747	-0.447258	FALSE	31.6891	32798.3	98.9474	33.5594	33334.9	98.6842	No	No	No
TP53 R273C	TP53 R273C-04-11	FEVCVCACPGR	11	A*01:01	-69.5634	-0.805747	-0.898734	FALSE	56.5955	38537.2	98.9474	59.6751	39118.6	96.8421	No	No	No
TP53 R273C	TP53 R273C-05-08	SFEVCVCA	8	A*01:01	-64.3243	-0.624238	-0.632912	FALSE	38.9778	34778.4	81.25	48.4202	36936	57.8873	No	No	No
TP53 R273C	TP53 R273C-05-09	SFEVCVCAC	9	A*01:01	-72.7235	-0.915229	-1.05907	FALSE	42.4313	35609.3	84.375	45.7509	36365.4	61.5455	No	No	No
TP53 R273C	TP53 R273C-05-10	SFEVCVCACP	10	A*01:01	-79.21	-1.13995	-1.38819	FALSE	41.9968	35504.6	97.6316	49.1726	37090.2	93.4375	No	No	No
TP53 R273C	TP53 R273C-05-11	SFEVCVCACPG	11	A*01:01	-81.1227	-1.20622	-1.48523	FALSE	57.0027	38613.6	99.4737	58.4357	38883.6	99.2105	No	No	No
TP53 R273C	TP53 R273C-06-08	NSFEVCVC	8	A*01:01	-23.9917	0.773094	1.4135	FALSE	42.9633	35737.8	68.2222	49.5933	37175.4	45.4	No	No	No
TP53 R273C	TP53 R273C-06-09	NSFEVCVCA	9	A*01:01	-40.2079	0.211281	0.590717	FALSE	9.4378	20895.6	25.3419	12.2074	23466.1	15.3289	No	No	No
TP53 R273C	TP53 R273C-06-10	NSFEVCVCAC	10	A*01:01	-69.9792	-0.820152	-0.919831	FALSE	16.5274	26506.2	70	21.4274	29038.5	53.2609	No	No	No
TP53 R273C	TP53 R273C-06-11	NSFEVCVCACP	11	A*01:01	-79.3763	-1.14572	-1.39662	FALSE	60.1614	39209.3	98.9474	62.5795	39644	95.7895	No	No	No
TP53 R273C	TP53 R273C-07-08	RNSFEVCV	8	A*01:01	-0.37422	1.59133	2.61181	FALSE	50.7678	37407	70.4286	65.9314	40244.3	54.7826	No	No	No
TP53 R273C	TP53 R273C-07-09	RNSFEVCVC	9	A*01:01	-40.1247	0.214162	0.594937	FALSE	56.3529	38491.8	74.5714	80.0896	42668.9	74	No	No	No
TP53 R273C	TP53 R273C-07-10	RNSFEVCVCA	10	A*01:01	-69.1476	-0.791341	-0.877637	FALSE	18.2542	27484.6	67.6667	25.4689	30702.1	50.3261	No	No	No
TP53 R273C	TP53 R273C-07-11	RNSFEVCVCAC	11	A*01:01	-72.6403	-0.912348	-1.05485	FALSE	56.818	38578.9	98.4211	59.1967	39027.7	96.3158	No	No	No
TP53 R273C	TP53 R273C-08-08	GRNSFEVC	8	A*01:01	-11.3514	1.21102	2.05485	TRUE	89.4732	44393.9	84.375	88.5686	44219.4	71.2857	No	No	No
TP53 R273C	TP53 R273C-08-09	GRNSFEVCV	9	A*01:01	16.6736	2.18195	3.47679	FALSE	30.5454	32445.7	20.6727	40.7632	35210.5	18.585	No	No	No
TP53 R273C	TP53 R273C-08-10	GRNSFEVCVC	10	A*01:01	-37.131	0.317881	0.746835	FALSE	58.3422	38865.9	77.069	76.9312	42121.2	72.8571	No	No	No
TP53 R273C	TP53 R273C-08-11	GRNSFEVCVCA	11	A*01:01	-43.6175	0.0931555	0.417722	FALSE	37.7547	34468.3	81.0417	42.9409	35732.4	66.6667	No	No	No
TP53 R273C	TP53 R273C-09-09	LGRNSFEVC	9	A*01:01	-11.9335	1.19085	2.02532	TRUE	81.7976	42969.1	80.4167	72.4025	41352.6	49.1364	No	No	No
TP53 R273C	TP53 R273C-09-10	LGRNSFEVCV	10	A*01:01	-26.5696	0.683781	1.2827	FALSE	21.7172	29169.1	57.9577	33.5644	33336.4	43.8966	No	No	No
TP53 R273C	TP53 R273C-09-11	LGRNSFEVCVC	11	A*01:01	-51.8503	-0.192073	0	FALSE	64.4115	39976.5	97.3684	82.8624	43157.3	95.2632	No	No	No
TP53 R273C	TP53 R273C-10-10	LLGRNSFEVC	10	A*01:01	-32.1414	0.490747	1	TRUE	46.3026	36482.9	77.4138	30.4273	32407.8	52.5543	No	No	No
TP53 R273C	TP53 R273C-11-11	NLLGRNSFEVC	11	A*01:01	-5.53015	1.4127	2.35021	TRUE	67.317	40484	85.5263	58.5559	38906.3	64.3636	No	No	No
TP53 R273H	TP53 R273H-01-08	HVCACPGR	8	A*01:01	-33.1216	-0.364579	0	FALSE	70.3528	41010.9	80.8333	78.3942	42374	85.2632	No	No	No
TP53 R273H	TP53 R273H-01-10	HVCACPGRDR	10	A*01:01	6.89655	1.09756	2.46369	FALSE	44.9197	36188	56.9718	53.6871	37979.2	61.4545	No	No	No
TP53 R273H	TP53 R273H-01-11	HVCACPGRDRR	11	A*01:01	-45.7804	-0.827094	-0.77933	FALSE	55.4651	38325.9	58.3099	64.4186	39977.8	68.8889	No	No	No
TP53 R273H	TP53 R273H-02-08	VHVCACPG	8	A*01:01	-44.2831	-0.772388	-0.687151	FALSE	85.4225	43617.9	99.2105	86.7644	43873.4	98.9474	No	No	No
TP53 R273H	TP53 R273H-02-09	VHVCACPGR	9	A*01:01	-42.922	-0.722655	-0.603352	FALSE	77.0476	42141.3	85	89.8882	44474.2	86.8421	No	No	No
TP53 R273H	TP53 R273H-03-08	EVHVCACP	8	A*01:01	-49.3648	-0.958057	-1	TRUE	62.7717	39678.7	97.8947	67.2943	40480.1	98.1579	No	No	No
TP53 R273H	TP53 R273H-03-09	EVHVCACPG	9	A*01:01	-37.7949	-0.535328	-0.28771	TRUE	46.1531	36450.9	96.8421	46.0406	36426.9	96.8421	No	No	No
TP53 R273H	TP53 R273H-03-10	EVHVCACPGR	10	A*01:01	-37.0236	-0.507147	-0.240224	TRUE	46.7269	36573.8	87.6316	50.2622	37308.8	86.3158	No	No	No
TP53 R273H	TP53 R273H-03-11	EVHVCACPGRD	11	A*01:01	-5.58076	0.64168	1.69553	TRUE	86.7073	43862.5	99.4737	87.3757	43990.4	99.4737	No	No	No
TP53 R273H	TP53 R273H-04-08	FEVHVCAC	8	A*01:01	3.62976	0.978205	2.26257	FALSE	68.0389	40609.5	95.5263	70.4436	41026	96.0526	No	No	No
TP53 R273H	TP53 R273H-04-09	FEVHVCACP	9	A*01:01	-50.9074	-1.01442	-1.09497	FALSE	62.6388	39654.7	96.3158	65.1641	40112.1	96.5789	No	No	No
TP53 R273H	TP53 R273H-04-10	FEVHVCACPG	10	A*01:01	-13.5662	0.349914	1.20391	FALSE	32.3783	32997.6	98.4211	33.5594	33334.9	98.6842	No	No	No
TP53 R273H	TP53 R273H-04-11	FEVHVCACPGR	11	A*01:01	-2.63158	0.749434	1.8771	FALSE	58.8028	38953	96.5789	59.6751	39118.6	96.8421	No	No	No
TP53 R273H	TP53 R273H-05-08	SFEVHVCA	8	A*01:01	-45.1906	-0.805543	-0.743017	FALSE	40.0836	35043.6	50.3261	48.4202	36936	57.8873	No	No	No
TP53 R273H	TP53 R273H-05-09	SFEVHVCAC	9	A*01:01	-46.7786	-0.863565	-0.840782	FALSE	40.0789	35042.5	53.2609	45.7509	36365.4	61.5455	No	No	No
TP53 R273H	TP53 R273H-05-10	SFEVHVCACP	10	A*01:01	-46.5517	-0.855276	-0.826816	FALSE	45.9238	36402	93.4375	49.1726	37090.2	93.4375	No	No	No
TP53 R273H	TP53 R273H-05-11	SFEVHVCACPG	11	A*01:01	-25	-0.0678406	0.5	FALSE	57.7236	38749.2	98.9474	58.4357	38883.6	99.2105	No	No	No
TP53 R273H	TP53 R273H-06-08	NSFEVHVC	8	A*01:01	-34.2559	-0.406023	-0.0698324	FALSE	38.2504	34594.2	37.413	49.5933	37175.4	45.4	No	No	No
TP53 R273H	TP53 R273H-06-09	NSFEVHVCA	9	A*01:01	-24.9093	-0.0645251	0.505587	FALSE	8.3111	19578.4	11.7338	12.2074	23466.1	15.3289	No	No	No
TP53 R273H	TP53 R273H-06-10	NSFEVHVCAC	10	A*01:01	-37.7495	-0.533671	-0.284916	FALSE	17.3201	26970.8	49.5455	21.4274	29038.5	53.2609	No	No	No
TP53 R273H	TP53 R273H-06-11	NSFEVHVCACP	11	A*01:01	-22.0054	0.0415715	0.684358	FALSE	58.7072	38934.9	96.0526	62.5795	39644	95.7895	No	No	No
TP53 R273H	TP53 R273H-07-08	RNSFEVHV	8	A*01:01	19.2831	1.55013	3.22626	FALSE	63.9298	39888.8	54.5652	65.9314	40244.3	54.7826	No	No	No
TP53 R273H	TP53 R273H-07-09	RNSFEVHVC	9	A*01:01	-82.5318	-2.16988	-3.0419	FALSE	62.6531	39657.3	53.8587	80.0896	42668.9	74	No	No	No
TP53 R273H	TP53 R273H-07-10	RNSFEVHVCA	10	A*01:01	-34.5281	-0.41597	-0.0865921	FALSE	19.4072	28071.2	43.9655	25.4689	30702.1	50.3261	No	No	No
TP53 R273H	TP53 R273H-07-11	RNSFEVHVCAC	11	A*01:01	-44.2377	-0.77073	-0.684357	FALSE	54.9542	38230.3	95	59.1967	39027.7	96.3158	No	No	No
TP53 R273H	TP53 R273H-08-08	GRNSFEVH	8	A*01:01	12.1597	1.28986	2.78771	TRUE	91.5861	44863.8	73.4286	88.5686	44219.4	71.2857	No	No	No
TP53 R273H	TP53 R273H-08-09	GRNSFEVHV	9	A*01:01	16.1071	1.43409	3.03073	FALSE	45.1561	36239.7	18.4796	40.7632	35210.5	18.585	No	No	No
TP53 R273H	TP53 R273H-08-10	GRNSFEVHVC	10	A*01:01	-70.0091	-1.71234	-2.27095	FALSE	69.581	40878.8	65.4444	76.9312	42121.2	72.8571	No	No	No
TP53 R273H	TP53 R273H-08-11	GRNSFEVHVCA	11	A*01:01	-38.9292	-0.576772	-0.357542	FALSE	38.1956	34580.3	66	42.9409	35732.4	66.6667	No	No	No
TP53 R273H	TP53 R273H-09-09	LGRNSFEVH	9	A*01:01	16.6062	1.45232	3.06145	TRUE	62.5273	39634.5	37.6304	72.4025	41352.6	49.1364	No	No	No
TP53 R273H	TP53 R273H-09-10	LGRNSFEVHV	10	A*01:01	27.2232	1.84024	3.71508	FALSE	32.6726	33080.2	47.72	33.5644	33336.4	43.8966	No	No	No
TP53 R273H	TP53 R273H-09-11	LGRNSFEVHVC	11	A*01:01	-47.8675	-0.903351	-0.907821	FALSE	76.5344	42052.9	95	82.8624	43157.3	95.2632	No	No	No
TP53 R273H	TP53 R273H-10-10	LLGRNSFEVH	10	A*01:01	16.4247	1.44569	3.05028	TRUE	18.0598	27385.1	34.6071	30.4273	32407.8	52.5543	No	No	No
TP53 R273H	TP53 R273H-10-11	LLGRNSFEVHV	11	A*01:01	-43.6933	-0.750837	-0.650838	FALSE	23.1706	29796.3	60.7273	24.6339	30380	57.1831	No	No	No
TP53 R273H	TP53 R273H-11-11	NLLGRNSFEVH	11	A*01:01	17.0599	1.4689	3.08939	TRUE	49.9663	37251.1	47.88	58.5559	38906.3	64.3636	No	No	No
TP53 R273L	TP53 R273L-01-08	LVCACPGR	8	A*01:01	-59.029	-0.663689	-0.997041	FALSE	68.2635	40648.6	87.3684	78.3942	42374	85.2632	No	No	No
TP53 R273L	TP53 R273L-01-09	LVCACPGRD	9	A*01:01	-35.2087	0.0860404	0.0384615	FALSE	78.4603	42385.4	97.6316	88.8569	44275	97.1053	No	No	No
TP53 R273L	TP53 R273L-01-10	LVCACPGRDR	10	A*01:01	4.03811	1.32131	1.74458	FALSE	44.6873	36133.6	63.2727	53.6871	37979.2	61.4545	No	No	No
TP53 R273L	TP53 R273L-02-08	VLVCACPG	8	A*01:01	-19.0563	0.594428	0.740631	FALSE	70.4356	41024.6	97.3684	86.7644	43873.4	98.9474	No	No	No
TP53 R273L	TP53 R273L-02-09	VLVCACPGR	9	A*01:01	-55.2632	-0.54516	-0.833333	FALSE	59.644	39112.7	71	89.8882	44474.2	86.8421	No	No	No
TP53 R273L	TP53 R273L-02-10	VLVCACPGRD	10	A*01:01	-52.9492	-0.472329	-0.732742	FALSE	76.0582	41971.1	98.4211	90.8399	44690.3	99.2105	No	No	No
TP53 R273L	TP53 R273L-02-11	VLVCACPGRDR	11	A*01:01	-46.4156	-0.266689	-0.448718	FALSE	73.1694	41481.2	83.5417	86.7669	43873.9	93.4375	No	No	No
TP53 R273L	TP53 R273L-03-09	EVLVCACPG	9	A*01:01	-36.9782	0.0303462	-0.0384615	TRUE	43.3836	35833.5	96.5789	46.0406	36426.9	96.8421	No	No	No
TP53 R273L	TP53 R273L-03-10	EVLVCACPGR	10	A*01:01	-39.7459	-0.0567651	-0.158777	TRUE	46.6162	36550	89.7368	50.2622	37308.8	86.3158	No	No	No
TP53 R273L	TP53 R273L-03-11	EVLVCACPGRD	11	A*01:01	-49.2287	-0.355229	-0.571006	TRUE	85.6983	43670.3	99.7368	87.3757	43990.4	99.4737	No	No	No
TP53 R273L	TP53 R273L-04-08	FEVLVCAC	8	A*01:01	-84.5281	-1.46626	-2.10552	FALSE	77.1138	42152.6	98.1579	70.4436	41026	96.0526	No	No	No
TP53 R273L	TP53 R273L-04-09	FEVLVCACP	9	A*01:01	-86.9782	-1.54337	-2.21203	FALSE	69.2327	40817.9	97.6316	65.1641	40112.1	96.5789	No	No	No
TP53 R273L	TP53 R273L-04-10	FEVLVCACPG	10	A*01:01	-45.2359	-0.22956	-0.397436	FALSE	34.6635	33638.9	98.6842	33.5594	33334.9	98.6842	No	No	No
TP53 R273L	TP53 R273L-04-11	FEVLVCACPGR	11	A*01:01	-54.4465	-0.519455	-0.79783	FALSE	57.7948	38762.6	97.6316	59.6751	39118.6	96.8421	No	No	No
TP53 R273L	TP53 R273L-05-08	SFEVLVCA	8	A*01:01	-89.1561	-1.61192	-2.30671	FALSE	42.0399	35515	60.2727	48.4202	36936	57.8873	No	No	No
TP53 R273L	TP53 R273L-05-09	SFEVLVCAC	9	A*01:01	-92.196	-1.7076	-2.43886	FALSE	46.4576	36516	68.6667	45.7509	36365.4	61.5455	No	No	No
TP53 R273L	TP53 R273L-05-10	SFEVLVCACP	10	A*01:01	-73.3212	-1.11353	-1.61834	FALSE	49.3294	37122	96.5789	49.1726	37090.2	93.4375	No	No	No
TP53 R273L	TP53 R273L-06-08	NSFEVLVC	8	A*01:01	10.5717	1.52695	2.0286	FALSE	36.645	34180.8	43.3448	49.5933	37175.4	45.4	No	No	No
TP53 R273L	TP53 R273L-06-09	NSFEVLVCA	9	A*01:01	-22.323	0.491608	0.598619	FALSE	8.3929	19682.4	12.1799	12.2074	23466.1	15.3289	No	No	No
TP53 R273L	TP53 R273L-06-10	NSFEVLVCAC	10	A*01:01	-85.0726	-1.48339	-2.12919	FALSE	18.1097	27410.6	56.7606	21.4274	29038.5	53.2609	No	No	No
TP53 R273L	TP53 R273L-07-08	RNSFEVLV	8	A*01:01	16.2886	1.70688	2.27712	FALSE	44.3462	36054	46.8	65.9314	40244.3	54.7826	No	No	No
TP53 R273L	TP53 R273L-07-09	RNSFEVLVC	9	A*01:01	-24.9546	0.408781	0.484221	FALSE	48.9514	37045.3	50.5978	80.0896	42668.9	74	No	No	No
TP53 R273L	TP53 R273L-07-10	RNSFEVLVCA	10	A*01:01	-69.3285	-0.987857	-1.44477	FALSE	16.6047	26552.7	48.3636	25.4689	30702.1	50.3261	No	No	No
TP53 R273L	TP53 R273L-07-11	RNSFEVLVCAC	11	A*01:01	-81.1706	-1.36058	-1.95957	FALSE	56.4375	38507.6	96.0526	59.1967	39027.7	96.3158	No	No	No
TP53 R273L	TP53 R273L-08-08	GRNSFEVL	8	A*01:01	-9.61887	0.891464	1.15089	TRUE	74.3239	41675.6	50.8696	88.5686	44219.4	71.2857	No	No	No
TP53 R273L	TP53 R273L-08-09	GRNSFEVLV	9	A*01:01	-10.8439	0.852906	1.09763	FALSE	23.185	29802.1	12.7692	40.7632	35210.5	18.585	No	No	No
TP53 R273L	TP53 R273L-08-10	GRNSFEVLVC	10	A*01:01	-17.6497	0.638698	0.801775	FALSE	51.7811	37604.6	58.3803	76.9312	42121.2	72.8571	No	No	No
TP53 R273L	TP53 R273L-08-11	GRNSFEVLVCA	11	A*01:01	-59.1652	-0.667973	-1.00296	FALSE	35.9908	34006	62	42.9409	35732.4	66.6667	No	No	No
TP53 R273L	TP53 R273L-09-09	LGRNSFEVL	9	A*01:01	-14.0653	0.751514	0.957594	TRUE	60.4082	39253.4	36.8431	72.4025	41352.6	49.1364	No	No	No
TP53 R273L	TP53 R273L-09-10	LGRNSFEVLV	10	A*01:01	20.4174	1.83684	2.45661	FALSE	16.5694	26531.4	37.913	33.5644	33336.4	43.8966	No	No	No
TP53 R273L	TP53 R273L-09-11	LGRNSFEVLVC	11	A*01:01	-34.1652	0.118886	0.0838264	FALSE	58.6048	38915.6	92.8125	82.8624	43157.3	95.2632	No	No	No
TP53 R273L	TP53 R273L-10-10	LLGRNSFEVL	10	A*01:01	-4.53721	1.05141	1.37179	TRUE	21.5789	29106.7	42.4242	30.4273	32407.8	52.5543	No	No	No
TP53 R282W	TP53 R282W-01-09	WRTEEENLR	9	A*01:01	15.7895	1.28145	2.75724	FALSE	72.7659	41413.5	39.8974	83.6663	43300	43.6207	No	No	No
TP53 R282W	TP53 R282W-01-10	WRTEEENLRK	10	A*01:01	-10.7985	0.0119154	0.146993	FALSE	1.8981	6328.52	2.2313	6.8245	17545.9	4.6918	No	Yes	No
TP53 R282W	TP53 R282W-01-11	WRTEEENLRKK	11	A*01:01	-20.4174	-0.447369	-0.797327	FALSE	20.6454	28676	22.5141	41.7152	35437.9	31.7429	No	No	No
TP53 R282W	TP53 R282W-02-08	DWRTEEEN	8	A*01:01	-32.8947	-1.04314	-2.02227	FALSE	97.0603	47404.4	90	97.997	48216.5	97.8947	No	No	No
TP53 R282W	TP53 R282W-02-09	DWRTEEENL	9	A*01:01	-13.3848	-0.111572	-0.106904	FALSE	90.6982	44657.5	44.5	91.6549	44879.8	39.4359	No	No	No
TP53 R282W	TP53 R282W-02-10	DWRTEEENLR	10	A*01:01	19.3285	1.45043	3.10468	FALSE	89.8211	44461.2	67.5556	93.4202	45293	68.3333	No	No	No
TP53 R282W	TP53 R282W-02-11	DWRTEEENLRK	11	A*01:01	-51.9056	-1.95088	-3.88864	FALSE	7.9876	19170.8	5.9697	9.9968	21500.6	5.9836	No	No	No
TP53 R282W	TP53 R282W-03-09	RDWRTEEEN	9	A*01:01	-5.49002	0.265389	0.668152	TRUE	90.4502	44600	81.25	95.4821	46066.9	87.3684	No	No	No
TP53 R282W	TP53 R282W-03-10	RDWRTEEENL	10	A*01:01	12.2505	1.11247	2.4098	TRUE	69.9874	40950.1	41.7714	85.1441	43565	54.8913	No	No	No
TP53 R282W	TP53 R282W-03-11	RDWRTEEENLR	11	A*01:01	11.2523	1.0648	2.3118	TRUE	75.672	41904.8	58.5915	82.4987	43092.9	56.1268	No	No	No
TP53 R282W	TP53 R282W-04-09	GRDWRTEEE	9	A*01:01	-14.4737	-0.163566	-0.213808	FALSE	79.5952	42582.6	53.0978	86.2102	43767.7	61.2727	No	No	No
TP53 R282W	TP53 R282W-04-10	GRDWRTEEEN	10	A*01:01	-22.0054	-0.523195	-0.953229	FALSE	88.5562	44217.1	86.5789	95.1205	45765.9	92.1875	No	No	No
TP53 R282W	TP53 R282W-04-11	GRDWRTEEENL	11	A*01:01	13.4755	1.17096	2.53007	FALSE	74.6954	41738.3	49.5	83.3817	43249.4	58.7324	No	No	No
TP53 R282W	TP53 R282W-05-09	PGRDWRTEE	9	A*01:01	-1.63339	0.449536	1.04677	FALSE	96.108	46592.8	87.3684	97.4582	47747.7	95	No	No	No
TP53 R282W	TP53 R282W-05-11	PGRDWRTEEEN	11	A*01:01	-10.9347	0.00541609	0.13363	FALSE	96.5919	47003.4	98.9474	97.7852	48031.6	99.4737	No	No	No
TP53 R282W	TP53 R282W-06-08	CPGRDWRT	8	A*01:01	16.8784	1.33344	2.86414	FALSE	84.942	43527.4	94.0625	95.3216	45933.1	97.1053	No	No	No
TP53 R282W	TP53 R282W-06-11	CPGRDWRTEEE	11	A*01:01	-8.07623	0.141902	0.414254	FALSE	71.256	41161.1	94.0625	83.9826	43356.3	95.5263	No	No	No
TP53 R282W	TP53 R282W-07-08	ACPGRDWR	8	A*01:01	9.80036	0.995478	2.16927	FALSE	91.0921	44748.9	79.4828	95.2166	45845.7	85.2632	No	No	No
TP53 R282W	TP53 R282W-07-09	ACPGRDWRT	9	A*01:01	-12.931	-0.0899072	-0.0623607	FALSE	85.2584	43586.7	57.7465	96.8276	47204.8	89.4737	No	No	No
TP53 R282W	TP53 R282W-07-10	ACPGRDWRTE	10	A*01:01	-34.7096	-1.1298	-2.20045	FALSE	95.1098	45757	89.4737	96.7816	47165.4	95.5263	No	No	No
TP53 R282W	TP53 R282W-07-11	ACPGRDWRTEE	11	A*01:01	-12.2958	-0.0595771	0	FALSE	95.0782	45730.7	92.8125	96.7745	47159.3	96.5789	No	No	No
TP53 R282W	TP53 R282W-08-08	CACPGRDW	8	A*01:01	-12.2958	-0.0595771	0	TRUE	51.4794	37545.7	51.8478	71.9535	41277.5	79.6552	No	No	No
TP53 R282W	TP53 R282W-08-09	CACPGRDWR	9	A*01:01	-18.6933	-0.365045	-0.628062	FALSE	24.9784	30516.3	33.5424	31.474	32733.8	28.3333	No	No	No
TP53 R282W	TP53 R282W-08-10	CACPGRDWRT	10	A*01:01	12.2958	1.11463	2.41425	FALSE	34.1841	33512.1	70.7143	67.4104	40500.2	85.7895	No	No	No
TP53 R282W	TP53 R282W-08-11	CACPGRDWRTE	11	A*01:01	-15.3358	-0.204728	-0.298441	FALSE	77.9974	42305.3	96.8421	89.334	44367	97.1053	No	No	No
TP53 R282W	TP53 R282W-09-09	VCACPGRDW	9	A*01:01	-58.3485	-2.25851	-4.52116	TRUE	58.696	38932.8	26.8091	85.3405	43602.3	64.8182	No	No	No
TP53 R282W	TP53 R282W-10-11	RVCACPGRDWR	11	A*01:01	-15.3358	-0.204728	-0.298441	FALSE	49.8571	37229	73	64.4186	39977.8	68.8889	No	No	No
TP53 R282W	TP53 R282W-11-11	VRVCACPGRDW	11	A*01:01	-48.4573	-1.78623	-3.55011	TRUE	67.7133	40552.9	58.0986	86.7669	43873.9	93.4375	No	No	No
BRAF V600E	BRAF V600E-01-08	EKSRWSGS	8	A*02:01	-8.10631	-0.324682	-0.249357	FALSE	96.977	47630.1	98.3333	95.4473	46474	98.3333	No	No	No
BRAF V600E	BRAF V600E-01-09	EKSRWSGSH	9	A*02:01	-12.8239	-0.39954	-0.614396	FALSE	96.5688	47318.8	98.3333	94.2509	45923.6	96.6667	No	No	No
BRAF V600E	BRAF V600E-01-10	EKSRWSGSHQ	10	A*02:01	-28.1728	-0.643091	-1.80206	FALSE	88.0822	44227.6	85	84.4343	43327.6	83	No	No	No
BRAF V600E	BRAF V600E-01-11	EKSRWSGSHQF	11	A*02:01	-8.90365	-0.337334	-0.311054	FALSE	51.6564	34197.8	26.7797	47.2846	32581.8	20.6111	No	No	No
BRAF V600E	BRAF V600E-02-08	TEKSRWSG	8	A*02:01	25.8472	0.214082	2.37789	FALSE	95.101	46216.2	95	84.4782	43338.4	85	No	No	No
BRAF V600E	BRAF V600E-02-09	TEKSRWSGS	9	A*02:01	-6.37874	-0.297269	-0.115681	FALSE	90.5108	44852.1	82	60.0721	37001.2	62.1429	No	No	No
BRAF V600E	BRAF V600E-02-10	TEKSRWSGSH	10	A*02:01	-7.30897	-0.31203	-0.187661	FALSE	95.2115	46298.3	96.6667	80.2542	42314.4	84	No	No	No
BRAF V600E	BRAF V600E-03-09	ATEKSRWSG	9	A*02:01	-5.91362	-0.289889	-0.0796915	TRUE	70.7637	39952.3	68	49.9813	33620	53.8889	No	No	No
BRAF V600E	BRAF V600E-03-10	ATEKSRWSGS	10	A*02:01	-10.299	-0.359475	-0.419023	TRUE	61.3938	37377.5	69	40.5754	29687.5	56.8421	No	No	No
BRAF V600E	BRAF V600E-03-11	ATEKSRWSGSH	11	A*02:01	-14.3522	-0.423789	-0.732648	TRUE	87.5538	44096.2	95	78.0851	41781.2	90	No	No	No
BRAF V600E	BRAF V600E-04-08	LATEKSRW	8	A*02:01	15.7475	0.0538237	1.5964	FALSE	85.1845	43511.8	68	78.0041	41761.3	62.8571	No	No	No
BRAF V600E	BRAF V600E-04-09	LATEKSRWS	9	A*02:01	-18.0731	-0.482832	-1.02057	FALSE	63.3432	37939.4	67	68.055	39235.2	76	No	No	No
BRAF V600E	BRAF V600E-04-10	LATEKSRWSG	10	A*02:01	-2.32558	-0.232955	0.197943	FALSE	60.7153	37183.9	81	55.5183	35542.7	88.3333	No	No	No
BRAF V600E	BRAF V600E-04-11	LATEKSRWSGS	11	A*02:01	-8.03987	-0.323628	-0.244216	FALSE	75.9713	41265.9	95	69.9099	39736.3	96.6667	No	No	No
BRAF V600E	BRAF V600E-05-08	GLATEKSR	8	A*02:01	8.90365	-0.0547726	1.06684	FALSE	78.3561	41847.7	52.4074	64.4671	38267.1	40.7857	No	No	No
BRAF V600E	BRAF V600E-05-09	GLATEKSRW	9	A*02:01	3.98671	-0.132793	0.686375	FALSE	45.4081	31815.8	17.5481	29.4461	23177	11.2424	No	No	No
BRAF V600E	BRAF V600E-05-10	GLATEKSRWS	10	A*02:01	-8.9701	-0.338388	-0.316195	FALSE	34.3818	26341.5	30.7222	25.9839	20614.4	27.5741	No	No	No
BRAF V600E	BRAF V600E-05-11	GLATEKSRWSG	11	A*02:01	3.25581	-0.144391	0.62982	FALSE	42.3296	30497.2	52.4074	31.4558	24532.9	51.1111	No	No	No
BRAF V600E	BRAF V600E-06-08	FGLATEKS	8	A*02:01	-28.7708	-0.65258	-1.84833	FALSE	81.487	42610.8	82	65.3036	38503.4	69	No	No	No
BRAF V600E	BRAF V600E-06-09	FGLATEKSR	9	A*02:01	-55.6146	-1.07853	-3.92545	FALSE	63.0421	37852	59.2105	50.2576	33715.1	45.1	No	No	No
BRAF V600E	BRAF V600E-06-10	FGLATEKSRW	10	A*02:01	-17.5415	-0.474397	-0.979434	FALSE	35.4329	26955	23.7692	22.9622	18148.7	19.4505	No	No	No
BRAF V600E	BRAF V600E-06-11	FGLATEKSRWS	11	A*02:01	-19.5349	-0.506027	-1.13368	FALSE	59.8374	36927.7	73.75	48.5633	33088.4	73.75	No	No	No
BRAF V600E	BRAF V600E-07-08	DFGLATEK	8	A*02:01	-21.5947	-0.538712	-1.29306	FALSE	82.8956	42951.9	68	82.9205	42957.9	71.25	No	No	No
BRAF V600E	BRAF V600E-07-09	DFGLATEKS	9	A*02:01	21.3289	0.142388	2.02828	FALSE	83.255	43039.4	68.5	73.3282	40602	53.7037	No	No	No
BRAF V600E	BRAF V600E-07-10	DFGLATEKSR	10	A*02:01	-3.85382	-0.257205	0.0796915	FALSE	81.4029	42590.5	84	70.0602	39775.9	71.875	No	No	No
BRAF V600E	BRAF V600E-07-11	DFGLATEKSRW	11	A*02:01	-15.2159	-0.437496	-0.799486	FALSE	67.1142	38983.4	66.5	50.4322	33775	61.4286	No	No	No
BRAF V600E	BRAF V600E-08-08	GDFGLATE	8	A*02:01	2.45847	-0.157043	0.568123	TRUE	82.8001	42928.7	65	32.459	25172.4	17.8	No	No	No
BRAF V600E	BRAF V600E-08-09	GDFGLATEK	9	A*02:01	24.8505	0.198267	2.30077	FALSE	52.2866	34417.6	25	53.2904	34770.5	27.6111	No	No	No
BRAF V600E	BRAF V600E-08-10	GDFGLATEKS	10	A*02:01	-0.598007	-0.205542	0.33162	FALSE	72.2601	40330.1	58.9474	62.7127	37756.7	50	No	No	No
BRAF V600E	BRAF V600E-08-11	GDFGLATEKSR	11	A*02:01	18.0066	0.089671	1.77121	FALSE	76.1906	41319.1	49.7143	72.4544	40379.5	47.125	No	No	No
BRAF V600E	BRAF V600E-09-09	IGDFGLATE	9	A*02:01	1.79402	-0.167586	0.516709	TRUE	44.2986	31350.4	32.7931	6.1426	2216.61	2.787	No	No	No
BRAF V600E	BRAF V600E-09-10	IGDFGLATEK	10	A*02:01	-7.90698	-0.321519	-0.233933	FALSE	42.9572	30774.3	39.6	27.0657	21460.2	28.2391	No	No	No
BRAF V600E	BRAF V600E-09-11	IGDFGLATEKS	11	A*02:01	14.2857	0.0306284	1.48329	FALSE	60.5202	37128.4	74.375	51.5446	34159	67	No	No	No
BRAF V600E	BRAF V600E-10-10	KIGDFGLATE	10	A*02:01	67.907	0.881475	5.63239	TRUE	25.1783	19998	22.9717	0.4783	36.3429	0.3607	Yes	No	No
BRAF V600E	BRAF V600E-10-11	KIGDFGLATEK	11	A*02:01	31.6279	0.305809	2.82519	FALSE	39.0758	28945.6	33.9259	8.1813	3854.66	10.7085	No	No	No
BRAF V600E	BRAF V600E-11-11	VKIGDFGLATE	11	A*02:01	-19.2691	-0.50181	-1.11311	TRUE	57.4523	36156.3	67.5	5.2959	1667.14	8.4227	No	No	No
BRAF V600M	BRAF V600M-01-08	MKSRWSGS	8	A*02:01	-9.43521	-0.347407	-0.293333	FALSE	91.8855	45243	98.3333	95.4473	46474	98.3333	No	No	No
BRAF V600M	BRAF V600M-01-09	MKSRWSGSH	9	A*02:01	-3.65448	-0.260871	0.286667	FALSE	87.8593	44172.1	95	94.2509	45923.6	96.6667	No	No	No
BRAF V600M	BRAF V600M-01-10	MKSRWSGSHQ	10	A*02:01	-16.6113	-0.454831	-1.01333	FALSE	73.3884	40617.4	82	84.4343	43327.6	83	No	No	No
BRAF V600M	BRAF V600M-01-11	MKSRWSGSHQF	11	A*02:01	-7.70764	-0.321545	-0.12	FALSE	37.3803	28064.2	18.5426	47.2846	32581.8	20.6111	No	No	No
BRAF V600M	BRAF V600M-02-08	TMKSRWSG	8	A*02:01	16.7442	0.0444933	2.33333	FALSE	67.2169	39010.8	84	84.4782	43338.4	85	No	No	No
BRAF V600M	BRAF V600M-02-09	TMKSRWSGS	9	A*02:01	-10.4319	-0.362327	-0.393333	FALSE	37.5418	28150	44.2	60.0721	37001.2	62.1429	No	No	No
BRAF V600M	BRAF V600M-02-10	TMKSRWSGSH	10	A*02:01	-8.43854	-0.332487	-0.193333	FALSE	64.0444	38143.5	78	80.2542	42314.4	84	No	No	No
BRAF V600M	BRAF V600M-02-11	TMKSRWSGSHQ	11	A*02:01	-26.113	-0.597069	-1.96667	FALSE	73.053	40531.8	78	86.3451	43797.1	84	No	No	No
BRAF V600M	BRAF V600M-03-08	ATMKSRWS	8	A*02:01	26.9767	0.197673	3.36	TRUE	54.5156	35206.3	65.5	74.5597	40917.8	75	No	No	No
BRAF V600M	BRAF V600M-03-09	ATMKSRWSG	9	A*02:01	25.4485	0.174795	3.20667	TRUE	28.8735	22786.3	40.1429	49.9813	33620	53.8889	No	No	No
BRAF V600M	BRAF V600M-03-10	ATMKSRWSGS	10	A*02:01	-8.2392	-0.329503	-0.173333	TRUE	25.6939	20390.4	47.125	40.5754	29687.5	56.8421	No	No	No
BRAF V600M	BRAF V600M-03-11	ATMKSRWSGSH	11	A*02:01	-7.30897	-0.315577	-0.08	TRUE	59.8374	36927.7	83	78.0851	41781.2	90	No	No	No
BRAF V600M	BRAF V600M-04-08	LATMKSRW	8	A*02:01	-10.0997	-0.357354	-0.36	FALSE	79.0343	42014.7	69	78.0041	41761.3	62.8571	No	No	No
BRAF V600M	BRAF V600M-04-09	LATMKSRWS	9	A*02:01	16.412	0.03952	2.3	FALSE	62.512	37698.8	73.125	68.055	39235.2	76	No	No	No
BRAF V600M	BRAF V600M-04-10	LATMKSRWSG	10	A*02:01	-17.4086	-0.466767	-1.09333	FALSE	39.0882	28951.9	80	55.5183	35542.7	88.3333	No	No	No
BRAF V600M	BRAF V600M-04-11	LATMKSRWSGS	11	A*02:01	-30.2326	-0.658739	-2.38	FALSE	54.5486	35218.1	96.6667	69.9099	39736.3	96.6667	No	No	No
BRAF V600M	BRAF V600M-05-08	GLATMKSR	8	A*02:01	-2.72425	-0.246945	0.38	FALSE	66.8027	38900.4	46.375	64.4671	38267.1	40.7857	No	No	No
BRAF V600M	BRAF V600M-05-09	GLATMKSRW	9	A*02:01	-31.6944	-0.680622	-2.52667	FALSE	31.9292	24847.4	14.0737	29.4461	23177	11.2424	No	No	No
BRAF V600M	BRAF V600M-05-10	GLATMKSRWS	10	A*02:01	-12.9568	-0.400124	-0.646667	FALSE	30.8188	24109.8	36.7368	25.9839	20614.4	27.5741	No	No	No
BRAF V600M	BRAF V600M-05-11	GLATMKSRWSG	11	A*02:01	5.64784	-0.121617	1.22	FALSE	27.7896	22014.5	53.5185	31.4558	24532.9	51.1111	No	No	No
BRAF V600M	BRAF V600M-06-08	FGLATMKS	8	A*02:01	-7.44186	-0.317567	-0.0933333	FALSE	62.0229	37557.9	72.5	65.3036	38503.4	69	No	No	No
BRAF V600M	BRAF V600M-06-09	FGLATMKSR	9	A*02:01	-3.78738	-0.26286	0.273333	FALSE	47.3515	32608.6	49.5714	50.2576	33715.1	45.1	No	No	No
BRAF V600M	BRAF V600M-06-10	FGLATMKSRW	10	A*02:01	7.90698	-0.0877979	1.44667	FALSE	24.4286	19399.3	26.2881	22.9622	18148.7	19.4505	No	No	No
BRAF V600M	BRAF V600M-06-11	FGLATMKSRWS	11	A*02:01	-22.3256	-0.540373	-1.58667	FALSE	51.3413	34088.5	84	48.5633	33088.4	73.75	No	No	No
BRAF V600M	BRAF V600M-07-08	DFGLATMK	8	A*02:01	-2.52492	-0.243961	0.4	FALSE	83.3505	43062.7	72.5	82.9205	42957.9	71.25	No	No	No
BRAF V600M	BRAF V600M-07-09	DFGLATMKS	9	A*02:01	-13.4219	-0.407087	-0.693333	FALSE	71.3829	40108.2	57.1053	73.3282	40602	53.7037	No	No	No
BRAF V600M	BRAF V600M-07-10	DFGLATMKSR	10	A*02:01	-6.51163	-0.303641	0	FALSE	67.5379	39096.6	74.375	70.0602	39775.9	71.875	No	No	No
BRAF V600M	BRAF V600M-07-11	DFGLATMKSRW	11	A*02:01	-17.9402	-0.474725	-1.14667	FALSE	54.8914	35341	73.125	50.4322	33775	61.4286	No	No	No
BRAF V600M	BRAF V600M-08-08	GDFGLATM	8	A*02:01	3.45515	-0.154441	1	TRUE	51.9938	34315.3	25.913	32.459	25172.4	17.8	No	No	No
BRAF V600M	BRAF V600M-08-09	GDFGLATMK	9	A*02:01	-29.103	-0.641829	-2.26667	FALSE	54.1356	35070.6	28.8696	53.2904	34770.5	27.6111	No	No	No
BRAF V600M	BRAF V600M-08-10	GDFGLATMKS	10	A*02:01	-2.12625	-0.237993	0.44	FALSE	58.4572	36479.3	47.25	62.7127	37756.7	50	No	No	No
BRAF V600M	BRAF V600M-08-11	GDFGLATMKSR	11	A*02:01	27.9734	0.212593	3.46	FALSE	70.5814	39906.5	48.6667	72.4544	40379.5	47.125	No	No	No
BRAF V600M	BRAF V600M-09-09	IGDFGLATM	9	A*02:01	-3.05648	-0.251919	0.346667	TRUE	18.4854	14068.3	8.9249	6.1426	2216.61	2.787	No	No	No
BRAF V600M	BRAF V600M-09-10	IGDFGLATMK	10	A*02:01	-14.0199	-0.416039	-0.753333	FALSE	39.687	29255.4	41.1667	27.0657	21460.2	28.2391	No	No	No
BRAF V600M	BRAF V600M-09-11	IGDFGLATMKS	11	A*02:01	24.3854	0.15888	3.1	FALSE	57.0306	36021.6	72.5	51.5446	34159	67	No	No	No
BRAF V600M	BRAF V600M-10-10	KIGDFGLATM	10	A*02:01	140.731	1.90055	14.7733	TRUE	5.866	2028.86	3.4185	0.4783	36.3429	0.3607	Yes	No	No
BRAF V600M	BRAF V600M-10-11	KIGDFGLATMK	11	A*02:01	111.429	1.4619	11.8333	FALSE	27.4284	21736.1	26.9322	8.1813	3854.66	10.7085	Yes	No	No
BRAF V600M	BRAF V600M-11-11	VKIGDFGLATM	11	A*02:01	-3.78738	-0.26286	0.273333	TRUE	22.7453	17962.5	23.9231	5.2959	1667.14	8.4227	No	No	No
CALR fs	CALR fs-01-08	RKMSPARP	8	A*02:01	-3.17706	0.687236	0.801688	FALSE	92.8762	45526.8	86.6667	NA	NA	NA	No	No	No
CALR fs	CALR fs-01-09	RRKMSPARP	9	A*02:01	-10.802	0.104162	-0.135021	FALSE	94.155	45895.8	73.75	NA	NA	NA	No	No	No
CALR fs	CALR fs-02-08	RRKMSPAR	8	A*02:01	-0.910184	0.860582	1.08017	FALSE	88.9297	44439.1	76	NA	NA	NA	No	No	No
CALR fs	CALR fs-02-09	MRRKMSPAR	9	A*02:01	9.66856	1.66953	2.37975	FALSE	71.8885	40236	53.3333	NA	NA	NA	No	No	No
CALR fs	CALR fs-02-10	KMRRKMSPAR	10	A*02:01	-25.468	-1.01734	-1.93671	FALSE	32.7425	25345.3	56.0526	NA	NA	NA	No	No	No
CALR fs	CALR fs-02-11	RKMRRKMSPAR	11	A*02:01	-39.0005	-2.05216	-3.59916	FALSE	54.6189	35243.2	84	NA	NA	NA	No	No	No
CALR fs	CALR fs-03-08	MRRKMSPA	8	A*02:01	-13.0002	-0.0639319	-0.405063	FALSE	53.1648	34726.2	81	NA	NA	NA	No	No	No
CALR fs	CALR fs-03-09	KMRRKMSPA	9	A*02:01	-2.83359	0.7135	0.843882	FALSE	6.2417	2284.89	11.6306	NA	NA	NA	No	No	No
CALR fs	CALR fs-03-10	RKMRRKMSPA	10	A*02:01	-17.843	-0.434263	-1	FALSE	15.5116	11109.6	42.5833	NA	NA	NA	No	No	No
CALR fs	CALR fs-04-08	KMRRKMSP	8	A*02:01	-31.1352	-1.4507	-2.63291	FALSE	67.734	39149.1	81	NA	NA	NA	No	No	No
CALR fs	CALR fs-04-09	RKMRRKMSP	9	A*02:01	-9.7029	0.188208	0	FALSE	82.8001	42928.7	86.6667	NA	NA	NA	No	No	No
CALR fs	CALR fs-04-10	RRKMRRKMSP	10	A*02:01	-37.0084	-1.89983	-3.35443	FALSE	85.1115	43493.9	88.3333	NA	NA	NA	No	No	No
CALR fs	CALR fs-04-11	TRRKMRRKMSP	11	A*02:01	-35.2224	-1.76325	-3.13502	FALSE	95.6029	46590.2	98.3333	NA	NA	NA	No	No	No
CALR fs	CALR fs-05-08	RKMRRKMS	8	A*02:01	11.695	1.82449	2.62869	FALSE	95.8642	46786.3	98.3333	NA	NA	NA	No	No	No
CALR fs	CALR fs-05-09	RRKMRRKMS	9	A*02:01	-4.41353	0.592683	0.649789	FALSE	96.3896	47182.8	95	NA	NA	NA	No	No	No
CALR fs	CALR fs-05-10	TRRKMRRKMS	10	A*02:01	-24.4719	-0.941169	-1.81435	FALSE	96.7426	47451	96.6667	NA	NA	NA	No	No	No
CALR fs	CALR fs-05-11	RTRRKMRRKMS	11	A*02:01	-7.74515	0.337916	0.240506	FALSE	91.5787	45155.5	96.6667	NA	NA	NA	No	No	No
CALR fs	CALR fs-06-08	RRKMRRKM	8	A*02:01	-1.83754	0.789668	0.966245	FALSE	93.5756	45728.3	81	NA	NA	NA	No	No	No
CALR fs	CALR fs-06-09	TRRKMRRKM	9	A*02:01	-8.60381	0.272255	0.135021	FALSE	92.4631	45408.3	56.8421	NA	NA	NA	No	No	No
CALR fs	CALR fs-06-10	RTRRKMRRKM	10	A*02:01	-31.8221	-1.50323	-2.7173	FALSE	73.2748	40588.4	70	NA	NA	NA	No	No	No
CALR fs	CALR fs-07-08	TRRKMRRK	8	A*02:01	-4.86004	0.558539	0.594937	FALSE	95.9417	46844.5	96.6667	NA	NA	NA	No	No	No
CALR fs	CALR fs-07-09	RTRRKMRRK	9	A*02:01	-26.0175	-1.05936	-2.00422	FALSE	66.3884	38790.3	63.9286	NA	NA	NA	No	No	No
CALR fs	CALR fs-07-10	RRTRRKMRRK	10	A*02:01	-12.9315	-0.058679	-0.396624	FALSE	79.9042	42229.8	80	NA	NA	NA	No	No	No
CALR fs	CALR fs-07-11	MRRTRRKMRRK	11	A*02:01	1.11626	1.01554	1.32911	FALSE	87.3924	44056.1	90	NA	NA	NA	No	No	No
CALR fs	CALR fs-08-08	RTRRKMRR	8	A*02:01	-0.394985	0.899979	1.14346	FALSE	85.146	43502.4	82	NA	NA	NA	No	No	No
CALR fs	CALR fs-08-09	RRTRRKMRR	9	A*02:01	-31.3412	-1.46646	-2.65823	FALSE	82.8421	42938.9	64.6429	NA	NA	NA	No	No	No
CALR fs	CALR fs-08-10	MRRTRRKMRR	10	A*02:01	-10.5959	0.11992	-0.109705	FALSE	88.5972	44356	90	NA	NA	NA	No	No	No
CALR fs	CALR fs-08-11	RMRRTRRKMRR	11	A*02:01	-18.0148	-0.447395	-1.0211	FALSE	68.0487	39233.5	83	NA	NA	NA	No	No	No
CALR fs	CALR fs-09-08	RRTRRKMR	8	A*02:01	-2.6962	0.724006	0.86076	FALSE	95.6123	46597.3	92.5	NA	NA	NA	No	No	No
CALR fs	CALR fs-09-09	MRRTRRKMR	9	A*02:01	2.93663	1.15475	1.55274	FALSE	93.5122	45710	90	NA	NA	NA	No	No	No
CALR fs	CALR fs-09-10	RMRRTRRKMR	10	A*02:01	-9.05032	0.238111	0.0801688	FALSE	61.4405	37390.8	71.875	NA	NA	NA	No	No	No
CALR fs	CALR fs-10-08	MRRTRRKM	8	A*02:01	0.120213	0.939376	1.20675	FALSE	90.7011	44906	82	NA	NA	NA	No	No	No
CALR fs	CALR fs-10-09	RMRRTRRKM	9	A*02:01	1.7345	1.06282	1.40506	FALSE	34.0318	26138.5	30.8333	NA	NA	NA	No	No	No
CALR fs	CALR fs-10-10	RRMRRTRRKM	10	A*02:01	-14.8549	-0.205761	-0.632911	FALSE	50.3854	33758.9	52.4074	NA	NA	NA	No	No	No
CALR fs	CALR fs-10-11	MRRMRRTRRKM	11	A*02:01	-12.5537	-0.0297879	-0.350211	FALSE	65.555	38569.7	81	NA	NA	NA	No	No	No
CALR fs	CALR fs-11-08	RMRRTRRK	8	A*02:01	1.25365	1.02605	1.34599	FALSE	72.4579	40380.4	78	NA	NA	NA	No	No	No
CALR fs	CALR fs-11-09	RRMRRTRRK	9	A*02:01	-8.19165	0.303773	0.185654	FALSE	64.4501	38262.1	48.8333	NA	NA	NA	No	No	No
CALR fs	CALR fs-11-10	MRRMRRTRRK	10	A*02:01	-17.3622	-0.397492	-0.940928	FALSE	78.7578	41946.6	80	NA	NA	NA	No	No	No
CALR fs	CALR fs-11-11	RMRRMRRTRRK	11	A*02:01	-15.8853	-0.284555	-0.759494	FALSE	56.5623	35872.6	71.875	NA	NA	NA	No	No	No
CALR fs	CALR fs-12-09	MRRMRRTRR	9	A*02:01	-5.54697	0.50601	0.510549	FALSE	85.2806	43535.4	76	NA	NA	NA	No	No	No
CALR fs	CALR fs-12-10	RMRRMRRTRR	10	A*02:01	-31.9595	-1.51374	-2.73418	FALSE	53.234	34750.6	65.5	NA	NA	NA	No	No	No
DNMT3A R882H	DNMT3A R882H-01-08	HLARQRLL	8	A*02:01	-12.093	-0.346428	-0.531707	FALSE	31.6134	24637.2	21.4809	24.4356	19405	17.7222	No	No	No
DNMT3A R882H	DNMT3A R882H-01-09	HLARQRLLG	9	A*02:01	-26.6445	-0.832001	-1.6	FALSE	35.0886	26755.1	33.037	27.1548	21527.6	27.5556	No	No	No
DNMT3A R882H	DNMT3A R882H-01-10	HLARQRLLGR	10	A*02:01	-10.897	-0.306518	-0.443903	FALSE	34.9618	26681.4	31.6471	31.7619	24735.8	29.55	No	No	No
DNMT3A R882H	DNMT3A R882H-01-11	HLARQRLLGRS	11	A*02:01	-2.12625	-0.0138442	0.2	FALSE	45.7939	31976.6	66	37.9794	28383.7	60.3571	No	No	No
DNMT3A R882H	DNMT3A R882H-02-08	SHLARQRL	8	A*02:01	-4.8505	-0.104751	0	FALSE	75.6598	41190.5	63.9286	75.2838	41099.7	42.0833	No	No	No
DNMT3A R882H	DNMT3A R882H-02-09	SHLARQRLL	9	A*02:01	-50.897	-1.64129	-3.38049	FALSE	41.0528	29914.2	27.9444	40.8715	29828.5	18.2063	No	No	No
DNMT3A R882H	DNMT3A R882H-02-10	SHLARQRLLG	10	A*02:01	0	0.0571071	0.356098	FALSE	45.1672	31715.7	54.8148	43.878	31172.1	49.7143	No	No	No
DNMT3A R882H	DNMT3A R882H-02-11	SHLARQRLLGR	11	A*02:01	-14.0199	-0.410728	-0.673171	FALSE	55.1406	35424.1	64.2857	55.1919	35440.2	57.1053	No	No	No
DNMT3A R882H	DNMT3A R882H-03-08	MSHLARQR	8	A*02:01	-18.3389	-0.554848	-0.990244	TRUE	74.1125	40802.8	71.875	76.2053	41322.7	74.375	No	No	No
DNMT3A R882H	DNMT3A R882H-03-09	MSHLARQRL	9	A*02:01	-8.10631	-0.213395	-0.239024	TRUE	39.0012	28908.1	32.6552	46.857	32409.9	39.2667	No	No	No
DNMT3A R882H	DNMT3A R882H-03-10	MSHLARQRLL	10	A*02:01	12.093	0.460643	1.2439	TRUE	29.4742	23196	46.875	30.5788	23946.3	35.8182	No	No	No
DNMT3A R882H	DNMT3A R882H-03-11	MSHLARQRLLG	11	A*02:01	12.2259	0.465077	1.25366	TRUE	47.9251	32839.1	86.6667	48.4596	33048	85	No	No	No
DNMT3A R882H	DNMT3A R882H-04-08	NMSHLARQ	8	A*02:01	26.711	0.948433	2.31707	FALSE	74.1073	40801.5	73.125	78.7025	41932.9	78	No	No	No
DNMT3A R882H	DNMT3A R882H-04-09	NMSHLARQR	9	A*02:01	-20.9302	-0.64132	-1.18049	FALSE	50.1788	33688.1	40.7857	52.1099	34355.8	45.7	No	No	No
DNMT3A R882H	DNMT3A R882H-04-10	NMSHLARQRL	10	A*02:01	32.9568	1.15685	2.77561	FALSE	14.6868	10251.9	16.5581	19.1605	14708	21.8855	No	No	No
DNMT3A R882H	DNMT3A R882H-04-11	NMSHLARQRLL	11	A*02:01	11.0963	0.427384	1.17073	FALSE	19.9552	15481.2	40.3571	23.4111	18536.7	42.0833	No	No	No
DNMT3A R882H	DNMT3A R882H-05-08	SNMSHLAR	8	A*02:01	25.6478	0.912957	2.23902	FALSE	70.098	39785.3	68	73.3179	40599.4	73.75	No	No	No
DNMT3A R882H	DNMT3A R882H-05-09	SNMSHLARQ	9	A*02:01	4.98339	0.223399	0.721951	FALSE	58.1198	36370.5	54.6296	60.2262	37044.9	59.7368	No	No	No
DNMT3A R882H	DNMT3A R882H-05-10	SNMSHLARQR	10	A*02:01	-6.37874	-0.155747	-0.112195	FALSE	48.5174	33070.5	52.963	51.5297	34153.8	58.9474	No	No	No
DNMT3A R882H	DNMT3A R882H-05-11	SNMSHLARQRL	11	A*02:01	-3.72093	-0.0670576	0.0829268	FALSE	37.323	28033.9	49.4286	44.0436	31243.3	59.4737	No	No	No
DNMT3A R882H	DNMT3A R882H-06-08	VSNMSHLA	8	A*02:01	-0.398671	0.0438038	0.326829	FALSE	52.971	34657.9	49	67.8653	39184.3	68.5	No	No	No
DNMT3A R882H	DNMT3A R882H-06-09	VSNMSHLAR	9	A*02:01	20.0664	0.72671	1.82927	FALSE	48.8569	33203.2	49.7143	54.9894	35376.2	52.7778	No	No	No
DNMT3A R882H	DNMT3A R882H-06-10	VSNMSHLARQ	10	A*02:01	-2.45847	-0.0249303	0.17561	FALSE	53.6108	34884	67.5	56.5098	35856	69	No	No	No
DNMT3A R882H	DNMT3A R882H-06-11	VSNMSHLARQR	11	A*02:01	-40.9967	-1.31092	-2.65366	FALSE	62.5219	37701.6	78	66.1875	38737	83	No	No	No
DNMT3A R882H	DNMT3A R882H-07-08	DVSNMSHL	8	A*02:01	-0.199336	0.0504555	0.341463	FALSE	61.7642	37483.6	37.1667	68.5832	39377.2	42.8333	No	No	No
DNMT3A R882H	DNMT3A R882H-07-09	DVSNMSHLA	9	A*02:01	8.77076	0.349781	1	FALSE	30.1183	23635.6	20.1667	47.4123	32633	34.3846	No	No	No
DNMT3A R882H	DNMT3A R882H-07-10	DVSNMSHLAR	10	A*02:01	-20.5316	-0.628016	-1.15122	FALSE	56.4609	35840.4	58.1579	62.7	37753	61.0714	No	No	No
DNMT3A R882H	DNMT3A R882H-07-11	DVSNMSHLARQ	11	A*02:01	-30.2326	-0.951732	-1.86341	FALSE	71.2315	40070	77	73.2043	40570.4	79	No	No	No
DNMT3A R882H	DNMT3A R882H-08-08	TDVSNMSH	8	A*02:01	-17.6744	-0.532676	-0.941463	TRUE	94.143	45892.3	85	86.1433	43747.4	71.875	No	No	No
DNMT3A R882H	DNMT3A R882H-08-09	TDVSNMSHL	9	A*02:01	-12.093	-0.346428	-0.531707	FALSE	47.8837	32822.4	25.5942	53.4362	34822.1	28.1957	No	No	No
DNMT3A R882H	DNMT3A R882H-08-10	TDVSNMSHLA	10	A*02:01	33.8206	1.18568	2.83902	FALSE	24.024	19076.9	25.5507	37.2669	28004.2	41.8333	No	No	No
DNMT3A R882H	DNMT3A R882H-09-09	YTDVSNMSH	9	A*02:01	-3.65448	-0.0648404	0.0878049	TRUE	38.4891	28644.3	26.1017	33.0299	25521.7	22.1604	No	No	No
DNMT3A R882H	DNMT3A R882H-09-10	YTDVSNMSHL	10	A*02:01	61.0631	2.09474	4.83902	FALSE	6.6967	2618.31	4.9325	7.1135	2947.77	5.1777	No	No	No
DNMT3A R882H	DNMT3A R882H-09-11	YTDVSNMSHLA	11	A*02:01	119.203	4.03481	9.10732	FALSE	13.2511	8746.5	17.4519	17.8925	13508.3	23.2637	Yes	No	No
DNMT3A R882H	DNMT3A R882H-10-10	HYTDVSNMSH	10	A*02:01	-13.3555	-0.388556	-0.62439	TRUE	66.6746	38866.3	56.5789	55.5746	35560.4	37.3333	No	No	No
DNMT3A R882H	DNMT3A R882H-10-11	HYTDVSNMSHL	11	A*02:01	-37.7409	-1.20228	-2.41463	FALSE	22.7761	17988.8	32.931	24.2358	19245	32.6207	No	No	No
DNMT3A R882H	DNMT3A R882H-11-11	VHYTDVSNMSH	11	A*02:01	-42.9236	-1.37522	-2.79512	TRUE	75.4847	41148.2	76	57.8521	36284.5	45.1	No	No	No
EGFR C797S	EGFR C797S-01-08	SLLDYVRE	8	A*02:01	41.0707	0.486027	1.455	FALSE	22.6563	17886.7	9.964	27.3345	21664.3	29.025	No	No	No
EGFR C797S	EGFR C797S-01-09	SLLDYVREH	9	A*02:01	30.4957	0.277272	0.955	FALSE	21.6378	17011.1	8.6219	24.9582	19829.7	20.4375	No	No	No
EGFR C797S	EGFR C797S-01-10	SLLDYVREHK	10	A*02:01	25.8691	0.185941	0.73625	FALSE	17.9741	13595	10.6447	18.3738	13964.6	27.9259	No	No	No
EGFR C797S	EGFR C797S-01-11	SLLDYVREHKD	11	A*02:01	57.6471	0.813251	2.23875	FALSE	39.641	29232	40.1429	42.5728	30604.3	85	No	No	No
EGFR C797S	EGFR C797S-02-08	GSLLDYVR	8	A*02:01	-49.5572	-1.30301	-2.83	FALSE	75.094	41053.9	71.25	87.7325	44140.6	86.6667	No	No	No
EGFR C797S	EGFR C797S-02-09	GSLLDYVRE	9	A*02:01	38.6385	0.438013	1.34	FALSE	62.5459	37708.5	50.7407	77.4438	41624.2	63.9286	No	No	No
EGFR C797S	EGFR C797S-02-10	GSLLDYVREH	10	A*02:01	-11.8044	-0.557749	-1.045	FALSE	40.6383	29717.4	21.3893	40.4408	29623.6	21.4122	No	No	No
EGFR C797S	EGFR C797S-02-11	GSLLDYVREHK	11	A*02:01	11.4871	-0.0979659	0.05625	FALSE	43.6581	31076.8	44.3	44.4286	31405	54.6296	No	No	No
EGFR C797S	EGFR C797S-03-08	FGSLLDYV	8	A*02:01	-51.2492	-1.33641	-2.91	TRUE	16.8345	12428.5	24.8052	18.1465	13755.7	42.5	No	No	No
EGFR C797S	EGFR C797S-03-09	FGSLLDYVR	9	A*02:01	4.77198	-0.230526	-0.26125	TRUE	34.9506	26674.8	48.6667	39.6919	29258	68.5	No	No	No
EGFR C797S	EGFR C797S-03-10	FGSLLDYVRE	10	A*02:01	-3.58229	-0.395442	-0.65625	TRUE	42.6396	30633.8	68.5	50.7601	33887.7	74.375	No	No	No
EGFR C797S	EGFR C797S-03-11	FGSLLDYVREH	11	A*02:01	-2.02247	-0.364651	-0.5825	TRUE	28.2607	22358	28.6522	28.2554	22354.3	28.6522	No	No	No
EGFR C797S	EGFR C797S-04-08	PFGSLLDY	8	A*02:01	-36.074	-1.03684	-2.1925	FALSE	86.1568	43750.7	70.625	81.0608	42508.1	86.6667	No	No	No
EGFR C797S	EGFR C797S-04-09	PFGSLLDYV	9	A*02:01	-0.832783	-0.341166	-0.52625	FALSE	30.4201	23838.7	26.7627	29.3908	23139.4	50.1852	No	No	No
EGFR C797S	EGFR C797S-04-10	PFGSLLDYVR	10	A*02:01	23.0668	0.130621	0.60375	FALSE	57.687	36231.5	84	61.22	37327.8	95	No	No	No
EGFR C797S	EGFR C797S-04-11	PFGSLLDYVRE	11	A*02:01	-5.24785	-0.428321	-0.735	FALSE	79.3494	42092.5	96.6667	86.9908	43956.6	98.3333	No	No	No
EGFR C797S	EGFR C797S-05-08	MPFGSLLD	8	A*02:01	-4.82485	-0.419971	-0.715	FALSE	66.3251	38773.5	75	58.0844	36359.1	92.5	No	No	No
EGFR C797S	EGFR C797S-05-09	MPFGSLLDY	9	A*02:01	42.1018	0.506381	1.50375	FALSE	37.5859	28173.5	21.6336	31.8319	24782.4	38.8824	No	No	No
EGFR C797S	EGFR C797S-05-10	MPFGSLLDYV	10	A*02:01	22.961	0.128534	0.59875	FALSE	6.7105	2628.79	15.3042	5.3577	1704.9	18.4664	No	No	No
EGFR C797S	EGFR C797S-05-11	MPFGSLLDYVR	11	A*02:01	-3.63516	-0.396486	-0.65875	FALSE	23.2792	18421.9	51.2963	21.2363	16656.8	58.9474	No	No	No
EGFR C797S	EGFR C797S-06-08	LMPFGSLL	8	A*02:01	92.9676	1.51049	3.90875	FALSE	6.7917	2691.5	4.5224	4.9224	1453.06	6.3342	No	No	No
EGFR C797S	EGFR C797S-06-09	LMPFGSLLD	9	A*02:01	29.4382	0.256396	0.905	FALSE	27.4549	21756.4	37.7778	21.3216	16731.4	52.963	No	No	No
EGFR C797S	EGFR C797S-06-10	LMPFGSLLDY	10	A*02:01	23.3047	0.135318	0.615	FALSE	11.9342	7444.47	17.9593	10.5164	5999.34	27.6296	No	No	No
EGFR C797S	EGFR C797S-06-11	LMPFGSLLDYV	11	A*02:01	160.886	2.85122	7.12	FALSE	1.4932	170.895	6.6825	1.7544	221.43	7.705	Yes	Yes	No
EGFR C797S	EGFR C797S-07-08	QLMPFGSL	8	A*02:01	28.9623	0.247002	0.8825	FALSE	7.927	3636.69	3.489	7.7786	3504.88	6.4972	No	No	No
EGFR C797S	EGFR C797S-07-09	QLMPFGSLL	9	A*02:01	160.304	2.83974	7.0925	FALSE	0.5379	41.5445	0.206	0.3742	27.584	0.4761	Yes	Yes	Yes
EGFR C797S	EGFR C797S-07-10	QLMPFGSLLD	10	A*02:01	35.228	0.37069	1.17875	FALSE	4.9685	1479.4	4.4305	3.5689	776.714	7.5135	No	No	No
EGFR C797S	EGFR C797S-07-11	QLMPFGSLLDY	11	A*02:01	37.766	0.420791	1.29875	FALSE	10.5999	6082.74	10.1281	8.6621	4273.61	15.5536	No	No	No
EGFR C797S	EGFR C797S-08-08	TQLMPFGS	8	A*02:01	-20.7931	-0.735191	-1.47	TRUE	49.7234	33524.8	58.4211	40.1893	29504.7	43.4	No	No	No
EGFR C797S	EGFR C797S-08-09	TQLMPFGSL	9	A*02:01	124.666	2.13624	5.4075	FALSE	7.7271	3460.26	6.2041	8.9696	4547.64	11.7326	Yes	No	No
EGFR C797S	EGFR C797S-08-10	TQLMPFGSLL	10	A*02:01	65.499	0.968252	2.61	FALSE	1.408	154.417	1.0468	0.8714	75.3696	2.3133	No	Yes	Yes
EGFR C797S	EGFR C797S-08-11	TQLMPFGSLLD	11	A*02:01	5.80304	-0.210172	-0.2125	FALSE	7.6802	3420.1	10.1119	6.6098	2553.1	17.4778	No	No	No
EGFR C797S	EGFR C797S-09-09	ITQLMPFGS	9	A*02:01	9.10773	-0.144936	-0.05625	TRUE	25.3945	20161.6	35.2273	18.257	13856.8	19.7967	No	No	No
EGFR C797S	EGFR C797S-09-10	ITQLMPFGSL	10	A*02:01	-52.5711	-1.3625	-2.9725	FALSE	8.4254	4068.23	14.5936	9.1353	4693.56	19.5055	No	No	No
EGFR C797S	EGFR C797S-09-11	ITQLMPFGSLL	11	A*02:01	27.5611	0.219342	0.81625	FALSE	1.2523	129.85	1.7534	1.0409	97.3901	3.8614	No	Yes	Yes
EGFR C797S	EGFR C797S-10-10	LITQLMPFGS	10	A*02:01	-15.5585	-0.631858	-1.2225	TRUE	22.2296	17527.5	58.1579	17.6823	13287.4	41.8333	No	No	No
EGFR C797S	EGFR C797S-10-11	LITQLMPFGSL	11	A*02:01	-3.58229	-0.395442	-0.65625	FALSE	10.8323	6321.2	27.9444	11.684	7178.54	35.8636	No	No	No
EGFR C797S	EGFR C797S-11-11	QLITQLMPFGS	11	A*02:01	16.4045	-0.000894659	0.28875	TRUE	13.7093	9219.34	30.9444	10.4926	5975.76	22.1604	No	No	No
EGFR E746_A750del	EGFR E746_A750del-01-10	KTSPKANKEI	10	A*02:01	-7.01917	0.530739	0.392308	FALSE	32.9588	25478.1	23.1538	NA	NA	NA	No	No	No
EGFR E746_A750del	EGFR E746_A750del-01-11	KTSPKANKEIL	11	A*02:01	-23.1989	0.0199476	-0.392308	FALSE	48.0239	32878.6	41.25	NA	NA	NA	No	No	No
EGFR E746_A750del	EGFR E746_A750del-03-11	AIKTSPKANKE	11	A*02:01	-36.92	-0.413224	-1.05769	FALSE	88.0822	44227.6	78	NA	NA	NA	No	No	No
EGFR E746_A750del	EGFR E746_A750del-04-11	VAIKTSPKANK	11	A*02:01	-2.94779	0.659271	0.589744	FALSE	70.7258	39942.8	63.2143	NA	NA	NA	No	No	No
EGFR E746_A750del	EGFR E746_A750del-04-8	VAIKTSPK	8	A*02:01	-50.6675	-0.847229	-1.72436	FALSE	68.395	39326.5	65	NA	NA	NA	No	No	No
EGFR E746_A750del	EGFR E746_A750del-05-8	PVAIKTSP	8	A*02:01	4.32254	0.888794	0.942308	FALSE	93.4436	45690.2	90	NA	NA	NA	No	No	No
EGFR E746_A750del	EGFR E746_A750del-05-9	PVAIKTSPK	9	A*02:01	-38.427	-0.460797	-1.13077	FALSE	65.6768	38601.9	62.5	NA	NA	NA	No	No	No
EGFR E746_A750del	EGFR E746_A750del-06-10	IPVAIKTSPK	10	A*02:01	-92.8619	-2.17929	-3.77051	FALSE	41.7627	30242.2	54.4444	NA	NA	NA	No	No	No
EGFR E746_A750del	EGFR E746_A750del-07-10	KIPVAIKTSP	10	A*02:01	7.86517	1.00063	1.1141	FALSE	46.1344	32117	41.9167	NA	NA	NA	No	No	No
EGFR E746_A750del	EGFR E746_A750del-08-11	VKIPVAIKTSP	11	A*02:01	1.5466	0.801158	0.807692	FALSE	81.1583	42531.5	80	NA	NA	NA	No	No	No
EGFR G719A	EGFR G719A-01-08	ASGAFGTV	8	A*02:01	-21.5863	-0.193462	0.196078	FALSE	32.6198	25270.3	28.7826	37.2572	27999	33.1852	No	No	No
EGFR G719A	EGFR G719A-01-09	ASGAFGTVY	9	A*02:01	-13.6814	-0.0664098	0.504644	FALSE	51.9385	34296	29.825	55.3362	35485.4	32.3103	No	No	No
EGFR G719A	EGFR G719A-01-10	ASGAFGTVYK	10	A*02:01	-58.4402	-0.785809	-1.24252	FALSE	42.6074	30619.5	47.625	45.2707	31758.7	50	No	No	No
EGFR G719A	EGFR G719A-01-11	ASGAFGTVYKG	11	A*02:01	0.224719	0.157101	1.04747	FALSE	55.533	35547.3	70.625	59.3509	36769	70	No	No	No
EGFR G719A	EGFR G719A-02-08	LASGAFGT	8	A*02:01	-86.7019	-1.24005	-2.34572	FALSE	34.0935	26174.2	33.4074	51.7543	34231.9	53.1481	No	No	No
EGFR G719A	EGFR G719A-02-09	LASGAFGTV	9	A*02:01	94.501	1.67239	4.72755	FALSE	7.6787	3418.77	7.5829	14.2245	9761.99	13.948	No	No	No
EGFR G719A	EGFR G719A-02-10	LASGAFGTVY	10	A*02:01	-47.8916	-0.616263	-0.830753	FALSE	27.3566	21681.2	35.9545	40.3327	29572.4	51.2963	No	No	No
EGFR G719A	EGFR G719A-02-11	LASGAFGTVYK	11	A*02:01	-23.8334	-0.229581	0.108359	FALSE	37.0619	27895.9	56.5789	51.1954	34038	73.125	No	No	No
EGFR G719A	EGFR G719A-03-08	VLASGAFG	8	A*02:01	-1.65235	0.126931	0.9742	TRUE	29.6251	23298.9	19.8022	43.467	30994.2	29.875	No	No	No
EGFR G719A	EGFR G719A-03-09	VLASGAFGT	9	A*02:01	152.082	2.59787	6.97523	TRUE	2.1883	316.093	1.1343	4.4643	1212.44	2.3174	Yes	No	Yes
EGFR G719A	EGFR G719A-03-10	VLASGAFGTV	10	A*02:01	172.835	2.93144	7.78535	TRUE	0.4349	32.6075	0.3641	1.1211	109.672	0.8234	Yes	Yes	Yes
EGFR G719A	EGFR G719A-03-11	VLASGAFGTVY	11	A*02:01	65.076	1.19944	3.57895	TRUE	5.2615	1646.48	7.0082	10.7634	6249.52	13.708	No	No	No
EGFR G719A	EGFR G719A-04-08	KVLASGAF	8	A*02:01	-29.729	-0.32434	-0.121775	FALSE	45.0364	31661.6	34.4615	47.1674	32535	30.9444	No	No	No
EGFR G719A	EGFR G719A-04-09	KVLASGAFG	9	A*02:01	-29.6497	-0.323065	-0.118679	FALSE	28.1143	22256.8	30.6944	30.839	24123.6	27.463	No	No	No
EGFR G719A	EGFR G719A-04-10	KVLASGAFGT	10	A*02:01	5.19498	0.236987	1.24149	FALSE	6.8495	2737.08	5.3422	10.2517	5742.19	9.23	No	No	No
EGFR G719A	EGFR G719A-04-11	KVLASGAFGTV	11	A*02:01	185.684	3.13795	8.28689	FALSE	2.9705	553.554	5.2416	4.0537	1000.66	4.2569	Yes	No	No
EGFR G719A	EGFR G719A-05-08	IKVLASGA	8	A*02:01	-66.6887	-0.918385	-1.5645	FALSE	84.6846	43389.1	88.3333	87.9016	44182.6	83	No	No	No
EGFR G719A	EGFR G719A-05-09	IKVLASGAF	9	A*02:01	-37.2902	-0.445868	-0.416925	FALSE	62.618	37729.4	46.75	63.5652	38003.9	43.4	No	No	No
EGFR G719A	EGFR G719A-05-10	IKVLASGAFG	10	A*02:01	-7.07204	0.0398216	0.762642	FALSE	37.4639	28108.6	63.5714	41.4732	30108	57.6316	No	No	No
EGFR G719A	EGFR G719A-05-11	IKVLASGAFGT	11	A*02:01	56.1401	1.05582	3.23013	FALSE	8.1786	3852.37	9.4198	14.8972	10483	16.3581	No	No	No
EGFR G719A	EGFR G719A-06-08	KIKVLASG	8	A*02:01	-40.4098	-0.496009	-0.5387	FALSE	73.3557	40609	72.5	84.5011	43344	81	No	No	No
EGFR G719A	EGFR G719A-06-09	KIKVLASGA	9	A*02:01	-51.1434	-0.668529	-0.957688	FALSE	23.2362	18384.7	18.583	27.4309	21738	18.1166	No	No	No
EGFR G719A	EGFR G719A-06-10	KIKVLASGAF	10	A*02:01	-44.7984	-0.566547	-0.71001	FALSE	30.4319	23846.7	38.1176	33.1463	25592.8	31.7059	No	No	No
EGFR G719A	EGFR G719A-06-11	KIKVLASGAFG	11	A*02:01	-59.3391	-0.800256	-1.27761	FALSE	48.1807	32939.5	81	51.6872	34208.6	71.25	No	No	No
EGFR G719A	EGFR G719A-07-08	KKIKVLAS	8	A*02:01	-33.2188	-0.38043	-0.257998	FALSE	88.1822	44252.5	83	91.1433	45031.5	86.6667	No	No	No
EGFR G719A	EGFR G719A-07-09	KKIKVLASG	9	A*02:01	-50.2181	-0.653657	-0.921569	FALSE	73.741	40707.6	68.5	82.974	42970.9	83	No	No	No
EGFR G719A	EGFR G719A-07-10	KKIKVLASGA	10	A*02:01	-66.4243	-0.914136	-1.55418	FALSE	31.7108	24701.8	40.5	37.5596	28159.4	40.7143	No	No	No
EGFR G719A	EGFR G719A-07-11	KKIKVLASGAF	11	A*02:01	-61.8771	-0.841049	-1.37668	FALSE	55.0905	35408.3	62.8571	60.6008	37151.3	64.6429	No	No	No
EGFR G719A	EGFR G719A-08-08	FKKIKVLA	8	A*02:01	2.26041	0.18982	1.12693	TRUE	81.724	42668	67.5	95.1623	46261.7	96.6667	No	No	No
EGFR G719A	EGFR G719A-08-09	FKKIKVLAS	9	A*02:01	-46.041	-0.586519	-0.758514	FALSE	70.5057	39887.5	65.5	75.6506	41188.3	70.625	No	No	No
EGFR G719A	EGFR G719A-08-10	FKKIKVLASG	10	A*02:01	-53.8136	-0.711447	-1.06192	FALSE	66.3125	38770.1	88.3333	76.972	41509.1	96.6667	No	No	No
EGFR G719A	EGFR G719A-08-11	FKKIKVLASGA	11	A*02:01	-24.8116	-0.245303	0.0701755	FALSE	33.5616	25848	63.2143	39.7137	29269	55.5263	No	No	No
EGFR G719A	EGFR G719A-09-09	EFKKIKVLA	9	A*02:01	-15.3734	-0.093605	0.438597	TRUE	61.2242	37329	31.5294	89.8847	44678.7	75	No	No	No
EGFR G719A	EGFR G719A-09-10	EFKKIKVLAS	10	A*02:01	-45.7237	-0.581419	-0.74613	FALSE	79.6296	42161.8	80	83.8054	43173.7	83	No	No	No
EGFR G719A	EGFR G719A-09-11	EFKKIKVLASG	11	A*02:01	-5.90879	0.0585183	0.80805	FALSE	81.6571	42651.8	96.6667	89.362	44547.4	98.3333	No	No	No
EGFR G719A	EGFR G719A-10-10	TEFKKIKVLA	10	A*02:01	-28.4071	-0.303093	-0.0701755	TRUE	40.8073	29797.9	27.9074	74.687	40950.6	58.9474	No	No	No
EGFR G719A	EGFR G719A-10-11	TEFKKIKVLAS	11	A*02:01	-52.9412	-0.697424	-1.02786	FALSE	69.3232	39577.1	66.5	72.9309	40500.7	71.25	No	No	No
EGFR G719A	EGFR G719A-11-11	ETEFKKIKVLA	11	A*02:01	-53.0734	-0.699549	-1.03302	TRUE	63.052	37854.9	67	83.7194	43152.7	86.6667	No	No	No
EGFR L858R	EGFR L858R-01-08	RAKLLGAE	8	A*02:01	3.60872	0.744015	1.15466	FALSE	82.6682	42896.6	80	73.1751	40563	74.375	No	No	No
EGFR L858R	EGFR L858R-01-11	RAKLLGAEEKE	11	A*02:01	-63.0139	-2.09149	-3.27417	FALSE	64.3893	38244.3	51.8519	57.6015	36204.1	56.5789	No	No	No
EGFR L858R	EGFR L858R-02-08	GRAKLLGA	8	A*02:01	-15.9022	-0.0863833	-0.142355	FALSE	76.3675	41362	62.8571	10.5552	6037.89	5.7867	No	No	No
EGFR L858R	EGFR L858R-02-11	GRAKLLGAEEK	11	A*02:01	2.36616	0.69113	1.07206	FALSE	76.4062	41371.4	61.0714	42.4992	30571.9	35.9091	No	No	No
EGFR L858R	EGFR L858R-03-08	FGRAKLLG	8	A*02:01	-14.3424	-0.0199964	-0.0386643	TRUE	82.1712	42776.1	75	55.1002	35411.4	65	No	No	No
EGFR L858R	EGFR L858R-03-09	FGRAKLLGA	9	A*02:01	-53.2584	-1.67629	-2.62566	TRUE	19.4636	14998.2	20.1319	5.3714	1713.38	6.9158	No	No	No
EGFR L858R	EGFR L858R-03-10	FGRAKLLGAE	10	A*02:01	-18.8367	-0.21128	-0.337434	TRUE	46.8217	32395.5	74.375	13.0359	8532.82	27.9815	No	No	No
EGFR L858R	EGFR L858R-03-11	FGRAKLLGAEE	11	A*02:01	-52.2274	-1.63241	-2.55712	TRUE	70.3595	39850.8	84	42.7027	30661.6	80	No	No	No
EGFR L858R	EGFR L858R-04-08	DFGRAKLL	8	A*02:01	-0.304032	0.577485	0.894552	FALSE	78.3192	41838.7	59.4737	66.6398	38857.1	48.1667	No	No	No
EGFR L858R	EGFR L858R-04-09	DFGRAKLLG	9	A*02:01	44.0582	2.46557	3.84359	FALSE	91.9335	45256.7	92.5	84.0711	43238.7	82	No	No	No
EGFR L858R	EGFR L858R-04-10	DFGRAKLLGA	10	A*02:01	-26.768	-0.548841	-0.864675	FALSE	43.5493	31029.7	53.3333	20.7495	16214.8	36.2632	No	No	No
EGFR L858R	EGFR L858R-04-11	DFGRAKLLGAE	11	A*02:01	-28.7773	-0.634356	-0.998243	FALSE	81.3322	42573.4	98.3333	42.9444	30768.6	88.3333	No	No	No
EGFR L858R	EGFR L858R-05-08	TDFGRAKL	8	A*02:01	13.7343	1.17497	1.82777	FALSE	65.4349	38538	41.75	48.6899	33137.9	29.55	No	No	No
EGFR L858R	EGFR L858R-05-09	TDFGRAKLL	9	A*02:01	-13.7607	0.00475801	0	FALSE	46.2317	32156.3	22.6415	37.8442	28311.3	19.522	No	No	No
EGFR L858R	EGFR L858R-05-10	TDFGRAKLLG	10	A*02:01	10.7204	1.04669	1.62742	FALSE	73.655	40685.6	70	63.2118	37901.2	65.5	No	No	No
EGFR L858R	EGFR L858R-05-11	TDFGRAKLLGA	11	A*02:01	-0.96497	0.549355	0.850615	FALSE	38.8845	28847.8	35.6818	29.7317	23371.9	35.2727	No	No	No
EGFR L858R	EGFR L858R-06-09	ITDFGRAKL	9	A*02:01	-42.0225	-1.19808	-1.87873	FALSE	12.9122	8406.63	4.63	6.0028	2123.72	1.9734	No	No	No
EGFR L858R	EGFR L858R-06-10	ITDFGRAKLL	10	A*02:01	0.991408	0.63262	0.980668	FALSE	14.6505	10212.5	11.8399	7.8025	3525.8	7.303	No	No	No
EGFR L858R	EGFR L858R-06-11	ITDFGRAKLLG	11	A*02:01	8.31461	0.9443	1.46749	FALSE	48.6	33102.8	63.2143	32.7994	25380.2	53.1481	No	No	No
EGFR L858R	EGFR L858R-07-08	KITDFGRA	8	A*02:01	5.08923	0.807026	1.25308	FALSE	39.8112	29318.8	29.775	25.6641	20367.5	18.1749	No	No	No
EGFR L858R	EGFR L858R-07-10	KITDFGRAKL	10	A*02:01	7.68011	0.917296	1.42531	FALSE	9.8464	5355.35	4.4823	3.8914	921.351	2.2595	No	No	No
EGFR L858R	EGFR L858R-07-11	KITDFGRAKLL	11	A*02:01	-27.9048	-0.597224	-0.940246	FALSE	17.7808	13390.5	13.6315	6.5105	2480.51	4.5847	No	No	No
EGFR L858R	EGFR L858R-08-08	VKITDFGR	8	A*02:01	11.6457	1.08608	1.68893	TRUE	85.5649	43605.1	78	55.3582	35492.3	44.4	No	No	No
EGFR L858R	EGFR L858R-08-09	VKITDFGRA	9	A*02:01	-33.774	-0.847019	-1.3304	FALSE	60.8142	37212	47.625	45.5273	31865.4	42.1667	No	No	No
EGFR L858R	EGFR L858R-08-10	VKITDFGRAK	10	A*02:01	-28.8037	-0.635481	-1	FALSE	50.1384	33674.2	39.4	35.6026	27054.1	26.7119	No	No	No
EGFR L858R	EGFR L858R-08-11	VKITDFGRAKL	11	A*02:01	12.2802	1.11308	1.73111	FALSE	33.5299	25828.4	29.3	18.133	13743.3	21.0305	No	No	No
EGFR L858R	EGFR L858R-09-09	HVKITDFGR	9	A*02:01	-6.64904	0.307437	0.472759	TRUE	49.0522	33278.4	37.6111	15.0122	10609.7	8.6239	No	No	No
EGFR L858R	EGFR L858R-09-10	HVKITDFGRA	10	A*02:01	-32.0026	-0.77163	-1.21265	FALSE	24.2674	19270.2	19.1264	14.7379	10307.5	14.1399	No	No	No
EGFR L858R	EGFR L858R-09-11	HVKITDFGRAK	11	A*02:01	-5.80304	0.343443	0.528998	FALSE	60.0311	36989.7	52.963	44.9266	31615.4	41.1667	No	No	No
EGFR L858R	EGFR L858R-10-10	QHVKITDFGR	10	A*02:01	-21.7713	-0.336178	-0.532513	TRUE	57.2335	36086.4	54.8148	27.8197	22037.8	31.0588	No	No	No
EGFR L858R	EGFR L858R-10-11	QHVKITDFGRA	11	A*02:01	-58.9954	-1.92046	-3.00703	FALSE	58.3826	36455.2	74.375	42.4452	30548.1	66	No	No	No
EGFR L858R	EGFR L858R-11-11	PQHVKITDFGR	11	A*02:01	-26.5829	-0.540964	-0.852373	TRUE	80.9346	42477.7	92.5	50.3257	33738.4	66.5	No	No	No
EGFR T790M_C797S	EGFR T790M_C797S-01-08	MQLMPFGS	8	A*02:01	9.10773	-1.01369	-1.11938	TRUE	31.8821	24815.9	53.8889	40.1893	29504.7	43.4	No	No	No
EGFR T790M_C797S	EGFR T790M_C797S-01-09	IMQLMPFGS	9	A*02:01	30.2049	-0.55313	-0.500775	TRUE	5.3643	1708.94	8.0991	18.257	13856.8	19.7967	No	No	No
EGFR T790M_C797S	EGFR T790M_C797S-01-10	LIMQLMPFGS	10	A*02:01	17.2505	-0.835928	-0.88062	TRUE	8.6863	4294.52	27.2222	17.6823	13287.4	41.8333	No	No	No
EGFR T790M_C797S	EGFR T790M_C797S-01-11	QLIMQLMPFGS	11	A*02:01	44.111	-0.249555	-0.0930232	TRUE	15.3207	10915.8	39.4	10.4926	5975.76	22.1604	No	No	No
EGFR T790M_C797S	EGFR T790M_C797S-02-09	MQLMPFGSL	9	A*02:01	66.6887	0.243322	0.568992	FALSE	3.6818	824.57	4.5711	8.9696	4547.64	11.7326	No	No	No
EGFR T790M_C797S	EGFR T790M_C797S-02-10	IMQLMPFGSL	10	A*02:01	50.456	-0.111042	0.0930232	FALSE	1.5037	172.958	5.5293	9.1353	4693.56	19.5055	No	Yes	No
EGFR T790M_C797S	EGFR T790M_C797S-02-11	LIMQLMPFGSL	11	A*02:01	133.814	1.70868	2.53721	TRUE	3.7572	858.148	14.7297	11.684	7178.54	35.8636	No	No	No
EGFR T790M_C797S	EGFR T790M_C797S-03-10	MQLMPFGSLL	10	A*02:01	90.6411	0.76621	1.27132	FALSE	0.4403	33.0522	1.0362	0.8714	75.3696	2.3133	No	Yes	Yes
EGFR T790M_C797S	EGFR T790M_C797S-03-11	IMQLMPFGSLL	11	A*02:01	115.651	1.31218	2.00465	FALSE	1.1466	113.401	1.7524	1.0409	97.3901	3.8614	No	Yes	Yes
EGFR T790M_C797S	EGFR T790M_C797S-04-11	MQLMPFGSLLD	11	A*02:01	-2.49835	-1.26705	-1.45969	FALSE	3.4084	711.125	9.4449	6.6098	2553.1	17.4778	No	No	No
EGFR T790M	EGFR T790M-01-08	MQLMPFGC	8	A*02:01	-50.3767	-0.549115	-0.369626	FALSE	25.1588	19983.3	38.8824	40.1893	29504.7	43.4	No	No	No
EGFR T790M	EGFR T790M-01-09	MQLMPFGCL	9	A*02:01	47.2835	0.949572	1.91556	FALSE	4.4197	1187.44	9.7233	8.9696	4547.64	11.7326	No	No	No
EGFR T790M	EGFR T790M-01-11	MQLMPFGCLLD	11	A*02:01	-34.3027	-0.302445	0.00649553	FALSE	3.3495	687.847	13.682	6.6098	2553.1	17.4778	No	No	No
EGFR T790M	EGFR T790M-02-08	IMQLMPFG	8	A*02:01	33.4831	0.737792	1.59264	FALSE	28.0143	22188.1	41.5	62.1897	37605.8	71.25	No	No	No
EGFR T790M	EGFR T790M-02-09	IMQLMPFGC	9	A*02:01	115.863	2.00198	3.52026	FALSE	4.5977	1280.63	5.7381	18.257	13856.8	19.7967	No	No	No
EGFR T790M	EGFR T790M-02-10	IMQLMPFGCL	10	A*02:01	-30.2049	-0.23956	0.102382	FALSE	1.6714	204.795	6.2141	9.1353	4693.56	19.5055	No	Yes	No
EGFR T790M	EGFR T790M-02-11	IMQLMPFGCLL	11	A*02:01	32.0026	0.715073	1.558	FALSE	0.9846	89.4172	3.8539	1.0409	97.3901	3.8614	No	Yes	No
EGFR T790M	EGFR T790M-03-08	LIMQLMPF	8	A*02:01	62.9346	1.18975	2.28178	TRUE	18.146	13755.2	33.7778	23.0547	18228.2	35.8636	No	No	No
EGFR T790M	EGFR T790M-03-09	LIMQLMPFG	9	A*02:01	135.003	2.29571	3.96814	TRUE	10.8971	6389.34	25.7101	27.7528	21985.9	47.5	No	No	No
EGFR T790M	EGFR T790M-03-10	LIMQLMPFGC	10	A*02:01	-89.3985	-1.14794	-1.28271	TRUE	7.5581	3317.72	20.3819	17.6823	13287.4	41.8333	No	No	No
EGFR T790M	EGFR T790M-04-08	QLIMQLMP	8	A*02:01	-26.5565	-0.183572	0.187751	FALSE	27.2537	21602.7	43.6	27.774	22002.3	36.7895	No	No	No
EGFR T790M	EGFR T790M-04-09	QLIMQLMPF	9	A*02:01	143.437	2.42513	4.16548	FALSE	5.4751	1778.97	8.4093	4.3754	1163.08	5.2259	No	No	No
EGFR T790M	EGFR T790M-04-10	QLIMQLMPFG	10	A*02:01	-6.06742	0.130852	0.667182	FALSE	11.8344	7337.23	32.2414	12.6989	8189.37	29.575	No	No	No
EGFR T790M	EGFR T790M-04-11	QLIMQLMPFGC	11	A*02:01	15.8229	0.466779	1.1794	FALSE	13.8662	9387.13	31.4118	10.4926	5975.76	22.1604	No	No	No
EGFR T790M	EGFR T790M-05-08	VQLIMQLM	8	A*02:01	-68.9095	-0.833517	-0.803279	FALSE	26.74	21204	24.8571	29.1882	23002.3	23.3187	No	No	No
EGFR T790M	EGFR T790M-05-09	VQLIMQLMP	9	A*02:01	6.27892	0.320318	0.956078	FALSE	26.341	20890.8	36.5789	28.3036	22387.8	29.575	No	No	No
EGFR T790M	EGFR T790M-05-10	VQLIMQLMPF	10	A*02:01	6.46398	0.323158	0.960408	FALSE	8.8961	4480.54	21.3435	7.2149	3029.15	16.1548	No	No	No
EGFR T790M	EGFR T790M-06-08	TVQLIMQL	8	A*02:01	-84.9306	-1.07938	-1.17816	FALSE	28.2264	22334.3	14.5312	35.2222	26832.5	17.3852	No	No	No
EGFR T790M	EGFR T790M-06-09	TVQLIMQLM	9	A*02:01	-81.5466	-1.02745	-1.09898	FALSE	16.5824	12178.9	11.6404	16.4829	12081.8	9.8941	No	No	No
EGFR T790M	EGFR T790M-06-10	TVQLIMQLMP	10	A*02:01	-34.8579	-0.310964	-0.00649553	FALSE	30.3827	23813.5	49.1429	32.0305	24913	44.8	No	No	No
EGFR T790M	EGFR T790M-07-08	STVQLIMQ	8	A*02:01	-86.6755	-1.10615	-1.21899	FALSE	69.8071	39708.4	50	76.1869	41318.2	56.8421	No	No	No
EGFR T790M	EGFR T790M-07-09	STVQLIMQL	9	A*02:01	-80.7006	-1.01446	-1.07918	FALSE	5.7839	1973.88	1.9327	9.2912	4833.12	2.7918	No	No	Yes
EGFR T790M	EGFR T790M-07-10	STVQLIMQLM	10	A*02:01	-70.2313	-0.853803	-0.83421	FALSE	13.1138	8609.61	15.4539	16.8981	12492.3	17.1333	No	No	No
EGFR T790M	EGFR T790M-07-11	STVQLIMQLMP	11	A*02:01	-42.419	-0.426997	-0.183421	FALSE	37.0034	27865.1	54.2593	41.2951	30025.7	57.3684	No	No	No
EGFR T790M	EGFR T790M-08-08	TSTVQLIM	8	A*02:01	22.0886	0.562932	1.32601	TRUE	59.6687	36872.6	56.3158	74.3911	40874.4	79	No	No	No
EGFR T790M	EGFR T790M-08-09	TSTVQLIMQ	9	A*02:01	-87.2836	-1.11548	-1.23322	FALSE	71.3037	40088.2	68.5	69.377	39591.7	63.9286	No	No	No
EGFR T790M	EGFR T790M-08-10	TSTVQLIMQL	10	A*02:01	-57.1183	-0.652571	-0.527374	FALSE	15.8094	11419	15.1197	22.6966	17921	17.1519	No	No	No
EGFR T790M	EGFR T790M-08-11	TSTVQLIMQLM	11	A*02:01	-78.3212	-0.977949	-1.02351	FALSE	33.9384	26081.7	59.2105	35.6867	27103.3	52.7778	No	No	No
EGFR T790M	EGFR T790M-09-09	LTSTVQLIM	9	A*02:01	-76.312	-0.947116	-0.976492	TRUE	13.1354	8630.97	13.6682	21.8111	17166.4	28.6087	No	No	No
EGFR T790M	EGFR T790M-09-10	LTSTVQLIMQ	10	A*02:01	-36.1798	-0.33125	-0.0374265	FALSE	34.8483	26614.5	60.7143	38.8888	28849.9	56.3158	No	No	No
EGFR T790M	EGFR T790M-09-11	LTSTVQLIMQL	11	A*02:01	-57.1712	-0.653383	-0.528611	FALSE	15.0209	10618.2	32.4483	19.0448	14598.8	33.6296	No	No	No
EGFR T790M	EGFR T790M-10-10	CLTSTVQLIM	10	A*02:01	-35.0165	-0.313399	-0.0102073	TRUE	6.7543	2662.48	17.5556	9.0863	4650.49	27.6667	No	No	No
EGFR T790M	EGFR T790M-10-11	CLTSTVQLIMQ	11	A*02:01	-63.4898	-0.750347	-0.676461	FALSE	26.8494	21290.6	70	28.6873	22655.3	70	No	No	No
ERBB2 S310F	ERBB2 S310F-01-08	FCTLVCPL	8	A*02:01	-33.6213	-0.429639	-0.345219	FALSE	22.9351	18125.3	63.2143	36.8036	27749.3	71.25	No	No	No
ERBB2 S310F	ERBB2 S310F-01-09	FCTLVCPLH	9	A*02:01	-70.1661	-0.887837	-1.23663	FALSE	55.4181	35511.2	86.6667	76.4228	41375.5	90	No	No	No
[truncated: 23,261 more rows]
