# Supplementary material for: Systematic discovery of neoepitope–HLA pairs for neoantigens shared among patients and tumor types
Source: Nat Biotechnol. 2023 Oct 19;42(7):1107–17. doi: 10.1038/s41587-023-01945-y (PMC11251992; doi:10.1038/s41587-023-01945-y)
Supplement: Supplementary file 5 — Data relating to MS analysis. [file 41587_2023_1945_MOESM5_ESM.xlsx]

## Sheet: Untargeted_Columns
Column	Description
Peptide	Peptide Sequence
Allele	Allele
MaxArea	Maximum area for identified peptide
Neoantigen	Cancer Neoantigen
Sample_Name	Cancer Neoantigen - Mutation Position - Peptide Length
peptide_length	Peptide Length
Delta.F	Initial Score of TR-FRET high vs. low temperature
zScore	zScore within an allele
RobustzScore	zScore adjusted to be compared across alleles
anchor_mutation	Is the mutation an anchor residue
BA_mut	Binding affinity predicted by NetMHCpan4.0 for mutatant sequence
ic50_mut	ic50 value predicted by NetMHCpan4.0 for mutatant sequence
EL_mut	Eluted ligand score predicted by NetMHCpan4.0 for mutatant sequence
BA_wt	Binding affinity predicted by NetMHCpan4.0 for wild-type sequence
ic50_wt	ic50 value affinity predicted by NetMHCpan4.0 for wild-type sequence
EL_wt	Eluted ligand score predicted by NetMHCpan4.0 for wild-type sequence
TR-FRET.Binder	TR-Fret Robust zScore >= 5
Predicted.binder.BA	BA <= 2%
Predicted.binder.EL	EL <= 2%

## Sheet: Untargeted_Data_Neoantigens
Peptide	Allele	MaxArea	Neoantigen	Sample_Name	peptide_length	Delta.F	zScore	RobustzScore	anchor_mutation	BA_mut	ic50_mut	EL_mut	BA_wt	ic50_wt	EL_wt	TR-FRET.Binder	Predicted.binder.BA	Predicted.binder.EL
ALHGGWTTK	A*03:01	18937796	PIK3CA H1047L	PIK3CA H1047L-02-09	9	221.662	4.91011	45.2824	FALSE	0.1785	47.6892	0.0245	9.78	13010	3.7115	Yes	Yes	Yes
ASGAFGTVYK	A*03:01	8407801	EGFR G719A	EGFR G719A-01-10	10	156.801	NA	20.9463	FALSE	0.1443	39.8909	0.1867	0.2089	55.5874	0.2652	Yes	Yes	Yes
ASGAFGTVYK	A*11:01	493021632	EGFR G719A	EGFR G719A-01-10	10	379.581	2.99908	19.228	FALSE	0.0148	7.5448	0.0441	0.025	10.0168	0.0679	Yes	Yes	Yes
ERCPHRPIL	B*08:01	2322993150	FGFR3 S249C	FGFR3 S249C-03-09	9	199.635	5.74645	34.125	TRUE	4.2666	3832.62	1.7282	2.3952	2008.2	0.5462	Yes	No	Yes
FMKQMNDAL	B*08:01	8443980	PIK3CA H1047L	PIK3CA H1047L-09-09	9	553.5	6.02498	183.625	TRUE	0.1845	103.334	0.3465	10.0842	9199.71	14.5169	Yes	Yes	Yes
HMTEVVRHC	A*02:01	41906.8	TP53 R175H	TP53 R175H-08-09	9	37.0856	2.37426	3.92632	FALSE	9.6619	5177.64	3.9826	11.6291	7121.52	4.548	No	No	No
ILDTAGKEEY	A*01:01	9725027	NRAS Q61K	NRAS Q61K-07-10	10	259.301	5.00147	21.8792	FALSE	0.1676	218.491	0.0584	0.1099	126.095	0.0446	Yes	Yes	Yes
ILDTAGREEY	A*01:01	13055351	NRAS Q61R/HRAS Q61R	NRAS Q61R/HRAS Q61R-07-10	10	456.638	2.21766	21.5781	FALSE	0.1591	202.361	0.0572	0.1099	126.095	0.0446	Yes	Yes	Yes
KIGDFGLATMK	A*03:01	950004	BRAF V600M	BRAF V600M-10-11	11	129.317	5.386	18.7012	FALSE	0.1577	42.8965	0.324	0.2869	75.8605	0.4532	Yes	Yes	Yes
SCMGGMNQR	A*11:01	4853520	TP53 R248Q	TP53 R248Q-08-09	9	76.8803	2.9444	6.97025	FALSE	5.7563	4861.33	2.7784	6.2468	5611.67	3.1844	Yes	No	No
VVGAVGVGK	A*03:01	379529	KRAS G12V	KRAS G12V-05-09	9	235.488	4.57863	15.5847	FALSE	0.4593	130.909	0.0847	0.6478	201.714	0.1174	Yes	Yes	Yes
VVGAVGVGK	A*11:01	4080850	KRAS G12V	KRAS G12V-05-09	9	118.289	3.37031	10.2702	FALSE	0.3092	50.1662	0.0711	0.5245	89.6342	0.0957	Yes	Yes	Yes
VVVGAAGVGK	A*11:01	84402.5	KRAS G12A	KRAS G12A-06-10	10	147.811	3.94042	10.1225	FALSE	0.6226	105.906	0.2569	0.8003	145.717	0.2325	Yes	Yes	Yes
VVVGACGVGK	A*11:01	109620	KRAS G12C	KRAS G12C-06-10	10	5.33808	-0.274574	-0.290196	FALSE	0.6007	102.062	0.3468	0.8003	145.717	0.2325	No	Yes	Yes
VVVGADGVGK	A*11:01	12348985	KRAS G12D	KRAS G12D-06-10	10	94.925	2.27091	5.53814	FALSE	0.9677	189.623	0.3308	0.8003	145.717	0.2325	Yes	Yes	Yes
VVVGAGCVGK	A*11:01	974964	KRAS G13C	KRAS G13C-07-10	10	80.4735	2.481	4.00744	FALSE	0.7288	127.43	0.3418	0.8003	145.717	0.2325	No	Yes	Yes
VVVGASGVGK	A*03:01	776642	KRAS G12S	KRAS G12S-06-10	10	183.592	2.85341	23.0813	FALSE	0.6159	188.553	0.2745	0.8423	295.632	0.2575	Yes	Yes	Yes
VVVGASGVGK	A*11:01	7432980	KRAS G12S	KRAS G12S-06-10	10	139.827	3.69239	8.17013	FALSE	0.5192	88.8319	0.2375	0.8003	145.717	0.2325	Yes	Yes	Yes
VVVGAVGVGK	A*03:01	2.06027e+06	KRAS G12V	KRAS G12V-06-10	10	139.155	2.5566	9.01695	FALSE	0.5637	167.672	0.2349	0.8423	295.632	0.2575	Yes	Yes	Yes
VVVGAVGVGK	A*11:01	17712426	KRAS G12V	KRAS G12V-06-10	10	122.157	3.49836	10.6373	FALSE	0.4692	79.3951	0.1837	0.8003	145.717	0.2325	Yes	Yes	Yes
YIMSDSNYV	A*02:01	622219	FLT3 D835Y	FLT3 D835Y-01-09	9	175.082	3.77205	14.3112	FALSE	0.0166	3.7999	0.0444	5.968	2099.32	3.3341	Yes	Yes	Yes
YIMSDSNYVV	A*02:01	123334	FLT3 D835Y	FLT3 D835Y-01-10	10	180.302	3.88504	14.7154	FALSE	0.118	10.0593	0.2701	1.9039	250.805	3.253	Yes	Yes	Yes

## Sheet: Untargeted_Data_All
ID	Sample	Peptide	X.10LgP	Mass	Length	ppm	m.z	z	RT	Area	Intensity	Scan	Source.File	Accession	PTM	AScore	tag	Allele	Condition
Sample_18	Noallele_None_05	EDNSVVSLSQPKM	21.52	1432.69	13	-0.3	717.351	2	50.4682	8226.49	92349.2	15476	20200124_Lum2_IO_U3000_OBJ40899_MHCpep_C1R_DDAonly_Sample_18	P55072|TERA_HUMAN			4allele	Noallele	None
Sample_18	Noallele_None_05	YKTIEEL	16.93	894.47	7	0.3	448.242	2	38.7349	6909.9	70517.2	11883	20200124_Lum2_IO_U3000_OBJ40899_MHCpep_C1R_DDAonly_Sample_18	P13646-2|K1C13_HUMAN;P13646-3|K1C13_HUMAN;P13646|K1C13_HUMAN			4allele	Noallele	None
Sample_18	Noallele_None_05	EVDGKADGAEAKPAE	27.97	1485.69	15	1.2	743.856	2	17.8196	14404.3	198857	5407	20200124_Lum2_IO_U3000_OBJ40899_MHCpep_C1R_DDAonly_Sample_18	P35579|MYH9_HUMAN;P35579-2|MYH9_HUMAN			4allele	Noallele	None
Sample_18	Noallele_None_05	PEPATGY	16.13	733.328	7	0.4	367.671	2	28.1776	33823.2	165714	8618	20200124_Lum2_IO_U3000_OBJ40899_MHCpep_C1R_DDAonly_Sample_18	Q16658|FSCN1_HUMAN			4allele	Noallele	None
Sample_18	Noallele_None_05	AQYEDIAQKS	19.59	1151.55	10	0	576.78	2	26.289	3297.17	44134	8063	20200124_Lum2_IO_U3000_OBJ40899_MHCpep_C1R_DDAonly_Sample_18	P04264|K2C1_HUMAN			4allele	Noallele	None
Sample_18	Noallele_None_05	VLSAADKGNVK	19.1	1100.62	11	-0.1	551.317	2	17.125	8433.89	77638.8	5201	20200124_Lum2_IO_U3000_OBJ40899_MHCpep_C1R_DDAonly_Sample_18	P01966|HBA_BOVIN			4allele	Noallele	None
Sample_18	Noallele_None_05	NVEIDPEIQ	16.99	1055.51	9	0.5	1056.52	1	54.283	7308.03	72866.8	16676	20200124_Lum2_IO_U3000_OBJ40899_MHCpep_C1R_DDAonly_Sample_18	P04264|K2C1_HUMAN			4allele	Noallele	None
Sample_18	Noallele_None_05	PVAPTVLIFPPAAD	18.57	1406.78	14	0.8	704.398	2	92.734	53028.2	41767.1	28670	20200124_Lum2_IO_U3000_OBJ40899_MHCpep_C1R_DDAonly_Sample_18	P01840|KAC4_RABIT			4allele	Noallele	None
Sample_18	Noallele_None_05	DNSVVSLSQPKMDE	16.69	1547.71	14	-0.7	774.864	2	51.3998	16140.7	168876	15750	20200124_Lum2_IO_U3000_OBJ40899_MHCpep_C1R_DDAonly_Sample_18	P55072|TERA_HUMAN			4allele	Noallele	None
Sample_18	Noallele_None_05	VSTVLTSKY	18.4	996.549	9	-0.1	499.282	2	36.4106	5314.41	66656.5	11174	20200124_Lum2_IO_U3000_OBJ40899_MHCpep_C1R_DDAonly_Sample_18	P69905|HBA_HUMAN;P01966|HBA_BOVIN			4allele	Noallele	None
Sample_18	Noallele_None_05	STM(+15.99)Q(+0.98)ELN(+0.98)SRLA	16.52	1266.58	11	0.8	634.296	2	36.763	3740.67	54188.8	11283	20200124_Lum2_IO_U3000_OBJ40899_MHCpep_C1R_DDAonly_Sample_18	P35527|K1C9_HUMAN	Oxidation (M); Deamidation (NQ); Deamidation (NQ)	M3:Oxidation (M):1001.00;Q4:Deamidation (NQ):1001.00;N7:Deamidation (NQ):1001.00	4allele	Noallele	None
Sample_18	Noallele_None_05	ELDPEIQKV	21.92	1069.57	9	0.2	535.79	2	42.2182	21997.8	233542	12948	20200124_Lum2_IO_U3000_OBJ40899_MHCpep_C1R_DDAonly_Sample_18				4allele	Noallele	None
Sample_18	Noallele_None_05	VLSAADKGNV	24.33	972.524	10	2	487.27	2	24.2216	13839.7	157204	7404	20200124_Lum2_IO_U3000_OBJ40899_MHCpep_C1R_DDAonly_Sample_18	P01966|HBA_BOVIN			4allele	Noallele	None
Sample_18	Noallele_None_05	FLENVIRDAV	22.4	1174.63	10	-0.8	588.324	2	68.3753	5227.32	53314.2	21005	20200124_Lum2_IO_U3000_OBJ40899_MHCpep_C1R_DDAonly_Sample_18	P62805|H4_HUMAN			4allele	Noallele	None
Sample_18	Noallele_None_05	PEIQ(+0.98)N(+0.98)VKAQ(+0.98)	17.41	1028.5	9	-0.5	515.258	2	30.5021	3678.82	53766.5	9362	20200124_Lum2_IO_U3000_OBJ40899_MHCpep_C1R_DDAonly_Sample_18	P35908|K22E_HUMAN	Deamidation (NQ); Deamidation (NQ); Deamidation (NQ)	Q4:Deamidation (NQ):1001.00;N5:Deamidation (NQ):1001.00;Q9:Deamidation (NQ):1001.00	4allele	Noallele	None
Sample_18	Noallele_None_05	SSRAGLQFPV	17.26	1060.57	10	-0.8	531.29	2	53.2454	165820	996041	16302	20200124_Lum2_IO_U3000_OBJ40899_MHCpep_C1R_DDAonly_Sample_18	Q8IUE6|H2A2B_HUMAN;P16104|H2AX_HUMAN;Q99878|H2A1J_HUMAN			4allele	Noallele	None
Sample_18	Noallele_None_05	NVEIDPEIQ	24.02	1055.51	9	-0.4	528.764	2	54.2852	59609.3	485255	16632	20200124_Lum2_IO_U3000_OBJ40899_MHCpep_C1R_DDAonly_Sample_18	P04264|K2C1_HUMAN			4allele	Noallele	None
Sample_18	Noallele_None_05	ATYRSLLEGQDA	18.33	1322.65	12	-0.1	662.331	2	45.3138	14127.4	139017	13891	20200124_Lum2_IO_U3000_OBJ40899_MHCpep_C1R_DDAonly_Sample_18	P13646-3|K1C13_HUMAN;P13646|K1C13_HUMAN			4allele	Noallele	None
Sample_18	Noallele_None_05	HYTQKSLSLSPG	21.14	1316.67	12	-0.4	659.343	2	30.339	53362.7	287334	9286	20200124_Lum2_IO_U3000_OBJ40899_MHCpep_C1R_DDAonly_Sample_18	P01859|IGHG2_HUMAN;P01857|IGHG1_HUMAN;P0DOX5|IGG1_HUMAN			4allele	Noallele	None
Sample_18	Noallele_None_05	NVELDPEIQ	24.02	1055.51	9	-0.4	528.764	2	54.2852	59609.3	485255	16632	20200124_Lum2_IO_U3000_OBJ40899_MHCpep_C1R_DDAonly_Sample_18				4allele	Noallele	None
Sample_18	Noallele_None_05	AAMKGLGTDEDTL	24.58	1320.62	13	-0.1	661.319	2	44.9728	5320.54	50215.7	13793	20200124_Lum2_IO_U3000_OBJ40899_MHCpep_C1R_DDAonly_Sample_18	P04083|ANXA1_HUMAN			4allele	Noallele	None
Sample_18	Noallele_None_05	YTQKSLSLSPGK	23.28	1307.71	12	0.4	436.91	3	28.1437	23127.7	175678	8623	20200124_Lum2_IO_U3000_OBJ40899_MHCpep_C1R_DDAonly_Sample_18	P01859|IGHG2_HUMAN;P01857|IGHG1_HUMAN;P0DOX5|IGG1_HUMAN			4allele	Noallele	None
Sample_18	Noallele_None_05	GFIQSLKDD	24.13	1021.51	9	-0.9	511.761	2	44.9575	7676.86	65042.8	13786	20200124_Lum2_IO_U3000_OBJ40899_MHCpep_C1R_DDAonly_Sample_18	P38507|SPA_STAAU			4allele	Noallele	None
Sample_18	Noallele_None_05	SFQYGYNVAAVNSPA	35.91	1586.74	15	-0.5	794.375	2	62.5578	18139.7	190922	19222	20200124_Lum2_IO_U3000_OBJ40899_MHCpep_C1R_DDAonly_Sample_18	P22732-2|GTR5_HUMAN;P22732|GTR5_HUMAN			4allele	Noallele	None
Sample_18	Noallele_None_05	SGGSAGGYGGGV	26.86	924.394	12	-0.8	463.204	2	25.6859	10434.9	88331.8	7873	20200124_Lum2_IO_U3000_OBJ40899_MHCpep_C1R_DDAonly_Sample_18	P13646-2|K1C13_HUMAN;P13646-3|K1C13_HUMAN;P13646|K1C13_HUMAN			4allele	Noallele	None
Sample_18	Noallele_None_05	TKLALDL	16.31	772.469	7	-1.5	387.241	2	53.0004	12907.3	98259.8	16255	20200124_Lum2_IO_U3000_OBJ40899_MHCpep_C1R_DDAonly_Sample_18	P04264|K2C1_HUMAN			4allele	Noallele	None
Sample_18	Noallele_None_05	HPPPPPPPP	21.17	931.492	9	0.1	466.753	2	24.9076	348227	524628	7912	20200124_Lum2_IO_U3000_OBJ40899_MHCpep_C1R_DDAonly_Sample_18	Q15032-3|R3HD1_HUMAN;P13378|HXD8_HUMAN;P14866-2|HNRPL_HUMAN;P14866|HNRPL_HUMAN;Q15032|R3HD1_HUMAN;Q15032-2|R3HD1_HUMAN;P17676|CEBPB_HUMAN;P17676-2|CEBPB_HUMAN;Q15032-4|R3HD1_HUMAN;P13378-2|HXD8_HUMAN			4allele	Noallele	None
Sample_18	Noallele_None_05	SNLELLR	19.44	843.481	7	-0.2	422.748	2	41.3663	6187.22	54478.3	12691	20200124_Lum2_IO_U3000_OBJ40899_MHCpep_C1R_DDAonly_Sample_18	P01241|SOMA_HUMAN;P01242-2|SOM2_HUMAN;P01242-3|SOM2_HUMAN;P01241-4|SOMA_HUMAN;P01242-4|SOM2_HUMAN;P0DML3-2|CSH2_HUMAN;P01241-2|SOMA_HUMAN;P01241-3|SOMA_HUMAN;P0DML3|CSH2_HUMAN;P01242|SOM2_HUMAN;P0DML2|CSH1_HUMAN			4allele	Noallele	None
Sample_18	Noallele_None_05	YTQKSLSLSPG	16.69	1179.61	11	0.3	590.814	2	36.233	70150.8	580178	11096	20200124_Lum2_IO_U3000_OBJ40899_MHCpep_C1R_DDAonly_Sample_18	P01859|IGHG2_HUMAN;P01857|IGHG1_HUMAN;P0DOX5|IGG1_HUMAN			4allele	Noallele	None
Sample_18	Noallele_None_05	DM(+15.99)DKVETFLR	18.44	1268.61	10	1.3	423.877	3	42.451	13171.4	83448.4	12955	20200124_Lum2_IO_U3000_OBJ40899_MHCpep_C1R_DDAonly_Sample_18	P01241|SOMA_HUMAN;P01241-4|SOMA_HUMAN;P01241-2|SOMA_HUMAN;P01242|SOM2_HUMAN;P01242-3|SOM2_HUMAN;P01241-5|SOMA_HUMAN;P01241-3|SOMA_HUMAN;P0DML3|CSH2_HUMAN;P0DML2|CSH1_HUMAN	Oxidation (M)	M2:Oxidation (M):1001.00	4allele	Noallele	None
Sample_18	Noallele_None_05	ADKASASAPAPASA	16.16	1213.59	14	1.2	607.805	2	20.5662	3677.85	69170.1	6254	20200124_Lum2_IO_U3000_OBJ40899_MHCpep_C1R_DDAonly_Sample_18	Q9NQX7-3|ITM2C_HUMAN;Q9NQX7-2|ITM2C_HUMAN;Q9NQX7|ITM2C_HUMAN			4allele	Noallele	None
Sample_18	Noallele_None_05	ILEIDNARLA	24.46	1126.63	10	-0.5	564.324	2	55.7254	11698.8	84034.1	17091	20200124_Lum2_IO_U3000_OBJ40899_MHCpep_C1R_DDAonly_Sample_18	P13646-2|K1C13_HUMAN;P13646-3|K1C13_HUMAN;P13646|K1C13_HUMAN			4allele	Noallele	None
Sample_18	Noallele_None_05	DLEEGIQTLM(+15.99)GR	25.83	1376.66	12	-0.8	689.337	2	34.1955	56720.5	540936	10471	20200124_Lum2_IO_U3000_OBJ40899_MHCpep_C1R_DDAonly_Sample_18	P01241|SOMA_HUMAN;P01241-5|SOMA_HUMAN;P01241-2|SOMA_HUMAN;P0DML3|CSH2_HUMAN;P0DML2|CSH1_HUMAN	Oxidation (M)	M10:Oxidation (M):1001.00	4allele	Noallele	None
Sample_18	Noallele_None_05	APEPSTVQILHSPAV	31.95	1544.82	15	0	773.417	2	58.7688	29104.5	262924	18032	20200124_Lum2_IO_U3000_OBJ40899_MHCpep_C1R_DDAonly_Sample_18	P20273|CD22_HUMAN;P20273-5|CD22_HUMAN;P20273-4|CD22_HUMAN			4allele	Noallele	None
Sample_18	Noallele_None_05	PIPPPPPPP	20.7	907.517	9	-1.3	454.765	2	46.0503	129558	100361	14221	20200124_Lum2_IO_U3000_OBJ40899_MHCpep_C1R_DDAonly_Sample_18	P49750|YLPM1_HUMAN;P49750-1|YLPM1_HUMAN;P49750-3|YLPM1_HUMAN;Q8TF74|WIPF2_HUMAN			4allele	Noallele	None
Sample_18	Noallele_None_05	IKLLNENSYVPR	20.5	1444.8	12	1.3	482.609	3	47.4999	7279.35	72501.5	14573	20200124_Lum2_IO_U3000_OBJ40899_MHCpep_C1R_DDAonly_Sample_18	P02786|TFR1_HUMAN			4allele	Noallele	None
Sample_18	Noallele_None_05	ALEEQLQQIRAE	20.98	1426.74	12	0.8	714.379	2	50.8623	8811.66	94135.5	15590	20200124_Lum2_IO_U3000_OBJ40899_MHCpep_C1R_DDAonly_Sample_18	P13645|K1C10_HUMAN			4allele	Noallele	None
Sample_18	Noallele_None_05	SKYEELQ(+0.98)V	17.95	995.481	8	0	498.748	2	39.1546	8143.13	66673.7	12014	20200124_Lum2_IO_U3000_OBJ40899_MHCpep_C1R_DDAonly_Sample_18	P35908|K22E_HUMAN	Deamidation (NQ)	Q7:Deamidation (NQ):1001.00	4allele	Noallele	None
Sample_18	Noallele_None_05	NALLSLAKGDR	20.93	1156.66	11	0.4	579.336	2	39.5883	6480.98	63458	12146	20200124_Lum2_IO_U3000_OBJ40899_MHCpep_C1R_DDAonly_Sample_18	P04083|ANXA1_HUMAN			4allele	Noallele	None
Sample_18	Noallele_None_05	KSLNNQFASF	17.29	1154.57	10	0.3	578.293	2	47.1211	15697.3	153625	14465	20200124_Lum2_IO_U3000_OBJ40899_MHCpep_C1R_DDAonly_Sample_18	P04264|K2C1_HUMAN			4allele	Noallele	None
Sample_18	Noallele_None_05	PSPPPPPPP	19.42	881.465	9	-0.5	441.739	2	33.2797	339011	364212	10481	20200124_Lum2_IO_U3000_OBJ40899_MHCpep_C1R_DDAonly_Sample_18	Q9H7N4|SFR19_HUMAN;Q9ULL5|PRR12_HUMAN;Q9ULL5-2|PRR12_HUMAN			4allele	Noallele	None
Sample_18	Noallele_None_05	YEGYALPHAI	24.08	1132.56	10	0.6	567.285	2	56.0514	8922.57	81566.1	17192	20200124_Lum2_IO_U3000_OBJ40899_MHCpep_C1R_DDAonly_Sample_18	P60709|ACTB_HUMAN;P63267|ACTH_HUMAN;P68133|ACTS_HUMAN;P62736|ACTA_HUMAN;Q562R1|ACTBL_HUMAN;P63261|ACTG_HUMAN;P68032|ACTC_HUMAN			4allele	Noallele	None
Sample_18	Noallele_None_05	PLPPPPPPP	18.88	907.517	9	-1.3	454.765	2	46.0503	129558	100361	14718	20200124_Lum2_IO_U3000_OBJ40899_MHCpep_C1R_DDAonly_Sample_18	Q96JH7|VCIP1_HUMAN;O15054-1|KDM6B_HUMAN;Q68DA7-5|FMN1_HUMAN;Q70E73|RAPH1_HUMAN;Q12873-3|CHD3_HUMAN;Q08499|PDE4D_HUMAN;O15156|ZBT7B_HUMAN;Q86VE0|MYPOP_HUMAN;Q9UPS6|SET1B_HUMAN;O15156-2|ZBT7B_HUMAN;O15054|KDM6B_HUMAN;Q8IZL8|PELP1_HUMAN;Q9UPS6-2|SET1B_HUMAN			4allele	Noallele	None
Sample_18	Noallele_None_05	YAPPPPPPP	20.64	931.48	9	12.1	466.753	2	24.9076	348227	524628	7589	20200124_Lum2_IO_U3000_OBJ40899_MHCpep_C1R_DDAonly_Sample_18	Q75N03|HAKAI_HUMAN;Q15637|SF01_HUMAN;Q15637-7|SF01_HUMAN;Q75N03-2|HAKAI_HUMAN			4allele	Noallele	None
Sample_18	Noallele_None_05	GDVAFVKDV	21.08	948.492	9	-0.1	475.253	2	46.408	5297.91	52789.9	14231	20200124_Lum2_IO_U3000_OBJ40899_MHCpep_C1R_DDAonly_Sample_18	P02788|TRFL_HUMAN;P02788-2|TRFL_HUMAN			4allele	Noallele	None
Sample_18	Noallele_None_05	PLPPPPPPP	20.32	907.517	9	-1.3	454.765	2	46.0503	129558	100361	14066	20200124_Lum2_IO_U3000_OBJ40899_MHCpep_C1R_DDAonly_Sample_18	Q96JH7|VCIP1_HUMAN;O15054-1|KDM6B_HUMAN;Q68DA7-5|FMN1_HUMAN;Q70E73|RAPH1_HUMAN;Q12873-3|CHD3_HUMAN;Q08499|PDE4D_HUMAN;O15156|ZBT7B_HUMAN;Q86VE0|MYPOP_HUMAN;Q9UPS6|SET1B_HUMAN;O15156-2|ZBT7B_HUMAN;O15054|KDM6B_HUMAN;Q8IZL8|PELP1_HUMAN;Q9UPS6-2|SET1B_HUMAN			4allele	Noallele	None
Sample_18	Noallele_None_05	GHKKIYGK	16.57	929.545	8	-4.8	465.777	2	84.2394	83632.8	718475	25842	20200124_Lum2_IO_U3000_OBJ40899_MHCpep_C1R_DDAonly_Sample_18	Q6SJ93-2|F111B_HUMAN;Q6SJ93|F111B_HUMAN			4allele	Noallele	None
Sample_18	Noallele_None_05	SVYVYKVL	27.65	969.553	8	-0.4	485.784	2	54.318	3896.23	39784.4	16657	20200124_Lum2_IO_U3000_OBJ40899_MHCpep_C1R_DDAonly_Sample_18	Q99880|H2B1L_HUMAN;P58876|H2B1D_HUMAN;Q99879|H2B1M_HUMAN			4allele	Noallele	None
Sample_18	Noallele_None_05	AEMREQYEAM	16.93	1256.52	10	0.5	629.266	2	32.9345	14981.4	137992	10085	20200124_Lum2_IO_U3000_OBJ40899_MHCpep_C1R_DDAonly_Sample_18	P13646-2|K1C13_HUMAN;P13646-3|K1C13_HUMAN;P13646|K1C13_HUMAN			4allele	Noallele	None
Sample_18	Noallele_None_05	RLLLPGELAKH	17.32	1245.76	11	-0.6	416.259	3	39.9649	11967.2	72338	12240	20200124_Lum2_IO_U3000_OBJ40899_MHCpep_C1R_DDAonly_Sample_18	Q99880|H2B1L_HUMAN;Q8N257|H2B3B_HUMAN;P58876|H2B1D_HUMAN;Q99879|H2B1M_HUMAN			4allele	Noallele	None
Sample_18	Noallele_None_05	TIKLLNENSY	23.03	1193.63	10	-0.5	597.822	2	50.075	21344.1	147886	15343	20200124_Lum2_IO_U3000_OBJ40899_MHCpep_C1R_DDAonly_Sample_18	P02786|TFR1_HUMAN			4allele	Noallele	None
Sample_18	Noallele_None_05	GPSVFPLAPSSK	25.85	1185.64	12	1.4	593.828	2	53.3109	65757	451570	16323	20200124_Lum2_IO_U3000_OBJ40899_MHCpep_C1R_DDAonly_Sample_18	P01857|IGHG1_HUMAN;P0DOX5|IGG1_HUMAN			4allele	Noallele	None
Sample_18	Noallele_None_05	LFDNAM(+15.99)LR	19.93	994.491	8	-0.7	498.252	2	42.6119	16436.5	135536	13083	20200124_Lum2_IO_U3000_OBJ40899_MHCpep_C1R_DDAonly_Sample_18	P01241|SOMA_HUMAN;P01242-2|SOM2_HUMAN;P01242-3|SOM2_HUMAN;P01241-4|SOMA_HUMAN;P01242-4|SOM2_HUMAN;P01241-5|SOMA_HUMAN;P01241-2|SOMA_HUMAN;P01241-3|SOMA_HUMAN;P01242|SOM2_HUMAN	Oxidation (M)	M6:Oxidation (M):1001.00	4allele	Noallele	None
Sample_18	Noallele_None_05	PPPAPPPPP	18.01	865.47	9	1.8	433.743	2	34.4086	293609	415004	11246	20200124_Lum2_IO_U3000_OBJ40899_MHCpep_C1R_DDAonly_Sample_18	O43516-3|WIPF1_HUMAN;O43516|WIPF1_HUMAN;O43516-4|WIPF1_HUMAN;Q7Z7M0|MEGF8_HUMAN;Q8IVB5|LIX1L_HUMAN;Q7Z7M0-2|MEGF8_HUMAN;Q9UMN6|KMT2B_HUMAN;O43516-2|WIPF1_HUMAN			4allele	Noallele	None
Sample_18	Noallele_None_05	TKLALDLE	20.95	901.512	8	-0.6	451.763	2	50.718	9810.97	77388.6	15544	20200124_Lum2_IO_U3000_OBJ40899_MHCpep_C1R_DDAonly_Sample_18	P04264|K2C1_HUMAN			4allele	Noallele	None
Sample_18	Noallele_None_05	LENVIRDAV	23.77	1027.57	9	-0.3	514.79	2	46.4092	20153.8	179464	14224	20200124_Lum2_IO_U3000_OBJ40899_MHCpep_C1R_DDAonly_Sample_18	P62805|H4_HUMAN			4allele	Noallele	None
Sample_18	Noallele_None_05	HPPPPPPPP	21.99	931.492	9	0.1	466.753	2	24.9076	348227	524628	7753	20200124_Lum2_IO_U3000_OBJ40899_MHCpep_C1R_DDAonly_Sample_18	Q15032-3|R3HD1_HUMAN;P13378|HXD8_HUMAN;P14866-2|HNRPL_HUMAN;P14866|HNRPL_HUMAN;Q15032|R3HD1_HUMAN;Q15032-2|R3HD1_HUMAN;P17676|CEBPB_HUMAN;P17676-2|CEBPB_HUMAN;Q15032-4|R3HD1_HUMAN;P13378-2|HXD8_HUMAN			4allele	Noallele	None
Sample_18	Noallele_None_05	RLNGEGVGQV	18.84	1027.54	10	0.4	514.778	2	27.3143	13729.1	146488	8369	20200124_Lum2_IO_U3000_OBJ40899_MHCpep_C1R_DDAonly_Sample_18	P04259|K2C6B_HUMAN;P48668|K2C6C_HUMAN;P02538|K2C6A_HUMAN			4allele	Noallele	None
Sample_18	Noallele_None_05	TIEQEKQAGES	23.26	1218.57	11	0.4	610.294	2	15.7537	12968.7	106275	4773	20200124_Lum2_IO_U3000_OBJ40899_MHCpep_C1R_DDAonly_Sample_18	P62328|TYB4_HUMAN			4allele	Noallele	None
Sample_18	Noallele_None_05	VDGKADGAEAKPAE	34.73	1356.65	14	0.8	679.334	2	15.9376	12118.3	132446	4820	20200124_Lum2_IO_U3000_OBJ40899_MHCpep_C1R_DDAonly_Sample_18	P35579|MYH9_HUMAN;P35579-2|MYH9_HUMAN			4allele	Noallele	None
Sample_18	Noallele_None_05	SNLELLR	19.84	843.481	7	1	422.748	2	34.0813	49607.2	346192	10467	20200124_Lum2_IO_U3000_OBJ40899_MHCpep_C1R_DDAonly_Sample_18	P01241|SOMA_HUMAN;P01242-2|SOM2_HUMAN;P01242-3|SOM2_HUMAN;P01241-4|SOMA_HUMAN;P01242-4|SOM2_HUMAN;P0DML3-2|CSH2_HUMAN;P01241-2|SOMA_HUMAN;P01241-3|SOMA_HUMAN;P0DML3|CSH2_HUMAN;P01242|SOM2_HUMAN;P0DML2|CSH1_HUMAN			4allele	Noallele	None
Sample_18	Noallele_None_05	LQIDNARLAADDF	28.1	1460.73	13	-0.5	731.37	2	62.7395	5106.11	74551.4	19293	20200124_Lum2_IO_U3000_OBJ40899_MHCpep_C1R_DDAonly_Sample_18	P13645|K1C10_HUMAN;P05783|K1C18_HUMAN			4allele	Noallele	None
Sample_18	Noallele_None_05	SYLDKVRALE	17.23	1192.64	10	-1.1	597.329	2	51.0425	4313.05	49941.2	15644	20200124_Lum2_IO_U3000_OBJ40899_MHCpep_C1R_DDAonly_Sample_18	P13645|K1C10_HUMAN			4allele	Noallele	None
Sample_18	Noallele_None_05	HPPPPPPPP	20.77	931.492	9	0.1	466.753	2	24.9076	348227	524628	7992	20200124_Lum2_IO_U3000_OBJ40899_MHCpep_C1R_DDAonly_Sample_18	Q15032-3|R3HD1_HUMAN;P13378|HXD8_HUMAN;P14866-2|HNRPL_HUMAN;P14866|HNRPL_HUMAN;Q15032|R3HD1_HUMAN;Q15032-2|R3HD1_HUMAN;P17676|CEBPB_HUMAN;P17676-2|CEBPB_HUMAN;Q15032-4|R3HD1_HUMAN;P13378-2|HXD8_HUMAN			4allele	Noallele	None
Sample_18	Noallele_None_05	GFPSSAGSVSPR	17.38	1147.56	12	-1.1	574.788	2	33.4754	16671.1	61145.4	10233	20200124_Lum2_IO_U3000_OBJ40899_MHCpep_C1R_DDAonly_Sample_18	P13646|K1C13_HUMAN			4allele	Noallele	None
Sample_18	Noallele_None_05	VPPEVTVLTNSPVE	19.54	1479.78	14	0.2	494.268	3	70.4506	42630.2	241174	21628	20200124_Lum2_IO_U3000_OBJ40899_MHCpep_C1R_DDAonly_Sample_18	P01903|DRA_HUMAN			4allele	Noallele	None
Sample_18	Noallele_None_05	PPTGEEDTAEKDEL	19.4	1529.67	14	-0.1	765.844	2	32.4821	3394.43	32404.7	9965	20200124_Lum2_IO_U3000_OBJ40899_MHCpep_C1R_DDAonly_Sample_18	P11021|BIP_HUMAN			4allele	Noallele	None
Sample_18	Noallele_None_05	NISVVQSTV	20	945.513	9	0.1	473.764	2	48.737	3770.74	48083.9	14954	20200124_Lum2_IO_U3000_OBJ40899_MHCpep_C1R_DDAonly_Sample_18	P04259|K2C6B_HUMAN;P02538|K2C6A_HUMAN			4allele	Noallele	None
Sample_18	Noallele_None_05	PAPPPPPPP	24.6	865.47	9	1.8	433.743	2	34.4086	293609	415004	10587	20200124_Lum2_IO_U3000_OBJ40899_MHCpep_C1R_DDAonly_Sample_18	Q7Z7M0|MEGF8_HUMAN;Q9Y4A5-2|TRRAP_HUMAN;P56270|MAZ_HUMAN;Q7Z7M0-2|MEGF8_HUMAN;P56270-2|MAZ_HUMAN;Q70E73|RAPH1_HUMAN;Q9Y4A5|TRRAP_HUMAN;P56270-3|MAZ_HUMAN;Q12830-4|BPTF_HUMAN;Q12830|BPTF_HUMAN;Q9UMN6|KMT2B_HUMAN;Q12830-2|BPTF_HUMAN			4allele	Noallele	None
Sample_18	Noallele_None_05	TMQNLNDRLASY	24.31	1424.67	12	0.5	713.344	2	47.0673	37293.5	339784	14432	20200124_Lum2_IO_U3000_OBJ40899_MHCpep_C1R_DDAonly_Sample_18	P13645|K1C10_HUMAN;Q7Z3Y9|K1C26_HUMAN;P13646|K1C13_HUMAN;P13646-2|K1C13_HUMAN;P13646-3|K1C13_HUMAN			4allele	Noallele	None
Sample_18	Noallele_None_05	NLQIDPTIQRV	27.15	1295.72	11	-0.3	648.867	2	55.6271	96651.8	1120775	17052	20200124_Lum2_IO_U3000_OBJ40899_MHCpep_C1R_DDAonly_Sample_18	P02538|K2C6A_HUMAN			4allele	Noallele	None
Sample_18	Noallele_None_05	PIPPPPPPP	18.88	907.517	9	-1.3	454.765	2	46.0503	129558	100361	14718	20200124_Lum2_IO_U3000_OBJ40899_MHCpep_C1R_DDAonly_Sample_18	P49750|YLPM1_HUMAN;P49750-1|YLPM1_HUMAN;P49750-3|YLPM1_HUMAN;Q8TF74|WIPF2_HUMAN			4allele	Noallele	None
Sample_18	Noallele_None_05	PEIQ(+0.98)N(+0.98)VKAQ(+0.98)ERE	19.53	1442.69	12	-0.1	481.904	3	28.7459	13032.5	165965	8807	20200124_Lum2_IO_U3000_OBJ40899_MHCpep_C1R_DDAonly_Sample_18	P35908|K22E_HUMAN	Deamidation (NQ); Deamidation (NQ); Deamidation (NQ)	Q4:Deamidation (NQ):1001.00;N5:Deamidation (NQ):1001.00;Q9:Deamidation (NQ):1001.00	4allele	Noallele	None
Sample_18	Noallele_None_05	LEQQNQVLQTK	25.26	1327.71	11	0.4	664.862	2	27.7512	6833.93	98787.3	8505	20200124_Lum2_IO_U3000_OBJ40899_MHCpep_C1R_DDAonly_Sample_18	P35908|K22E_HUMAN;P04264|K2C1_HUMAN			4allele	Noallele	None
Sample_18	Noallele_None_05	NPEYTTVSWLKDG	18.71	1508.71	13	0.6	755.365	2	60.0667	5619	69755.5	18453	20200124_Lum2_IO_U3000_OBJ40899_MHCpep_C1R_DDAonly_Sample_18	P20273|CD22_HUMAN;P20273-3|CD22_HUMAN;P20273-5|CD22_HUMAN;P20273-4|CD22_HUMAN			4allele	Noallele	None
Sample_18	Noallele_None_05	ADQRN(+0.98)GFIQSLKDD	20.93	1606.76	14	-0.2	536.593	3	43.8942	13709.5	150362	13464	20200124_Lum2_IO_U3000_OBJ40899_MHCpep_C1R_DDAonly_Sample_18	P38507|SPA_STAAU	Deamidation (NQ)	N5:Deamidation (NQ):0.00	4allele	Noallele	None
Sample_18	Noallele_None_05	VPPEVTVLTNSPVE	32.13	1479.78	14	0.5	740.899	2	70.4506	348552	1775918	21600	20200124_Lum2_IO_U3000_OBJ40899_MHCpep_C1R_DDAonly_Sample_18	P01903|DRA_HUMAN			4allele	Noallele	None
Sample_18	Noallele_None_05	PVAPTVLIFPPAAD	16.66	1406.78	14	0.8	704.398	2	90.3986	49333.3	55664.6	27728	20200124_Lum2_IO_U3000_OBJ40899_MHCpep_C1R_DDAonly_Sample_18	P01840|KAC4_RABIT			4allele	Noallele	None
Sample_18	Noallele_None_05	DGKADGAEAKPAE	24.23	1257.58	13	0.3	629.799	2	14.0595	12004	143979	4250	20200124_Lum2_IO_U3000_OBJ40899_MHCpep_C1R_DDAonly_Sample_18	P35579|MYH9_HUMAN;P35579-2|MYH9_HUMAN			4allele	Noallele	None
Sample_18	Noallele_None_05	FDLSHGSAQ	18.72	960.43	9	0.1	481.222	2	30.1278	5551.6	65339.6	9246	20200124_Lum2_IO_U3000_OBJ40899_MHCpep_C1R_DDAonly_Sample_18	P69905|HBA_HUMAN;P01966|HBA_BOVIN			4allele	Noallele	None
Sample_18	Noallele_None_05	IAELDTLSEESYK	18.55	1496.72	13	1	749.37	2	53.7007	3090.25	41697.5	16479	20200124_Lum2_IO_U3000_OBJ40899_MHCpep_C1R_DDAonly_Sample_18	P62258-2|1433E_HUMAN;P62258|1433E_HUMAN;P63104|1433Z_HUMAN;P63104-2|1433Z_HUMAN			4allele	Noallele	None
Sample_18	Noallele_None_05	PSPPPPPPP	22.06	881.465	9	-0.5	441.739	2	33.2797	339011	364212	10308	20200124_Lum2_IO_U3000_OBJ40899_MHCpep_C1R_DDAonly_Sample_18	Q9H7N4|SFR19_HUMAN;Q9ULL5|PRR12_HUMAN;Q9ULL5-2|PRR12_HUMAN			4allele	Noallele	None
Sample_18	Noallele_None_05	KAQYEEIAQR	25.05	1234.63	10	-0.1	618.322	2	22.4258	14471.3	112144	6824	20200124_Lum2_IO_U3000_OBJ40899_MHCpep_C1R_DDAonly_Sample_18	P04259|K2C6B_HUMAN;P48668|K2C6C_HUMAN;P35908|K22E_HUMAN;P02538|K2C6A_HUMAN			4allele	Noallele	None
Sample_18	Noallele_None_05	RVAPEEHPV	16.88	1032.54	9	-0.7	517.274	2	18.755	7550.44	70914	5682	20200124_Lum2_IO_U3000_OBJ40899_MHCpep_C1R_DDAonly_Sample_18	P60709|ACTB_HUMAN;A5A3E0|POTEF_HUMAN;P63261|ACTG_HUMAN			4allele	Noallele	None
Sample_18	Noallele_None_05	TALAIMGDKL	18.03	1031.57	10	0.3	516.792	2	48.5602	10708.7	118094	14894	20200124_Lum2_IO_U3000_OBJ40899_MHCpep_C1R_DDAonly_Sample_18				4allele	Noallele	None
Sample_18	Noallele_None_05	EMDATPGIDLT	19.74	1161.52	11	0	581.768	2	62.7885	6693.59	72035.1	19296	20200124_Lum2_IO_U3000_OBJ40899_MHCpep_C1R_DDAonly_Sample_18	P13646-2|K1C13_HUMAN;P13646-3|K1C13_HUMAN;P13646|K1C13_HUMAN			4allele	Noallele	None
Sample_18	Noallele_None_05	TQKSLSLSPG	19.36	1016.55	10	0.7	509.283	2	29.8664	44013.7	370908	9138	20200124_Lum2_IO_U3000_OBJ40899_MHCpep_C1R_DDAonly_Sample_18	P01859|IGHG2_HUMAN;P01857|IGHG1_HUMAN;P01860|IGHG3_HUMAN;P0DOX5|IGG1_HUMAN			4allele	Noallele	None
Sample_18	Noallele_None_05	QFDADELR	21.68	992.456	8	1.1	497.236	2	36.7952	17732.5	168394	11273	20200124_Lum2_IO_U3000_OBJ40899_MHCpep_C1R_DDAonly_Sample_18	P04083|ANXA1_HUMAN			4allele	Noallele	None
Sample_18	Noallele_None_05	LFDNAM(+15.99)LR	17.74	994.491	8	-0.4	498.252	2	42.1558	16482.4	129279	12926	20200124_Lum2_IO_U3000_OBJ40899_MHCpep_C1R_DDAonly_Sample_18	P01241|SOMA_HUMAN;P01242-2|SOM2_HUMAN;P01242-3|SOM2_HUMAN;P01241-4|SOMA_HUMAN;P01242-4|SOM2_HUMAN;P01241-5|SOMA_HUMAN;P01241-2|SOMA_HUMAN;P01241-3|SOMA_HUMAN;P01242|SOM2_HUMAN	Oxidation (M)	M6:Oxidation (M):1001.00	4allele	Noallele	None
Sample_18	Noallele_None_05	PVAPTVLIFPPAAD	17.76	1406.78	14	0.8	704.398	2	90.3986	49333.3	55664.6	27569	20200124_Lum2_IO_U3000_OBJ40899_MHCpep_C1R_DDAonly_Sample_18	P01840|KAC4_RABIT			4allele	Noallele	None
Sample_18	Noallele_None_05	RLLLPGELAKHA	16.79	1316.79	12	0.1	439.938	3	42.953	19809.6	108883	13163	20200124_Lum2_IO_U3000_OBJ40899_MHCpep_C1R_DDAonly_Sample_18	Q99880|H2B1L_HUMAN;Q8N257|H2B3B_HUMAN;P58876|H2B1D_HUMAN;Q99879|H2B1M_HUMAN			4allele	Noallele	None
Sample_18	Noallele_None_05	RLLLPGELAKHAV	21.56	1415.86	13	0.5	472.961	3	49.9484	39004.1	164723	15279	20200124_Lum2_IO_U3000_OBJ40899_MHCpep_C1R_DDAonly_Sample_18	Q99880|H2B1L_HUMAN;Q8N257|H2B3B_HUMAN;P58876|H2B1D_HUMAN;Q99879|H2B1M_HUMAN			4allele	Noallele	None
Sample_18	Noallele_None_05	STITSREIQTAV	17.19	1304.69	12	0.3	653.354	2	41.9763	8837.83	100426	12878	20200124_Lum2_IO_U3000_OBJ40899_MHCpep_C1R_DDAonly_Sample_18	Q99880|H2B1L_HUMAN;P58876|H2B1D_HUMAN;Q99879|H2B1M_HUMAN			4allele	Noallele	None
Sample_18	Noallele_None_05	EAQGALANIAVDKA	29.71	1369.72	14	-0.1	685.867	2	47.7604	6104.52	69496.3	14654	20200124_Lum2_IO_U3000_OBJ40899_MHCpep_C1R_DDAonly_Sample_18	P01903|DRA_HUMAN			4allele	Noallele	None
Sample_18	Noallele_None_05	YEKYLGPQYV	26.56	1258.62	10	0.4	630.319	2	47.5336	13924.8	138212	14586	20200124_Lum2_IO_U3000_OBJ40899_MHCpep_C1R_DDAonly_Sample_18	P02788|TRFL_HUMAN;P02788-2|TRFL_HUMAN			4allele	Noallele	None
Sample_18	Noallele_None_05	SSSSGSVGESSSKGP	16.7	1338.59	15	1.1	670.303	2	15.3456	5428.72	43071.8	4639	20200124_Lum2_IO_U3000_OBJ40899_MHCpep_C1R_DDAonly_Sample_18	P13645|K1C10_HUMAN			4allele	Noallele	None
Sample_18	Noallele_None_05	SGFSSVSVSR	26.78	1011.5	10	-0.3	506.756	2	31.7035	19750.1	200985	9711	20200124_Lum2_IO_U3000_OBJ40899_MHCpep_C1R_DDAonly_Sample_18	P02538|K2C6A_HUMAN			4allele	Noallele	None
Sample_18	Noallele_None_05	DNSVVSLSQPKM	19.51	1303.64	12	0.2	652.83	2	51.6884	10061.2	113481	15854	20200124_Lum2_IO_U3000_OBJ40899_MHCpep_C1R_DDAonly_Sample_18	P55072|TERA_HUMAN			4allele	Noallele	None
Sample_18	Noallele_None_05	VDGKADGAEAKPAE	18.97	1356.65	14	0.8	453.225	3	15.9196	37023.7	360956	4814	20200124_Lum2_IO_U3000_OBJ40899_MHCpep_C1R_DDAonly_Sample_18	P35579|MYH9_HUMAN;P35579-2|MYH9_HUMAN			4allele	Noallele	None
Sample_18	Noallele_None_05	PVAPTVLIFPPAAD	24.01	1406.78	14	-0.2	704.398	2	87.2107	1191514	775856	26784	20200124_Lum2_IO_U3000_OBJ40899_MHCpep_C1R_DDAonly_Sample_18	P01840|KAC4_RABIT			4allele	Noallele	None
Sample_18	Noallele_None_05	SLSLSPGK	18.25	787.444	8	0	394.729	2	28.3224	210557	1484593	8674	20200124_Lum2_IO_U3000_OBJ40899_MHCpep_C1R_DDAonly_Sample_18	P01859|IGHG2_HUMAN;P01857|IGHG1_HUMAN;P01860|IGHG3_HUMAN;P0DOX5|IGG1_HUMAN			4allele	Noallele	None
Sample_18	Noallele_None_05	DAVLRFNGAPTA	16.7	1230.64	12	-0.4	616.325	2	53.5869	15546.1	162701	16429	20200124_Lum2_IO_U3000_OBJ40899_MHCpep_C1R_DDAonly_Sample_18	P15907|SIAT1_HUMAN			4allele	Noallele	None
Sample_18	Noallele_None_05	ALEEQLQQIR	23.74	1226.66	10	-0.2	614.338	2	45.4622	2793.42	33657.8	13954	20200124_Lum2_IO_U3000_OBJ40899_MHCpep_C1R_DDAonly_Sample_18	P13645|K1C10_HUMAN			4allele	Noallele	None
Sample_18	Noallele_None_05	AQYEDIAQK	16.25	1064.51	9	-0.5	533.264	2	25.1521	4637.76	51220.3	7711	20200124_Lum2_IO_U3000_OBJ40899_MHCpep_C1R_DDAonly_Sample_18	P04264|K2C1_HUMAN			4allele	Noallele	None
Sample_18	Noallele_None_05	GLEDEQKMLTESGD	22.88	1550.68	14	0.3	776.346	2	49.1784	7382.98	78964.2	15084	20200124_Lum2_IO_U3000_OBJ40899_MHCpep_C1R_DDAonly_Sample_18	P07919|QCR6_HUMAN;A0A096LP55|QCR6L_HUMAN			4allele	Noallele	None
Sample_18	Noallele_None_05	PVAPTVLIFPPAAD	19.97	1406.78	14	-0.2	704.398	2	87.2107	1191514	775856	26932	20200124_Lum2_IO_U3000_OBJ40899_MHCpep_C1R_DDAonly_Sample_18	P01840|KAC4_RABIT			4allele	Noallele	None
Sample_18	Noallele_None_05	PVAPTVLIFPPAAD	20.03	1406.78	14	-0.2	704.398	2	87.2107	1191514	775856	27087	20200124_Lum2_IO_U3000_OBJ40899_MHCpep_C1R_DDAonly_Sample_18	P01840|KAC4_RABIT			4allele	Noallele	None
Sample_18	Noallele_None_05	EETIEKMQE	16.28	1135.51	9	-0.1	568.761	2	27.5892	9610.08	101177	8455	20200124_Lum2_IO_U3000_OBJ40899_MHCpep_C1R_DDAonly_Sample_18	P61254|RL26_HUMAN			4allele	Noallele	None
Sample_18	Noallele_None_05	VLALLKTPA	20.55	924.601	9	0.2	463.308	2	54.3801	27818.4	231872	16666	20200124_Lum2_IO_U3000_OBJ40899_MHCpep_C1R_DDAonly_Sample_18	P04083|ANXA1_HUMAN			4allele	Noallele	None
Sample_18	Noallele_None_05	TSREIQTAV	22.34	1003.53	9	-0.5	502.772	2	25.4789	188002	1291448	7783	20200124_Lum2_IO_U3000_OBJ40899_MHCpep_C1R_DDAonly_Sample_18	Q99880|H2B1L_HUMAN;P58876|H2B1D_HUMAN;Q99879|H2B1M_HUMAN			4allele	Noallele	None
Sample_18	Noallele_None_05	SVSTSHTTI	17.38	931.461	9	0.4	466.738	2	20.9794	21870.3	328868	6374	20200124_Lum2_IO_U3000_OBJ40899_MHCpep_C1R_DDAonly_Sample_18	P04264|K2C1_HUMAN			4allele	Noallele	None
Sample_18	Noallele_None_05	SGGGFSSGSAGII	27.72	1095.52	13	0.3	548.767	2	57.0129	21841.2	206629	17486	20200124_Lum2_IO_U3000_OBJ40899_MHCpep_C1R_DDAonly_Sample_18	P04264|K2C1_HUMAN			4allele	Noallele	None
Sample_18	Noallele_None_05	PLPPPPPPP	20.27	907.517	9	-1.3	454.765	2	46.0503	129558	100361	14379	20200124_Lum2_IO_U3000_OBJ40899_MHCpep_C1R_DDAonly_Sample_18	Q96JH7|VCIP1_HUMAN;O15054-1|KDM6B_HUMAN;Q68DA7-5|FMN1_HUMAN;Q70E73|RAPH1_HUMAN;Q12873-3|CHD3_HUMAN;Q08499|PDE4D_HUMAN;O15156|ZBT7B_HUMAN;Q86VE0|MYPOP_HUMAN;Q9UPS6|SET1B_HUMAN;O15156-2|ZBT7B_HUMAN;O15054|KDM6B_HUMAN;Q8IZL8|PELP1_HUMAN;Q9UPS6-2|SET1B_HUMAN			4allele	Noallele	None
Sample_18	Noallele_None_05	RNDEELNKLLGKV	19.41	1526.84	13	-1	509.954	3	50.0423	19289	118165	15329	20200124_Lum2_IO_U3000_OBJ40899_MHCpep_C1R_DDAonly_Sample_18	Q99878|H2A1J_HUMAN			4allele	Noallele	None
Sample_18	Noallele_None_05	PLPPPPPPP	20.7	907.517	9	-1.3	454.765	2	46.0503	129558	100361	14221	20200124_Lum2_IO_U3000_OBJ40899_MHCpep_C1R_DDAonly_Sample_18	Q96JH7|VCIP1_HUMAN;O15054-1|KDM6B_HUMAN;Q68DA7-5|FMN1_HUMAN;Q70E73|RAPH1_HUMAN;Q12873-3|CHD3_HUMAN;Q08499|PDE4D_HUMAN;O15156|ZBT7B_HUMAN;Q86VE0|MYPOP_HUMAN;Q9UPS6|SET1B_HUMAN;O15156-2|ZBT7B_HUMAN;O15054|KDM6B_HUMAN;Q8IZL8|PELP1_HUMAN;Q9UPS6-2|SET1B_HUMAN			4allele	Noallele	None
Sample_18	Noallele_None_05	DLEEGIQTLM(+15.99)GR	30.23	1376.66	12	-0.1	689.337	2	57.6658	18180.9	166348	17689	20200124_Lum2_IO_U3000_OBJ40899_MHCpep_C1R_DDAonly_Sample_18	P01241|SOMA_HUMAN;P01241-5|SOMA_HUMAN;P01241-2|SOMA_HUMAN;P0DML3|CSH2_HUMAN;P0DML2|CSH1_HUMAN	Oxidation (M)	M10:Oxidation (M):1001.00	4allele	Noallele	None
Sample_18	Noallele_None_05	TN(+0.98)AEN(+0.98)EFVTIK	17.51	1266.6	11	-0.2	634.306	2	50.1078	1859.54	26816.4	15371	20200124_Lum2_IO_U3000_OBJ40899_MHCpep_C1R_DDAonly_Sample_18	P04264|K2C1_HUMAN	Deamidation (NQ); Deamidation (NQ)	N2:Deamidation (NQ):1001.00;N5:Deamidation (NQ):1001.00	4allele	Noallele	None
Sample_18	Noallele_None_05	NLGGSKSISISV	22.13	1160.64	12	-0.4	581.327	2	50.6492	23023.3	143880	15519	20200124_Lum2_IO_U3000_OBJ40899_MHCpep_C1R_DDAonly_Sample_18	P04264|K2C1_HUMAN			4allele	Noallele	None
Sample_18	Noallele_None_05	DLEEGIQTLM(+15.99)GR	31.06	1376.66	12	0.1	689.338	2	58.4449	17488.5	174896	17932	20200124_Lum2_IO_U3000_OBJ40899_MHCpep_C1R_DDAonly_Sample_18	P01241|SOMA_HUMAN;P01241-5|SOMA_HUMAN;P01241-2|SOMA_HUMAN;P0DML3|CSH2_HUMAN;P0DML2|CSH1_HUMAN	Oxidation (M)	M10:Oxidation (M):1001.00	4allele	Noallele	None
Sample_18	Noallele_None_05	PVAPTVLIFPPAAD	22	1406.78	14	-0.2	704.398	2	87.2107	1191514	775856	26629	20200124_Lum2_IO_U3000_OBJ40899_MHCpep_C1R_DDAonly_Sample_18	P01840|KAC4_RABIT			4allele	Noallele	None
Sample_18	Noallele_None_05	KAQYEEI	16.85	879.434	7	-0.6	440.724	2	26.2567	78748.1	632594	8027	20200124_Lum2_IO_U3000_OBJ40899_MHCpep_C1R_DDAonly_Sample_18	P04259|K2C6B_HUMAN;P13647|K2C5_HUMAN;P48668|K2C6C_HUMAN;P35908|K22E_HUMAN;P02538|K2C6A_HUMAN			4allele	Noallele	None
Sample_18	Noallele_None_05	DAVLRFNGAPTANF	26.17	1491.75	14	0.2	746.881	2	68.7536	16565	177263	21130	20200124_Lum2_IO_U3000_OBJ40899_MHCpep_C1R_DDAonly_Sample_18	P15907|SIAT1_HUMAN			4allele	Noallele	None
Sample_18	Noallele_None_05	RFLEQQNKVLET	25.21	1503.81	12	0.3	752.91	2	38.7998	8755.8	80359.9	11905	20200124_Lum2_IO_U3000_OBJ40899_MHCpep_C1R_DDAonly_Sample_18	P02538|K2C6A_HUMAN			4allele	Noallele	None
Sample_18	Noallele_None_05	ADGAEAKPAE	21.96	957.44	10	-0.1	479.727	2	14.0924	13989	102917	4263	20200124_Lum2_IO_U3000_OBJ40899_MHCpep_C1R_DDAonly_Sample_18	P35579|MYH9_HUMAN;P35579-2|MYH9_HUMAN			4allele	Noallele	None
Sample_18	Noallele_None_05	NAENEFVTIK	17.18	1163.58	10	-0.4	582.798	2	42.7094	3330.78	36602.4	13121	20200124_Lum2_IO_U3000_OBJ40899_MHCpep_C1R_DDAonly_Sample_18	P04264|K2C1_HUMAN			4allele	Noallele	None
Sample_18	Noallele_None_05	LENVIRDAVTY	18.51	1291.68	11	1.2	646.847	2	57.0646	10645.7	113411	17509	20200124_Lum2_IO_U3000_OBJ40899_MHCpep_C1R_DDAonly_Sample_18	P62805|H4_HUMAN			4allele	Noallele	None
Sample_18	Noallele_None_05	PLN(+0.98)VKVD	22.04	784.433	7	1	393.224	2	34.4568	13728.3	139750	10570	20200124_Lum2_IO_U3000_OBJ40899_MHCpep_C1R_DDAonly_Sample_18	P35908|K22E_HUMAN	Deamidation (NQ)	N3:Deamidation (NQ):1001.00	4allele	Noallele	None
Sample_18	Noallele_None_05	TIAQGGVLPNIQAV	18.62	1379.78	14	0.4	690.896	2	74.6834	48161.7	450803	22962	20200124_Lum2_IO_U3000_OBJ40899_MHCpep_C1R_DDAonly_Sample_18	Q8IUE6|H2A2B_HUMAN;P16104|H2AX_HUMAN;Q99878|H2A1J_HUMAN			4allele	Noallele	None
Sample_18	Noallele_None_05	QFDADELRAA	19.16	1134.53	10	0.9	568.273	2	44.0897	8564.44	102804	13525	20200124_Lum2_IO_U3000_OBJ40899_MHCpep_C1R_DDAonly_Sample_18	P04083|ANXA1_HUMAN			4allele	Noallele	None
Sample_18	Noallele_None_05	LLQEQGTKTV	29.48	1115.62	10	0.1	558.817	2	28.5186	26052.1	274312	8729	20200124_Lum2_IO_U3000_OBJ40899_MHCpep_C1R_DDAonly_Sample_18	P04259|K2C6B_HUMAN;P13647|K2C5_HUMAN;P48668|K2C6C_HUMAN;P02538|K2C6A_HUMAN			4allele	Noallele	None
Sample_18	Noallele_None_05	GGGGGGGLGSGGSIR	20.92	1144.56	15	0.6	573.287	2	22.4585	6811.66	70221.3	6858	20200124_Lum2_IO_U3000_OBJ40899_MHCpep_C1R_DDAonly_Sample_18	P35527|K1C9_HUMAN			4allele	Noallele	None
Sample_18	Noallele_None_05	ALGQNPTNAEVLK	27.53	1353.72	13	-0.3	677.87	2	38.7835	14493.2	167964	11895	20200124_Lum2_IO_U3000_OBJ40899_MHCpep_C1R_DDAonly_Sample_18	P60660|MYL6_HUMAN;P60660-2|MYL6_HUMAN;P14649|MYL6B_HUMAN			4allele	Noallele	None
Sample_18	Noallele_None_05	TGTIKLLNENSY	22.48	1351.7	12	-0.1	676.856	2	51.8639	20827.3	185298	15889	20200124_Lum2_IO_U3000_OBJ40899_MHCpep_C1R_DDAonly_Sample_18	P02786|TFR1_HUMAN			4allele	Noallele	None
Sample_18	Noallele_None_05	PAPPPPPPP	23.01	865.47	9	1.8	433.743	2	34.4086	293609	415004	10902	20200124_Lum2_IO_U3000_OBJ40899_MHCpep_C1R_DDAonly_Sample_18	Q7Z7M0|MEGF8_HUMAN;Q9Y4A5-2|TRRAP_HUMAN;P56270|MAZ_HUMAN;Q7Z7M0-2|MEGF8_HUMAN;P56270-2|MAZ_HUMAN;Q70E73|RAPH1_HUMAN;Q9Y4A5|TRRAP_HUMAN;P56270-3|MAZ_HUMAN;Q12830-4|BPTF_HUMAN;Q12830|BPTF_HUMAN;Q9UMN6|KMT2B_HUMAN;Q12830-2|BPTF_HUMAN			4allele	Noallele	None
Sample_18	Noallele_None_05	PAPPPPPPP	23.04	865.47	9	1.8	433.743	2	34.4086	293609	415004	10746	20200124_Lum2_IO_U3000_OBJ40899_MHCpep_C1R_DDAonly_Sample_18	Q7Z7M0|MEGF8_HUMAN;Q9Y4A5-2|TRRAP_HUMAN;P56270|MAZ_HUMAN;Q7Z7M0-2|MEGF8_HUMAN;P56270-2|MAZ_HUMAN;Q70E73|RAPH1_HUMAN;Q9Y4A5|TRRAP_HUMAN;P56270-3|MAZ_HUMAN;Q12830-4|BPTF_HUMAN;Q12830|BPTF_HUMAN;Q9UMN6|KMT2B_HUMAN;Q12830-2|BPTF_HUMAN			4allele	Noallele	None
Sample_18	Noallele_None_05	PAPPPPPPP	23.34	865.47	9	1.8	433.743	2	34.4086	293609	415004	10430	20200124_Lum2_IO_U3000_OBJ40899_MHCpep_C1R_DDAonly_Sample_18	Q7Z7M0|MEGF8_HUMAN;Q9Y4A5-2|TRRAP_HUMAN;P56270|MAZ_HUMAN;Q7Z7M0-2|MEGF8_HUMAN;P56270-2|MAZ_HUMAN;Q70E73|RAPH1_HUMAN;Q9Y4A5|TRRAP_HUMAN;P56270-3|MAZ_HUMAN;Q12830-4|BPTF_HUMAN;Q12830|BPTF_HUMAN;Q9UMN6|KMT2B_HUMAN;Q12830-2|BPTF_HUMAN			4allele	Noallele	None
Sample_18	Noallele_None_05	FLENVIRDA	18.27	1075.57	9	-1.1	538.79	2	57.9605	20539.1	163449	17782	20200124_Lum2_IO_U3000_OBJ40899_MHCpep_C1R_DDAonly_Sample_18	P62805|H4_HUMAN			4allele	Noallele	None
Sample_18	Noallele_None_05	KDIGFIKLD	24.11	1047.6	9	-1.3	524.805	2	53.0982	23555.8	208503	16273	20200124_Lum2_IO_U3000_OBJ40899_MHCpep_C1R_DDAonly_Sample_18	P62273|RS29_HUMAN			4allele	Noallele	None
Sample_18	Noallele_None_05	SSHKLKVIS	17.19	997.592	9	5.6	499.806	2	111.585	694.063	8812.14	34016	20200124_Lum2_IO_U3000_OBJ40899_MHCpep_C1R_DDAonly_Sample_18	O60353|FZD6_HUMAN			4allele	Noallele	None
Sample_18	Noallele_None_05	PVAPTVLIFPPAAD	19.21	1406.78	14	-0.2	704.398	2	87.2107	1191514	775856	26474	20200124_Lum2_IO_U3000_OBJ40899_MHCpep_C1R_DDAonly_Sample_18	P01840|KAC4_RABIT			4allele	Noallele	None
Sample_18	Noallele_None_05	PVAPTVLIFPPAAD	19.24	1406.78	14	-0.2	704.398	2	87.2107	1191514	775856	26319	20200124_Lum2_IO_U3000_OBJ40899_MHCpep_C1R_DDAonly_Sample_18	P01840|KAC4_RABIT			4allele	Noallele	None
Sample_18	Noallele_None_05	VHLTPEEKSAVT	25.77	1309.69	12	0.5	655.851	2	27.8155	20124.7	179121	8516	20200124_Lum2_IO_U3000_OBJ40899_MHCpep_C1R_DDAonly_Sample_18	P68871|HBB_HUMAN			4allele	Noallele	None
Sample_18	Noallele_None_05	DGAEAKPAE	19.23	886.403	9	0.5	444.209	2	14.1254	8680.7	45419	4261	20200124_Lum2_IO_U3000_OBJ40899_MHCpep_C1R_DDAonly_Sample_18	P35579|MYH9_HUMAN;P35579-2|MYH9_HUMAN			4allele	Noallele	None
Sample_18	Noallele_None_05	SANSARLPGVSR	18.34	1213.65	12	0.3	405.558	3	24.7563	100529	544159	7551	20200124_Lum2_IO_U3000_OBJ40899_MHCpep_C1R_DDAonly_Sample_18	P04259|K2C6B_HUMAN;P48668|K2C6C_HUMAN;P02538|K2C6A_HUMAN			4allele	Noallele	None
Sample_18	Noallele_None_05	YENEVALRQ	27.8	1120.55	9	0.6	561.283	2	29.8022	8601.15	119379	9141	20200124_Lum2_IO_U3000_OBJ40899_MHCpep_C1R_DDAonly_Sample_18	P13645|K1C10_HUMAN			4allele	Noallele	None
Sample_18	Noallele_None_05	EIDPEIQKV	21.92	1069.57	9	0.2	535.79	2	42.2182	21997.8	233542	12948	20200124_Lum2_IO_U3000_OBJ40899_MHCpep_C1R_DDAonly_Sample_18	P04264|K2C1_HUMAN			4allele	Noallele	None
Sample_18	Noallele_None_05	DAVLRFNGAPTANFQ	26.88	1619.81	15	-0.5	810.91	2	65.0536	29104.6	285265	19994	20200124_Lum2_IO_U3000_OBJ40899_MHCpep_C1R_DDAonly_Sample_18	P15907|SIAT1_HUMAN			4allele	Noallele	None
Sample_18	Noallele_None_05	SAELNKEVSTNT	20.16	1291.63	12	0	646.82	2	26.0939	10494.8	134082	7998	20200124_Lum2_IO_U3000_OBJ40899_MHCpep_C1R_DDAonly_Sample_18	P13646-2|K1C13_HUMAN;P13646-3|K1C13_HUMAN;P13646|K1C13_HUMAN			4allele	Noallele	None
Sample_18	Noallele_None_05	GGGLSSVGGGSSTI	27.13	1134.55	14	0.2	568.283	2	46.0665	5461.81	56278.1	14132	20200124_Lum2_IO_U3000_OBJ40899_MHCpep_C1R_DDAonly_Sample_18	P04259|K2C6B_HUMAN;P48668|K2C6C_HUMAN;P02538|K2C6A_HUMAN			4allele	Noallele	None
Sample_18	Noallele_None_05	TMQNLNDRLA	28.93	1174.58	10	-0.7	588.295	2	35.6997	10238.7	89147.9	10950	20200124_Lum2_IO_U3000_OBJ40899_MHCpep_C1R_DDAonly_Sample_18	P13645|K1C10_HUMAN;Q7Z3Y9|K1C26_HUMAN;P13646|K1C13_HUMAN;P13646-2|K1C13_HUMAN;P13646-3|K1C13_HUMAN			4allele	Noallele	None
Sample_18	Noallele_None_05	FPTIPLSR	20.49	929.533	8	0.5	465.774	2	34.0813	298222	2286139	10456	20200124_Lum2_IO_U3000_OBJ40899_MHCpep_C1R_DDAonly_Sample_18	P01241|SOMA_HUMAN;P01242-2|SOM2_HUMAN;P13716-2|HEM2_HUMAN;P01242-3|SOM2_HUMAN;P01241-4|SOMA_HUMAN;P01242-4|SOM2_HUMAN;P01241-5|SOMA_HUMAN;P01241-2|SOMA_HUMAN;P01241-3|SOMA_HUMAN;P01242|SOM2_HUMAN			4allele	Noallele	None
Sample_18	Noallele_None_05	EQYEAMAER	16.5	1125.48	9	-0.3	563.745	2	26.1755	3421.43	48015.4	8033	20200124_Lum2_IO_U3000_OBJ40899_MHCpep_C1R_DDAonly_Sample_18	P13646-2|K1C13_HUMAN;P13646-3|K1C13_HUMAN;P13646|K1C13_HUMAN			4allele	Noallele	None
Sample_18	Noallele_None_05	SERVGAGAPV	19.35	941.493	10	0.4	471.754	2	24.8062	11535	117592	7602	20200124_Lum2_IO_U3000_OBJ40899_MHCpep_C1R_DDAonly_Sample_18				4allele	Noallele	None
Sample_18	Noallele_None_05	DM(+15.99)DKVETFLR	22.27	1268.61	10	0.1	423.876	3	42.2496	13247.3	85854	12955	20200124_Lum2_IO_U3000_OBJ40899_MHCpep_C1R_DDAonly_Sample_18	P01241|SOMA_HUMAN;P01241-4|SOMA_HUMAN;P01241-2|SOMA_HUMAN;P01242|SOM2_HUMAN;P01242-3|SOM2_HUMAN;P01241-5|SOMA_HUMAN;P01241-3|SOMA_HUMAN;P0DML3|CSH2_HUMAN;P0DML2|CSH1_HUMAN	Oxidation (M)	M2:Oxidation (M):1001.00	4allele	Noallele	None
Sample_18	Noallele_None_05	PIPPPPPPP	20.27	907.517	9	-1.3	454.765	2	46.0503	129558	100361	14379	20200124_Lum2_IO_U3000_OBJ40899_MHCpep_C1R_DDAonly_Sample_18	P49750|YLPM1_HUMAN;P49750-1|YLPM1_HUMAN;P49750-3|YLPM1_HUMAN;Q8TF74|WIPF2_HUMAN			4allele	Noallele	None
Sample_18	Noallele_None_05	PIPPPPPPP	20.32	907.517	9	-1.3	454.765	2	46.0503	129558	100361	14066	20200124_Lum2_IO_U3000_OBJ40899_MHCpep_C1R_DDAonly_Sample_18	P49750|YLPM1_HUMAN;P49750-1|YLPM1_HUMAN;P49750-3|YLPM1_HUMAN;Q8TF74|WIPF2_HUMAN			4allele	Noallele	None
Sample_18	Noallele_None_05	NLGGSKSISI	20.75	974.54	10	-0.8	488.277	2	39.3504	75066.4	592386	12052	20200124_Lum2_IO_U3000_OBJ40899_MHCpep_C1R_DDAonly_Sample_18	P04264|K2C1_HUMAN			4allele	Noallele	None
Sample_18	Noallele_None_05	GPAAIQ(+0.98)KN(+0.98)Y	20.93	962.471	9	0	482.243	2	28.8577	7740.62	75445.2	8845	20200124_Lum2_IO_U3000_OBJ40899_MHCpep_C1R_DDAonly_Sample_18	P35527|K1C9_HUMAN	Deamidation (NQ); Deamidation (NQ)	Q6:Deamidation (NQ):1001.00;N8:Deamidation (NQ):1001.00	4allele	Noallele	None
Sample_18	Noallele_None_05	DGKADGAEAKPAE	20.67	1257.58	13	-0.2	420.202	3	14.0595	13205	177252	4255	20200124_Lum2_IO_U3000_OBJ40899_MHCpep_C1R_DDAonly_Sample_18	P35579|MYH9_HUMAN;P35579-2|MYH9_HUMAN			4allele	Noallele	None
Sample_18	Noallele_None_05	KMIGFPS	17.57	778.405	7	0.7	390.21	2	43.2057	15972.9	140292	13246	20200124_Lum2_IO_U3000_OBJ40899_MHCpep_C1R_DDAonly_Sample_18	P13646|K1C13_HUMAN			4allele	Noallele	None
Sample_18	Noallele_None_05	LANVSTVLTSKY	16.91	1294.71	12	-0.5	648.364	2	56.2446	4692.68	53163	17250	20200124_Lum2_IO_U3000_OBJ40899_MHCpep_C1R_DDAonly_Sample_18	P01966|HBA_BOVIN			4allele	Noallele	None
Sample_18	Noallele_None_05	VPPEVTVLTNSPV	20.51	1350.74	13	0.9	676.378	2	72.5726	22220.3	112734	22325	20200124_Lum2_IO_U3000_OBJ40899_MHCpep_C1R_DDAonly_Sample_18	P01903|DRA_HUMAN			4allele	Noallele	None
Sample_18	Noallele_None_05	DLEEGIQTLM(+15.99)GR	32.88	1376.66	12	2.4	689.339	2	34.065	58159	558002	10471	20200124_Lum2_IO_U3000_OBJ40899_MHCpep_C1R_DDAonly_Sample_18	P01241|SOMA_HUMAN;P01241-5|SOMA_HUMAN;P01241-2|SOMA_HUMAN;P0DML3|CSH2_HUMAN;P0DML2|CSH1_HUMAN	Oxidation (M)	M10:Oxidation (M):1001.00	4allele	Noallele	None
Sample_18	Noallele_None_05	EITALAPSTMK	20.2	1160.61	11	0	581.313	2	44.4499	41037.2	378886	13618	20200124_Lum2_IO_U3000_OBJ40899_MHCpep_C1R_DDAonly_Sample_18	P60709|ACTB_HUMAN;P63267|ACTH_HUMAN;P68133|ACTS_HUMAN;P62736|ACTA_HUMAN;P63261|ACTG_HUMAN;P68032|ACTC_HUMAN			4allele	Noallele	None
Sample_18	Noallele_None_05	SFEAQGALANIAVDK	37.98	1532.78	15	0.6	767.399	2	59.9025	22187.5	234653	18395	20200124_Lum2_IO_U3000_OBJ40899_MHCpep_C1R_DDAonly_Sample_18	P01903|DRA_HUMAN			4allele	Noallele	None
Sample_18	Noallele_None_05	QGGVLPNIQAV	16.68	1094.61	11	-1.6	548.311	2	68.1962	21011.2	170681	20940	20200124_Lum2_IO_U3000_OBJ40899_MHCpep_C1R_DDAonly_Sample_18	Q8IUE6|H2A2B_HUMAN;P16104|H2AX_HUMAN;Q99878|H2A1J_HUMAN			4allele	Noallele	None
Sample_18	Noallele_None_05	DKNDDGKLSFEEF	17.01	1542.68	13	0.4	772.35	2	64.3852	5859.08	79105.9	19801	20200124_Lum2_IO_U3000_OBJ40899_MHCpep_C1R_DDAonly_Sample_18				4allele	Noallele	None
Sample_18	Noallele_None_05	SVYVYKV	22.95	856.469	7	-0.4	429.242	2	38.525	13113.1	129701	11813	20200124_Lum2_IO_U3000_OBJ40899_MHCpep_C1R_DDAonly_Sample_18	Q99880|H2B1L_HUMAN;P58876|H2B1D_HUMAN;Q99879|H2B1M_HUMAN			4allele	Noallele	None
Sample_18	Noallele_None_05	ALRYPMAVGLNKG	18.23	1388.76	13	-0.5	463.927	3	46.0829	9181.04	76937.9	14134	20200124_Lum2_IO_U3000_OBJ40899_MHCpep_C1R_DDAonly_Sample_18	Q9Y3U8|RL36_HUMAN			4allele	Noallele	None
Sample_18	Noallele_None_05	INEPTAAAIAYGLDK	26	1545.8	15	-0.3	773.909	2	61.0436	10017.5	121287	18774	20200124_Lum2_IO_U3000_OBJ40899_MHCpep_C1R_DDAonly_Sample_18	P11021|BIP_HUMAN;P54652|HSP72_HUMAN;P34931|HS71L_HUMAN;P11142-2|HSP7C_HUMAN;P11142|HSP7C_HUMAN			4allele	Noallele	None
Sample_18	Noallele_None_05	DSYVGDEAQSK	18.48	1197.52	11	0.9	599.765	2	21.9325	17279.6	165871	6685	20200124_Lum2_IO_U3000_OBJ40899_MHCpep_C1R_DDAonly_Sample_18	P60709|ACTB_HUMAN;P63267|ACTH_HUMAN;P68133|ACTS_HUMAN;P62736|ACTA_HUMAN;P63261|ACTG_HUMAN;P68032|ACTC_HUMAN			4allele	Noallele	None
Sample_18	Noallele_None_05	SSTISSNVASKA	25.52	1150.58	12	0.5	576.299	2	24.1537	6934.56	89934.8	7388	20200124_Lum2_IO_U3000_OBJ40899_MHCpep_C1R_DDAonly_Sample_18	P35908|K22E_HUMAN			4allele	Noallele	None
Sample_18	Noallele_None_05	NEVENQILTRDA	28.85	1400.69	12	0	701.352	2	42.237	6283.36	68430.6	12960	20200124_Lum2_IO_U3000_OBJ40899_MHCpep_C1R_DDAonly_Sample_18	P12814-2|ACTN1_HUMAN;O43707-2|ACTN4_HUMAN;P12814-4|ACTN1_HUMAN;O43707-3|ACTN4_HUMAN;P12814-3|ACTN1_HUMAN;P12814|ACTN1_HUMAN;O43707|ACTN4_HUMAN			4allele	Noallele	None
Sample_18	Noallele_None_05	SRSLVN(+0.98)LGG	16.14	902.482	9	-0.2	452.248	2	40.4613	5142.5	45894.8	12410	20200124_Lum2_IO_U3000_OBJ40899_MHCpep_C1R_DDAonly_Sample_18	P04264|K2C1_HUMAN	Deamidation (NQ)	N6:Deamidation (NQ):1001.00	4allele	Noallele	None
Sample_18	Noallele_None_05	LEDGSPR	18.05	772.371	7	1.9	387.194	2	34.065	36592.4	591786	10466	20200124_Lum2_IO_U3000_OBJ40899_MHCpep_C1R_DDAonly_Sample_18	P01241|SOMA_HUMAN;P01242-3|SOM2_HUMAN;P01241-5|SOMA_HUMAN;P01241-2|SOMA_HUMAN;P01241-3|SOMA_HUMAN;P01242|SOM2_HUMAN			4allele	Noallele	None
Sample_18	Noallele_None_05	PPPAPPPPP	18.78	865.47	9	1.8	433.743	2	34.4086	293609	415004	11062	20200124_Lum2_IO_U3000_OBJ40899_MHCpep_C1R_DDAonly_Sample_18	O43516-3|WIPF1_HUMAN;O43516|WIPF1_HUMAN;O43516-4|WIPF1_HUMAN;Q7Z7M0|MEGF8_HUMAN;Q8IVB5|LIX1L_HUMAN;Q7Z7M0-2|MEGF8_HUMAN;Q9UMN6|KMT2B_HUMAN;O43516-2|WIPF1_HUMAN			4allele	Noallele	None
Sample_18	Noallele_None_05	SEGTKAVTKY	23.85	1082.56	10	0.4	542.288	2	16.4755	13743.3	90752.5	4994	20200124_Lum2_IO_U3000_OBJ40899_MHCpep_C1R_DDAonly_Sample_18	Q99880|H2B1L_HUMAN;Q8N257|H2B3B_HUMAN;P58876|H2B1D_HUMAN;Q99879|H2B1M_HUMAN			4allele	Noallele	None
Sample_18	Noallele_None_05	TKADLEM(+15.99)Q(+0.98)IE	20.73	1193.55	10	-0.5	597.781	2	36.6218	31949.2	150866	11199	20200124_Lum2_IO_U3000_OBJ40899_MHCpep_C1R_DDAonly_Sample_18	P13645|K1C10_HUMAN	Oxidation (M); Deamidation (NQ)	M7:Oxidation (M):1001.00;Q8:Deamidation (NQ):1001.00	4allele	Noallele	None
Sample_18	Noallele_None_05	LFDNAM(+15.99)LR	21.58	994.491	8	0.6	498.253	2	34.0813	110022	898211	10462	20200124_Lum2_IO_U3000_OBJ40899_MHCpep_C1R_DDAonly_Sample_18	P01241|SOMA_HUMAN;P01242-2|SOM2_HUMAN;P01242-3|SOM2_HUMAN;P01241-4|SOMA_HUMAN;P01242-4|SOM2_HUMAN;P01241-5|SOMA_HUMAN;P01241-2|SOMA_HUMAN;P01241-3|SOMA_HUMAN;P01242|SOM2_HUMAN	Oxidation (M)	M6:Oxidation (M):1001.00	4allele	Noallele	None
Sample_18	Noallele_None_05	ADKASASAPAPASAT	29.82	1314.64	15	0.5	658.328	2	21.533	13805	205634	6567	20200124_Lum2_IO_U3000_OBJ40899_MHCpep_C1R_DDAonly_Sample_18	Q9NQX7-3|ITM2C_HUMAN;Q9NQX7-2|ITM2C_HUMAN;Q9NQX7|ITM2C_HUMAN			4allele	Noallele	None
Sample_18	Noallele_None_05	FPTIPLSR	16.3	929.533	8	0.3	465.774	2	56.8696	95544.6	858011	17423	20200124_Lum2_IO_U3000_OBJ40899_MHCpep_C1R_DDAonly_Sample_18	P01241|SOMA_HUMAN;P01242-2|SOM2_HUMAN;P13716-2|HEM2_HUMAN;P01242-3|SOM2_HUMAN;P01241-4|SOMA_HUMAN;P01242-4|SOM2_HUMAN;P01241-5|SOMA_HUMAN;P01241-2|SOMA_HUMAN;P01241-3|SOMA_HUMAN;P01242|SOM2_HUMAN			4allele	Noallele	None
Sample_18	Noallele_None_05	SYLDKVRAL	18.78	1063.6	9	1.3	532.809	2	48.5281	7915.85	97805.5	14881	20200124_Lum2_IO_U3000_OBJ40899_MHCpep_C1R_DDAonly_Sample_18	P13645|K1C10_HUMAN			4allele	Noallele	None
Sample_18	Noallele_None_05	HYTQKSLSLSPGK	20.36	1444.77	13	1.2	482.597	3	24.699	65450.5	271986	7528	20200124_Lum2_IO_U3000_OBJ40899_MHCpep_C1R_DDAonly_Sample_18	P01859|IGHG2_HUMAN;P01857|IGHG1_HUMAN;P0DOX5|IGG1_HUMAN			4allele	Noallele	None
Sample_18	Noallele_None_05	NNKFASF	19.69	826.397	7	-0.3	414.206	2	33.6878	6719.99	67844.7	10334	20200124_Lum2_IO_U3000_OBJ40899_MHCpep_C1R_DDAonly_Sample_18	P05787-2|K2C8_HUMAN;P04259|K2C6B_HUMAN;P13647|K2C5_HUMAN;P02538|K2C6A_HUMAN;P48668|K2C6C_HUMAN;P35908|K22E_HUMAN;P05787|K2C8_HUMAN			4allele	Noallele	None
Sample_18	Noallele_None_05	AKDIGFIKLD	23.35	1118.63	10	-1.4	560.323	2	52.8695	10464.9	90962.9	16208	20200124_Lum2_IO_U3000_OBJ40899_MHCpep_C1R_DDAonly_Sample_18	P62273|RS29_HUMAN			4allele	Noallele	None
Sample_18	Noallele_None_05	SYLDKVRALEE	28.85	1321.69	11	-0.4	661.851	2	52.7382	6835.33	76162.9	16170	20200124_Lum2_IO_U3000_OBJ40899_MHCpep_C1R_DDAonly_Sample_18	P13645|K1C10_HUMAN			4allele	Noallele	None
Sample_18	Noallele_None_05	AGLQFPVGR	16.95	943.524	9	-1.1	472.769	2	49.197	5420.12	60674.2	15094	20200124_Lum2_IO_U3000_OBJ40899_MHCpep_C1R_DDAonly_Sample_18	Q8IUE6|H2A2B_HUMAN;P0C0S5|H2AZ_HUMAN;P16104|H2AX_HUMAN;Q99878|H2A1J_HUMAN;Q71UI9|H2AV_HUMAN			4allele	Noallele	None
Sample_18	Noallele_None_05	NISVVQ(+0.98)STV	18.74	946.497	9	1	474.256	2	51.5665	4353.44	48715.8	15820	20200124_Lum2_IO_U3000_OBJ40899_MHCpep_C1R_DDAonly_Sample_18	P04259|K2C6B_HUMAN;P02538|K2C6A_HUMAN	Deamidation (NQ)	Q6:Deamidation (NQ):38.32	4allele	Noallele	None
Sample_18	Noallele_None_05	TGTIKLLNENSYVPR	34.24	1703.92	15	-0.1	852.967	2	51.9853	213301	1710639	15917	20200124_Lum2_IO_U3000_OBJ40899_MHCpep_C1R_DDAonly_Sample_18	P02786|TFR1_HUMAN			4allele	Noallele	None
Sample_18	Noallele_None_05	TIKLLNENSYVPR	22.19	1545.85	13	-0.5	773.933	2	50.5034	5386.3	48048.8	15485	20200124_Lum2_IO_U3000_OBJ40899_MHCpep_C1R_DDAonly_Sample_18	P02786|TFR1_HUMAN			4allele	Noallele	None
Sample_18	Noallele_None_05	TIKLLNENSYVPR	26.4	1545.85	13	-0.3	516.291	3	50.5012	54077.2	359784	15513	20200124_Lum2_IO_U3000_OBJ40899_MHCpep_C1R_DDAonly_Sample_18	P02786|TFR1_HUMAN			4allele	Noallele	None
Sample_18	Noallele_None_05	NLQIDPAIQRV	26.87	1265.71	11	0.2	633.862	2	56.1944	28433.3	288635	17229	20200124_Lum2_IO_U3000_OBJ40899_MHCpep_C1R_DDAonly_Sample_18	P04259|K2C6B_HUMAN;P48668|K2C6C_HUMAN			4allele	Noallele	None
Sample_18	Noallele_None_05	NLQIDPSIQRV	17.74	1281.7	11	-0.4	641.859	2	54.7118	7159.76	83764.8	16783	20200124_Lum2_IO_U3000_OBJ40899_MHCpep_C1R_DDAonly_Sample_18	P13647|K2C5_HUMAN			4allele	Noallele	None
Sample_18	Noallele_None_05	NVELDPEIQ	16.99	1055.51	9	0.5	1056.52	1	54.283	7308.03	72866.8	16676	20200124_Lum2_IO_U3000_OBJ40899_MHCpep_C1R_DDAonly_Sample_18				4allele	Noallele	None
Sample_18	Noallele_None_05	SFIDKVRF	16.81	1010.55	8	-0.3	506.285	2	53.5223	11403	100167	16422	20200124_Lum2_IO_U3000_OBJ40899_MHCpep_C1R_DDAonly_Sample_18	P05787-2|K2C8_HUMAN;P04259|K2C6B_HUMAN;P13647|K2C5_HUMAN;P02538|K2C6A_HUMAN;P48668|K2C6C_HUMAN;P35908|K22E_HUMAN;P05787|K2C8_HUMAN;P04264|K2C1_HUMAN			4allele	Noallele	None
Sample_18	Noallele_None_05	KPPPPPPPP	26.09	922.528	9	0.8	462.271	2	24.2395	80973	214131	7378	20200124_Lum2_IO_U3000_OBJ40899_MHCpep_C1R_DDAonly_Sample_18	A0JLT2-2|MED19_HUMAN;A0JLT2|MED19_HUMAN			4allele	Noallele	None
Sample_18	Noallele_None_05	SPRTSLTV	17.58	859.476	8	0.4	430.746	2	27.4112	12857.9	135306	8381	20200124_Lum2_IO_U3000_OBJ40899_MHCpep_C1R_DDAonly_Sample_18	P32942|ICAM3_HUMAN			4allele	Noallele	None
Sample_18	Noallele_None_05	TGTIKLLNENSYVPR	37.41	1703.92	15	1.2	568.981	3	51.9869	1999997	16216511	15909	20200124_Lum2_IO_U3000_OBJ40899_MHCpep_C1R_DDAonly_Sample_18	P02786|TFR1_HUMAN			4allele	Noallele	None
Sample_18	Noallele_None_05	TIKLLNENSYVPR	29.15	1545.85	13	-0.3	516.291	3	50.5012	54077.2	359784	15473	20200124_Lum2_IO_U3000_OBJ40899_MHCpep_C1R_DDAonly_Sample_18	P02786|TFR1_HUMAN			4allele	Noallele	None
Sample_18	Noallele_None_05	PVAPTVLIFPPAAD	17.16	1406.78	14	-0.2	704.398	2	87.2107	1191514	775856	27404	20200124_Lum2_IO_U3000_OBJ40899_MHCpep_C1R_DDAonly_Sample_18	P01840|KAC4_RABIT			4allele	Noallele	None
Sample_18	Noallele_None_05	SLQFGYNTGVINAPQ	21.55	1607.79	15	0.1	804.904	2	69.6828	15666.9	181852	21409	20200124_Lum2_IO_U3000_OBJ40899_MHCpep_C1R_DDAonly_Sample_18	P11166|GTR1_HUMAN			4allele	Noallele	None
Sample_18	Noallele_None_05	INEPTAAALAYGLDK	26	1545.8	15	-0.3	773.909	2	61.0436	10017.5	121287	18774	20200124_Lum2_IO_U3000_OBJ40899_MHCpep_C1R_DDAonly_Sample_18	P38646|GRP75_HUMAN			4allele	Noallele	None
Sample_18	Noallele_None_05	EPLQ(+0.98)DVQLSE	17.07	1157.55	10	0.2	579.78	2	33.0863	8121.74	106044	10153	20200124_Lum2_IO_U3000_OBJ40899_MHCpep_C1R_DDAonly_Sample_18	Q5VST9-2|OBSCN_HUMAN;Q5VST9-6|OBSCN_HUMAN;Q5VST9|OBSCN_HUMAN	Deamidation (NQ)	Q4:Deamidation (NQ):38.16	4allele	Noallele	None
Sample_18	Noallele_None_05	SISISVARG	17.83	888.503	9	-1.6	445.258	2	36.4431	38031.1	217129	11167	20200124_Lum2_IO_U3000_OBJ40899_MHCpep_C1R_DDAonly_Sample_18	P04264|K2C1_HUMAN			4allele	Noallele	None
Sample_18	Noallele_None_05	RSLLEGQDA	19.74	987.499	9	0.6	494.757	2	29.0558	34318.8	297356	8895	20200124_Lum2_IO_U3000_OBJ40899_MHCpep_C1R_DDAonly_Sample_18	P13646-3|K1C13_HUMAN;P13646|K1C13_HUMAN			4allele	Noallele	None
Sample_17	Noallele_None_04	GFGDLKSPAGLQ	24.4	1188.61	12	1.3	595.315	2	52.0905	8767.85	69462.8	15692	20200124_Lum2_IO_U3000_OBJ40899_MHCpep_C1R_DDAonly_Sample_17	P24534|EF1B_HUMAN			4allele	Noallele	None
Sample_17	Noallele_None_04	AYNARMDTS	18.05	1027.44	9	1.1	514.727	2	19.5581	8827.16	213956	5791	20200124_Lum2_IO_U3000_OBJ40899_MHCpep_C1R_DDAonly_Sample_17	Q86V81|THOC4_HUMAN			4allele	Noallele	None
Sample_17	Noallele_None_04	KVTGGAASKL	22.8	930.55	10	0.4	466.282	2	16.0712	6794.71	133402	4737	20200124_Lum2_IO_U3000_OBJ40899_MHCpep_C1R_DDAonly_Sample_17	P42766|RL35_HUMAN			4allele	Noallele	None
Sample_17	Noallele_None_04	RAKEAAEQDVEKKK	24.46	1628.88	14	0.3	543.969	3	12.3919	207446	774310	3674	20200124_Lum2_IO_U3000_OBJ40899_MHCpep_C1R_DDAonly_Sample_17	P26373-2|RL13_HUMAN;P26373|RL13_HUMAN			4allele	Noallele	None
Sample_17	Noallele_None_04	QTATQLLK	20.32	901.523	8	-0.1	451.769	2	27.7038	5722.85	88578.4	8290	20200124_Lum2_IO_U3000_OBJ40899_MHCpep_C1R_DDAonly_Sample_17	P62424|RL7A_HUMAN			4allele	Noallele	None
Sample_17	Noallele_None_04	APPPPPPPP	25.92	865.47	9	1.1	433.743	2	33.8755	431270	586633	10273	20200124_Lum2_IO_U3000_OBJ40899_MHCpep_C1R_DDAonly_Sample_17	Q9ULL5|PRR12_HUMAN;P16298-2|PP2BB_HUMAN;P35241|RADI_HUMAN;O95271-2|TNKS1_HUMAN;Q9BUJ2-3|HNRL1_HUMAN;Q9Y4A5|TRRAP_HUMAN;Q9BUJ2-5|HNRL1_HUMAN;P16298-3|PP2BB_HUMAN;Q5VSG8|MANEL_HUMAN;Q15637-2|SF01_HUMAN;P35241-5|RADI_HUMAN;Q12830-4|BPTF_HUMAN;P46379-5|BAG6_HUMAN;Q8IZD2-7|KMT2E_HUMAN;Q5T4S7-2|UBR4_HUMAN;P35241-2|RADI_HUMAN;P46379|BAG6_HUMAN;P46379-3|BAG6_HUMAN;Q15637-7|SF01_HUMAN;Q9Y6W5|WASF2_HUMAN;Q…			4allele	Noallele	None
Sample_17	Noallele_None_04	EPTAAALAYGLDK	21.29	1318.68	13	1	660.346	2	54.0412	22143.4	218288	16275	20200124_Lum2_IO_U3000_OBJ40899_MHCpep_C1R_DDAonly_Sample_17	P38646|GRP75_HUMAN			4allele	Noallele	None
Sample_17	Noallele_None_04	PSIVGRPR	20.69	880.524	8	0.6	441.27	2	44.7535	12179.2	85622.4	13463	20200124_Lum2_IO_U3000_OBJ40899_MHCpep_C1R_DDAonly_Sample_17	P60709|ACTB_HUMAN;Q9BYX7|ACTBM_HUMAN;Q6S8J3|POTEE_HUMAN;P63267|ACTH_HUMAN;P68133|ACTS_HUMAN;P62736|ACTA_HUMAN;A5A3E0|POTEF_HUMAN;P63261|ACTG_HUMAN;P68032|ACTC_HUMAN;P0CG38|POTEI_HUMAN			4allele	Noallele	None
Sample_17	Noallele_None_04	ANFFSASC(+57.02)VPC(+57.02)ADQS	19.76	1659.67	15	0.7	830.841	2	62.8887	16881.6	164463	18926	20200124_Lum2_IO_U3000_OBJ40899_MHCpep_C1R_DDAonly_Sample_17	Q29443|TRFE_BOVIN	Carbamidomethylation; Carbamidomethylation	C8:Carbamidomethylation:1000.00;C11:Carbamidomethylation:1000.00	4allele	Noallele	None
Sample_17	Noallele_None_04	PVAPTVLIFPPAAD	24.69	1406.78	14	1.3	704.399	2	90.2822	534107	391502	26715	20200124_Lum2_IO_U3000_OBJ40899_MHCpep_C1R_DDAonly_Sample_17	P01840|KAC4_RABIT			4allele	Noallele	None
Sample_17	Noallele_None_04	SYLDKVRALEE	18.77	1321.69	11	0.5	441.57	3	52.1244	23468.9	233100	15696	20200124_Lum2_IO_U3000_OBJ40899_MHCpep_C1R_DDAonly_Sample_17	P13645|K1C10_HUMAN			4allele	Noallele	None
Sample_17	Noallele_None_04	LKELKDQ	21.46	872.497	7	0.2	437.256	2	14.8751	54356.4	567839	4365	20200124_Lum2_IO_U3000_OBJ40899_MHCpep_C1R_DDAonly_Sample_17	A6NKH3|RL37L_HUMAN;P61513|RL37A_HUMAN			4allele	Noallele	None
Sample_17	Noallele_None_04	APPPPPPPP	24.15	865.47	9	1.1	433.743	2	33.8755	431270	586633	10114	20200124_Lum2_IO_U3000_OBJ40899_MHCpep_C1R_DDAonly_Sample_17	Q9ULL5|PRR12_HUMAN;P16298-2|PP2BB_HUMAN;P35241|RADI_HUMAN;O95271-2|TNKS1_HUMAN;Q9BUJ2-3|HNRL1_HUMAN;Q9Y4A5|TRRAP_HUMAN;Q9BUJ2-5|HNRL1_HUMAN;P16298-3|PP2BB_HUMAN;Q5VSG8|MANEL_HUMAN;Q15637-2|SF01_HUMAN;P35241-5|RADI_HUMAN;Q12830-4|BPTF_HUMAN;P46379-5|BAG6_HUMAN;Q8IZD2-7|KMT2E_HUMAN;Q5T4S7-2|UBR4_HUMAN;P35241-2|RADI_HUMAN;P46379|BAG6_HUMAN;P46379-3|BAG6_HUMAN;Q15637-7|SF01_HUMAN;Q9Y6W5|WASF2_HUMAN;Q…			4allele	Noallele	None
Sample_17	Noallele_None_04	SENEIIC(+57.02)NALQRQKE	36.1	1830.89	15	1	916.453	2	42.4153	10374.9	131736	12760	20200124_Lum2_IO_U3000_OBJ40899_MHCpep_C1R_DDAonly_Sample_17	Q13137|CACO2_HUMAN;Q13137-3|CACO2_HUMAN;Q13137-4|CACO2_HUMAN;Q13137-5|CACO2_HUMAN;Q13137-2|CACO2_HUMAN	Carbamidomethylation	C7:Carbamidomethylation:1000.00	4allele	Noallele	None
Sample_17	Noallele_None_04	LVENFDEASKNEAN	22.61	1578.72	14	1.6	790.367	2	36.0386	4353.83	151436	10827	20200124_Lum2_IO_U3000_OBJ40899_MHCpep_C1R_DDAonly_Sample_17	P20290-2|BTF3_HUMAN;P20290|BTF3_HUMAN;Q96K17|BT3L4_HUMAN;Q96K17-2|BT3L4_HUMAN			4allele	Noallele	None
Sample_17	Noallele_None_04	VRAGRGFSLEELR	17.84	1488.82	13	-0.7	497.279	3	38.9092	23777.3	248196	11684	20200124_Lum2_IO_U3000_OBJ40899_MHCpep_C1R_DDAonly_Sample_17	P26373-2|RL13_HUMAN;P26373|RL13_HUMAN			4allele	Noallele	None
Sample_17	Noallele_None_04	DESGPSIVHRKC(+57.02)F	39.25	1530.72	13	0	766.37	2	29.3251	7004.95	135769	8787	20200124_Lum2_IO_U3000_OBJ40899_MHCpep_C1R_DDAonly_Sample_17	P60709|ACTB_HUMAN;Q9BYX7|ACTBM_HUMAN;Q6S8J3|POTEE_HUMAN;P0CG39|POTEJ_HUMAN;P63261|ACTG_HUMAN;P0CG38|POTEI_HUMAN	Carbamidomethylation	C12:Carbamidomethylation:1000.00	4allele	Noallele	None
Sample_17	Noallele_None_04	SQYLKLLSSQKYQ	37.93	1584.85	13	1.2	529.292	3	46.9364	171938	1907169	14119	20200124_Lum2_IO_U3000_OBJ40899_MHCpep_C1R_DDAonly_Sample_17	P10619|PPGB_HUMAN;P10619-2|PPGB_HUMAN			4allele	Noallele	None
Sample_17	Noallele_None_04	GLDPYNVLAPK	17.73	1185.64	11	1.1	593.828	2	59.5328	41443.1	307158	17962	20200124_Lum2_IO_U3000_OBJ40899_MHCpep_C1R_DDAonly_Sample_17	P10606|COX5B_HUMAN			4allele	Noallele	None
Sample_17	Noallele_None_04	FLRNMRFAKKH	19.75	1446.8	11	1.6	362.709	4	18.8543	166718	1667965	5618	20200124_Lum2_IO_U3000_OBJ40899_MHCpep_C1R_DDAonly_Sample_17	P47914|RL29_HUMAN			4allele	Noallele	None
Sample_17	Noallele_None_04	PVAPTVLIFPPA	21.59	1220.72	12	-14.4	611.357	2	87.1903	17935.1	87862.3	26164	20200124_Lum2_IO_U3000_OBJ40899_MHCpep_C1R_DDAonly_Sample_17	P01840|KAC4_RABIT			4allele	Noallele	None
Sample_17	Noallele_None_04	WQWRKSL	18.73	1002.54	7	0.4	502.277	2	37.8254	190860	1650628	11351	20200124_Lum2_IO_U3000_OBJ40899_MHCpep_C1R_DDAonly_Sample_17	P06748-2|NPM_HUMAN;P06748|NPM_HUMAN			4allele	Noallele	None
Sample_17	Noallele_None_04	FKELQSTFK	26.44	1126.6	9	1.4	564.309	2	40.4199	23984.9	266364	12155	20200124_Lum2_IO_U3000_OBJ40899_MHCpep_C1R_DDAonly_Sample_17	Q96C19|EFHD2_HUMAN			4allele	Noallele	None
Sample_17	Noallele_None_04	ARVITEEEK	19.32	1073.57	9	1.2	537.794	2	15.8431	9920.37	158373	4670	20200124_Lum2_IO_U3000_OBJ40899_MHCpep_C1R_DDAonly_Sample_17	P26373-2|RL13_HUMAN;P26373|RL13_HUMAN			4allele	Noallele	None
Sample_17	Noallele_None_04	MAQALQEYNN	30.26	1180.52	10	0.4	591.267	2	36.938	7951.64	99605.5	11101	20200124_Lum2_IO_U3000_OBJ40899_MHCpep_C1R_DDAonly_Sample_17	O15372|EIF3H_HUMAN			4allele	Noallele	None
Sample_17	Noallele_None_04	APEPSTVQILHSPAV	37.03	1544.82	15	0.5	773.418	2	58.3744	125385	1040479	17554	20200124_Lum2_IO_U3000_OBJ40899_MHCpep_C1R_DDAonly_Sample_17	P20273|CD22_HUMAN;P20273-5|CD22_HUMAN;P20273-4|CD22_HUMAN			4allele	Noallele	None
Sample_17	Noallele_None_04	MRSVLISLKQAPLVH	19.2	1690.99	15	1	564.672	3	55.1659	3127.7	39983.6	16606	20200124_Lum2_IO_U3000_OBJ40899_MHCpep_C1R_DDAonly_Sample_17	P09496-2|CLCA_HUMAN;P09496|CLCA_HUMAN;P09496-3|CLCA_HUMAN;P09496-5|CLCA_HUMAN;P09496-4|CLCA_HUMAN			4allele	Noallele	None
Sample_17	Noallele_None_04	NAKAMSARAEAIKAL	27.45	1543.85	15	1	515.625	3	31.9442	35024	381952	9573	20200124_Lum2_IO_U3000_OBJ40899_MHCpep_C1R_DDAonly_Sample_17	P47914|RL29_HUMAN			4allele	Noallele	None
Sample_17	Noallele_None_04	KERLYPLRKYAVKA	20.42	1734.03	14	0.3	434.515	4	26.7535	231092	1278828	8036	20200124_Lum2_IO_U3000_OBJ40899_MHCpep_C1R_DDAonly_Sample_17	P42766|RL35_HUMAN			4allele	Noallele	None
Sample_17	Noallele_None_04	QAVTNPNNTFYATK	37.75	1567.76	14	1.2	784.89	2	35.9084	52324.4	583054	10780	20200124_Lum2_IO_U3000_OBJ40899_MHCpep_C1R_DDAonly_Sample_17	P38646|GRP75_HUMAN			4allele	Noallele	None
Sample_17	Noallele_None_04	KRKFVADGIFK	31.72	1307.77	11	1.3	436.932	3	27.4891	10523.8	139283	8225	20200124_Lum2_IO_U3000_OBJ40899_MHCpep_C1R_DDAonly_Sample_17	P23396-2|RS3_HUMAN;P23396|RS3_HUMAN			4allele	Noallele	None
Sample_17	Noallele_None_04	VVEFRHMRNHAYE	22	1686.81	13	-0.4	422.708	4	23.6407	55953.3	391004	7053	20200124_Lum2_IO_U3000_OBJ40899_MHCpep_C1R_DDAonly_Sample_17	P61421|VA0D1_HUMAN			4allele	Noallele	None
Sample_17	Noallele_None_04	PVAPTVLIFPPAAD	16.12	1406.78	14	1.1	704.399	2	98.4488	45491.8	26146.1	29182	20200124_Lum2_IO_U3000_OBJ40899_MHCpep_C1R_DDAonly_Sample_17	P01840|KAC4_RABIT			4allele	Noallele	None
Sample_17	Noallele_None_04	MKFNPFVTSDRSKN	26.26	1669.83	14	-0.7	557.615	3	37.4314	17695.1	221781	11239	20200124_Lum2_IO_U3000_OBJ40899_MHCpep_C1R_DDAonly_Sample_17	Q9UNX3|RL26L_HUMAN;P61254|RL26_HUMAN			4allele	Noallele	None
Sample_17	Noallele_None_04	HPPPPPPPP	26.98	931.492	9	0.4	466.753	2	24.1179	480511	640580	7321	20200124_Lum2_IO_U3000_OBJ40899_MHCpep_C1R_DDAonly_Sample_17	Q15032-3|R3HD1_HUMAN;P13378|HXD8_HUMAN;P14866-2|HNRPL_HUMAN;P14866|HNRPL_HUMAN;Q15032|R3HD1_HUMAN;Q15032-2|R3HD1_HUMAN;P17676|CEBPB_HUMAN;P17676-2|CEBPB_HUMAN;Q15032-4|R3HD1_HUMAN;P13378-2|HXD8_HUMAN			4allele	Noallele	None
Sample_17	Noallele_None_04	PDKISGADINSI	29.33	1228.63	12	1.1	615.323	2	45.3439	21510.1	257850	13633	20200124_Lum2_IO_U3000_OBJ40899_MHCpep_C1R_DDAonly_Sample_17	P43686|PRS6B_HUMAN;P43686-2|PRS6B_HUMAN			4allele	Noallele	None
Sample_17	Noallele_None_04	IAALVVDNGSGMC(+57.02)	29.13	1305.61	13	1	653.811	2	60.2563	7110.39	68541.8	18146	20200124_Lum2_IO_U3000_OBJ40899_MHCpep_C1R_DDAonly_Sample_17	P60709|ACTB_HUMAN	Carbamidomethylation	C13:Carbamidomethylation:1000.00	4allele	Noallele	None
Sample_17	Noallele_None_04	EAIKGAVVGIDLG	25.17	1240.7	13	0.4	621.359	2	61.3813	17451.8	135477	18475	20200124_Lum2_IO_U3000_OBJ40899_MHCpep_C1R_DDAonly_Sample_17	P38646|GRP75_HUMAN			4allele	Noallele	None
Sample_17	Noallele_None_04	SGDAAIVDMVPGKPM	16.26	1486.72	15	1.5	744.366	2	63.074	4523.23	56930.5	18985	20200124_Lum2_IO_U3000_OBJ40899_MHCpep_C1R_DDAonly_Sample_17	P68104-2|EF1A1_HUMAN;Q5VTE0|EF1A3_HUMAN;P68104|EF1A1_HUMAN			4allele	Noallele	None
Sample_17	Noallele_None_04	LQETHSAVL	23.03	996.524	9	-0.4	499.269	2	29.8562	15300.3	187467	8944	20200124_Lum2_IO_U3000_OBJ40899_MHCpep_C1R_DDAonly_Sample_17	Q8IXU6|S35F2_HUMAN;Q8IXU6-3|S35F2_HUMAN			4allele	Noallele	None
Sample_17	Noallele_None_04	DC(+57.02)KNDINILKC(+57.02)GSIR	32.99	1804.89	15	0.9	602.639	3	42.6968	16723.1	214256	12845	20200124_Lum2_IO_U3000_OBJ40899_MHCpep_C1R_DDAonly_Sample_17	Q92896-3|GSLG1_HUMAN;Q92896|GSLG1_HUMAN;Q92896-2|GSLG1_HUMAN	Carbamidomethylation; Carbamidomethylation	C2:Carbamidomethylation:1000.00;C11:Carbamidomethylation:1000.00	4allele	Noallele	None
Sample_17	Noallele_None_04	VHLTPEEKSAVT	16.39	1309.69	12	-0.1	655.851	2	26.902	6779.73	105133	8054	20200124_Lum2_IO_U3000_OBJ40899_MHCpep_C1R_DDAonly_Sample_17	P68871|HBB_HUMAN			4allele	Noallele	None
Sample_17	Noallele_None_04	ALRYPMAVGLNKG	28.69	1388.76	13	0.1	463.927	3	45.1983	52763.6	459268	13584	20200124_Lum2_IO_U3000_OBJ40899_MHCpep_C1R_DDAonly_Sample_17	Q9Y3U8|RL36_HUMAN			4allele	Noallele	None
Sample_17	Noallele_None_04	KLEDGPKFLK	27.57	1173.68	10	1.2	587.846	2	28.5079	17404.2	179290	8534	20200124_Lum2_IO_U3000_OBJ40899_MHCpep_C1R_DDAonly_Sample_17	P68104-2|EF1A1_HUMAN;Q5VTE0|EF1A3_HUMAN;P68104|EF1A1_HUMAN			4allele	Noallele	None
Sample_17	Noallele_None_04	RVTIMPKDIQLAR	20.93	1539.89	13	-0.3	514.304	3	43.6543	21098	203553	13128	20200124_Lum2_IO_U3000_OBJ40899_MHCpep_C1R_DDAonly_Sample_17	P68431|H31_HUMAN;Q6NXT2|H3C_HUMAN;Q16695|H31T_HUMAN;P84243|H33_HUMAN			4allele	Noallele	None
Sample_17	Noallele_None_04	STELLIR	16.81	830.486	7	-0.4	416.25	2	37.2664	20077.9	197460	11193	20200124_Lum2_IO_U3000_OBJ40899_MHCpep_C1R_DDAonly_Sample_17	P68431|H31_HUMAN;Q6NXT2|H3C_HUMAN;Q16695|H31T_HUMAN;P84243|H33_HUMAN			4allele	Noallele	None
Sample_17	Noallele_None_04	RSASPERMD	17.35	1047.48	9	0.9	524.746	2	13.9519	10453.4	150874	4105	20200124_Lum2_IO_U3000_OBJ40899_MHCpep_C1R_DDAonly_Sample_17	Q16629|SRSF7_HUMAN			4allele	Noallele	None
Sample_17	Noallele_None_04	DLPASASLPAKADLL	16.12	1480.81	15	2	741.416	2	71.5091	13332.6	139928	21518	20200124_Lum2_IO_U3000_OBJ40899_MHCpep_C1R_DDAonly_Sample_17	P08195-3|4F2_HUMAN;P08195-4|4F2_HUMAN;P08195|4F2_HUMAN;P08195-2|4F2_HUMAN			4allele	Noallele	None
Sample_17	Noallele_None_04	GAFASLSELHC(+57.02)D	41.16	1305.57	12	2.1	653.792	2	54.4877	12444.2	136903	16418	20200124_Lum2_IO_U3000_OBJ40899_MHCpep_C1R_DDAonly_Sample_17	P02081|HBBF_BOVIN	Carbamidomethylation	C11:Carbamidomethylation:1000.00	4allele	Noallele	None
Sample_17	Noallele_None_04	YNARMDTS	33.96	956.402	8	0.6	479.209	2	18.4761	43710.2	473369	5453	20200124_Lum2_IO_U3000_OBJ40899_MHCpep_C1R_DDAonly_Sample_17	Q86V81|THOC4_HUMAN			4allele	Noallele	None
Sample_17	Noallele_None_04	IPQLVANVTNPNST	25.28	1466.77	14	1.4	734.395	2	62.7737	30477.7	199983	18877	20200124_Lum2_IO_U3000_OBJ40899_MHCpep_C1R_DDAonly_Sample_17	Q14974|IMB1_HUMAN			4allele	Noallele	None
Sample_17	Noallele_None_04	AAGTKKQFQKF	38.03	1252.69	11	0.1	627.354	2	16.6944	13521.5	260290	4917	20200124_Lum2_IO_U3000_OBJ40899_MHCpep_C1R_DDAonly_Sample_17	P62280|RS11_HUMAN			4allele	Noallele	None
Sample_17	Noallele_None_04	SLSLSPGK	20.69	787.444	8	1.3	394.73	2	27.5394	3677800	31539030	8200	20200124_Lum2_IO_U3000_OBJ40899_MHCpep_C1R_DDAonly_Sample_17	P01859|IGHG2_HUMAN;P01857|IGHG1_HUMAN;P01860|IGHG3_HUMAN;P0DOX5|IGG1_HUMAN			4allele	Noallele	None
Sample_17	Noallele_None_04	PIEHGIITNW	20.74	1178.61	10	0.7	590.312	2	52.8151	22445.9	221413	15908	20200124_Lum2_IO_U3000_OBJ40899_MHCpep_C1R_DDAonly_Sample_17	P63267|ACTH_HUMAN;P68133|ACTS_HUMAN;P62736|ACTA_HUMAN;P68032|ACTC_HUMAN			4allele	Noallele	None
Sample_17	Noallele_None_04	ADGYEPPVQESV	26.86	1289.58	12	1.6	645.797	2	50.2548	39195.3	355316	15124	20200124_Lum2_IO_U3000_OBJ40899_MHCpep_C1R_DDAonly_Sample_17	P61247|RS3A_HUMAN			4allele	Noallele	None
Sample_17	Noallele_None_04	GLDPYNVLAPK	27.91	1185.64	11	1.1	593.828	2	59.5328	41443.1	307158	17917	20200124_Lum2_IO_U3000_OBJ40899_MHCpep_C1R_DDAonly_Sample_17	P10606|COX5B_HUMAN			4allele	Noallele	None
Sample_17	Noallele_None_04	YGMPRQIL	27.18	976.516	8	1.7	489.266	2	50.1734	15616.3	107504	15134	20200124_Lum2_IO_U3000_OBJ40899_MHCpep_C1R_DDAonly_Sample_17	P37802-2|TAGL2_HUMAN;P37802|TAGL2_HUMAN			4allele	Noallele	None
Sample_17	Noallele_None_04	PLPPPPPPP	16.46	907.517	9	-2	454.765	2	49.3395	15462.1	51931.2	15020	20200124_Lum2_IO_U3000_OBJ40899_MHCpep_C1R_DDAonly_Sample_17	Q96JH7|VCIP1_HUMAN;O15054-1|KDM6B_HUMAN;Q68DA7-5|FMN1_HUMAN;Q70E73|RAPH1_HUMAN;Q12873-3|CHD3_HUMAN;Q08499|PDE4D_HUMAN;O15156|ZBT7B_HUMAN;Q86VE0|MYPOP_HUMAN;Q9UPS6|SET1B_HUMAN;O15156-2|ZBT7B_HUMAN;O15054|KDM6B_HUMAN;Q8IZL8|PELP1_HUMAN;Q9UPS6-2|SET1B_HUMAN			4allele	Noallele	None
Sample_17	Noallele_None_04	LRVDPVNFK	29.79	1086.62	9	0.5	363.214	3	40.2885	12441	171823	12116	20200124_Lum2_IO_U3000_OBJ40899_MHCpep_C1R_DDAonly_Sample_17	P69905|HBA_HUMAN;P01966|HBA_BOVIN			4allele	Noallele	None
Sample_17	Noallele_None_04	EGGIVSKNF	28.1	949.487	9	1.5	475.751	2	34.9744	100543	1081224	10494	20200124_Lum2_IO_U3000_OBJ40899_MHCpep_C1R_DDAonly_Sample_17	Q9UJY1|HSPB8_HUMAN			4allele	Noallele	None
Sample_17	Noallele_None_04	ASIKKGEDFVKTLK	27.29	1562.9	14	0.6	521.975	3	30.4613	31223.2	381451	9122	20200124_Lum2_IO_U3000_OBJ40899_MHCpep_C1R_DDAonly_Sample_17	P40926-2|MDHM_HUMAN;P40926|MDHM_HUMAN			4allele	Noallele	None
Sample_17	Noallele_None_04	RLNKHEENLK	17.96	1279.7	10	0.2	427.574	3	13.3402	3043.38	19174.1	3914	20200124_Lum2_IO_U3000_OBJ40899_MHCpep_C1R_DDAonly_Sample_17	P42766|RL35_HUMAN			4allele	Noallele	None
Sample_17	Noallele_None_04	APGKGLSQSALPYR	17.39	1443.78	14	1.5	482.269	3	33.908	19295.2	240567	10183	20200124_Lum2_IO_U3000_OBJ40899_MHCpep_C1R_DDAonly_Sample_17	P62277|RS13_HUMAN			4allele	Noallele	None
Sample_17	Noallele_None_04	IPPPPPPPP	23.04	907.517	9	0.7	454.766	2	43.9483	122504	185003	13784	20200124_Lum2_IO_U3000_OBJ40899_MHCpep_C1R_DDAonly_Sample_17	P49750|YLPM1_HUMAN;P49750-1|YLPM1_HUMAN;P49750-3|YLPM1_HUMAN;Q8TF74|WIPF2_HUMAN			4allele	Noallele	None
Sample_17	Noallele_None_04	EPTAAALAYGLDK	22.33	1318.68	13	0.5	660.346	2	52.964	68160.4	554017	15931	20200124_Lum2_IO_U3000_OBJ40899_MHCpep_C1R_DDAonly_Sample_17	P38646|GRP75_HUMAN			4allele	Noallele	None
Sample_17	Noallele_None_04	NALANPLYC(+57.02)PDYR	28.82	1565.73	13	0.4	783.872	2	54.9512	3656.45	56611.5	16553	20200124_Lum2_IO_U3000_OBJ40899_MHCpep_C1R_DDAonly_Sample_17	P22695|QCR2_HUMAN	Carbamidomethylation	C9:Carbamidomethylation:1000.00	4allele	Noallele	None
Sample_17	Noallele_None_04	PEIQ(+0.98)KVK	17.48	841.491	7	1	421.753	2	15.9878	9129.64	118406	4707	20200124_Lum2_IO_U3000_OBJ40899_MHCpep_C1R_DDAonly_Sample_17	P04264|K2C1_HUMAN	Deamidation (NQ)	Q4:Deamidation (NQ):1001.00	4allele	Noallele	None
Sample_17	Noallele_None_04	VPPEVTVLTNSPVE	31.91	1479.78	14	1.7	740.899	2	70.3041	1251309	5618389	21230	20200124_Lum2_IO_U3000_OBJ40899_MHCpep_C1R_DDAonly_Sample_17	P01903|DRA_HUMAN			4allele	Noallele	None
Sample_17	Noallele_None_04	FTGTIKLLNENSY	30.37	1498.77	13	0.5	750.391	2	61.9301	19027.3	152239	18636	20200124_Lum2_IO_U3000_OBJ40899_MHCpep_C1R_DDAonly_Sample_17	P02786|TFR1_HUMAN			4allele	Noallele	None
Sample_17	Noallele_None_04	NEPTAAALAYGLDK	30.91	1432.72	14	0.9	717.368	2	54.6527	9656.71	101838	16463	20200124_Lum2_IO_U3000_OBJ40899_MHCpep_C1R_DDAonly_Sample_17	P38646|GRP75_HUMAN			4allele	Noallele	None
Sample_17	Noallele_None_04	PSKGPLQ	17.56	725.407	7	0.2	363.711	2	16.2517	16878.6	108369	4785	20200124_Lum2_IO_U3000_OBJ40899_MHCpep_C1R_DDAonly_Sample_17	P62249|RS16_HUMAN			4allele	Noallele	None
Sample_17	Noallele_None_04	VPPEVTVLTNSPVE	36.64	1479.78	14	1.7	740.899	2	70.3041	1251309	5618389	21073	20200124_Lum2_IO_U3000_OBJ40899_MHCpep_C1R_DDAonly_Sample_17	P01903|DRA_HUMAN			4allele	Noallele	None
Sample_17	Noallele_None_04	VRYSLDPENPTK	17.24	1417.72	12	0.6	473.581	3	34.5139	24133.4	216584	10364	20200124_Lum2_IO_U3000_OBJ40899_MHCpep_C1R_DDAonly_Sample_17	P18621-3|RL17_HUMAN;P18621|RL17_HUMAN			4allele	Noallele	None
Sample_17	Noallele_None_04	TSIAIDTIINQK	27.77	1315.73	12	1.5	658.876	2	59.7831	40613.2	312121	17998	20200124_Lum2_IO_U3000_OBJ40899_MHCpep_C1R_DDAonly_Sample_17	P25705|ATPA_HUMAN;P25705-3|ATPA_HUMAN;P25705-2|ATPA_HUMAN			4allele	Noallele	None
Sample_17	Noallele_None_04	MAIATGGAVFGEEG	27.94	1308.6	14	1.6	655.309	2	64.8142	6441.42	39079.7	19509	20200124_Lum2_IO_U3000_OBJ40899_MHCpep_C1R_DDAonly_Sample_17	P10809|CH60_HUMAN			4allele	Noallele	None
Sample_17	Noallele_None_04	EITALAPSTMKIK	20.07	1401.79	13	1.1	468.271	3	47.9207	20150.1	209618	14416	20200124_Lum2_IO_U3000_OBJ40899_MHCpep_C1R_DDAonly_Sample_17	P60709|ACTB_HUMAN;P63267|ACTH_HUMAN;P68133|ACTS_HUMAN;P62736|ACTA_HUMAN;P63261|ACTG_HUMAN;P68032|ACTC_HUMAN			4allele	Noallele	None
Sample_17	Noallele_None_04	FGQGAGALVHSE	28.34	1171.56	12	1.2	586.789	2	36.7242	10993.9	187276	11036	20200124_Lum2_IO_U3000_OBJ40899_MHCpep_C1R_DDAonly_Sample_17	P21291|CSRP1_HUMAN			4allele	Noallele	None
Sample_17	Noallele_None_04	SNPEYTTVSWLKDG	30.29	1595.75	14	1.6	798.882	2	60.769	8230.42	79228.9	18300	20200124_Lum2_IO_U3000_OBJ40899_MHCpep_C1R_DDAonly_Sample_17	P20273|CD22_HUMAN;P20273-3|CD22_HUMAN;P20273-5|CD22_HUMAN;P20273-4|CD22_HUMAN			4allele	Noallele	None
Sample_17	Noallele_None_04	LQIDNARLAADDF	32.56	1460.73	13	0.8	731.371	2	62.445	7584.62	89182.1	18805	20200124_Lum2_IO_U3000_OBJ40899_MHCpep_C1R_DDAonly_Sample_17	P13645|K1C10_HUMAN;P05783|K1C18_HUMAN			4allele	Noallele	None
Sample_17	Noallele_None_04	VPDKC(+57.02)KFLHQERMDV	21.84	1900.93	15	0.5	634.65	3	34.3019	49797.7	336590	10269	20200124_Lum2_IO_U3000_OBJ40899_MHCpep_C1R_DDAonly_Sample_17	P05067-4|A4_HUMAN;P05067-2|A4_HUMAN;P05067-9|A4_HUMAN;P05067-7|A4_HUMAN;P05067-6|A4_HUMAN;P05067-5|A4_HUMAN;P05067-3|A4_HUMAN;P05067|A4_HUMAN;P05067-10|A4_HUMAN;P05067-11|A4_HUMAN;P05067-8|A4_HUMAN	Carbamidomethylation	C5:Carbamidomethylation:1000.00	4allele	Noallele	None
Sample_17	Noallele_None_04	VVEFRHMRNHAYEP	17.11	1783.86	14	0.9	595.627	3	28.1809	44659.6	364979	8418	20200124_Lum2_IO_U3000_OBJ40899_MHCpep_C1R_DDAonly_Sample_17	P61421|VA0D1_HUMAN			4allele	Noallele	None
Sample_17	Noallele_None_04	SVLMSLKQTPLSR	26.95	1458.82	13	1	730.419	2	51.1951	38905.7	375165	15400	20200124_Lum2_IO_U3000_OBJ40899_MHCpep_C1R_DDAonly_Sample_17	P09497-2|CLCB_HUMAN;P09497|CLCB_HUMAN			4allele	Noallele	None
Sample_17	Noallele_None_04	HPPPPPPPP	23.88	931.492	9	-0.1	466.753	2	26.2445	332893	430799	7423	20200124_Lum2_IO_U3000_OBJ40899_MHCpep_C1R_DDAonly_Sample_17	Q15032-3|R3HD1_HUMAN;P13378|HXD8_HUMAN;P14866-2|HNRPL_HUMAN;P14866|HNRPL_HUMAN;Q15032|R3HD1_HUMAN;Q15032-2|R3HD1_HUMAN;P17676|CEBPB_HUMAN;P17676-2|CEBPB_HUMAN;Q15032-4|R3HD1_HUMAN;P13378-2|HXD8_HUMAN			4allele	Noallele	None
Sample_17	Noallele_None_04	GISRDNWHKR	25.42	1267.65	10	0.7	423.559	3	14.0013	5394.33	126529	4119	20200124_Lum2_IO_U3000_OBJ40899_MHCpep_C1R_DDAonly_Sample_17	P62241|RS8_HUMAN			4allele	Noallele	None
Sample_17	Noallele_None_04	PVAPTVLIFPPAAD	19.53	1406.78	14	1.4	704.399	2	91.3785	453112	380695	27024	20200124_Lum2_IO_U3000_OBJ40899_MHCpep_C1R_DDAonly_Sample_17	P01840|KAC4_RABIT			4allele	Noallele	None
Sample_17	Noallele_None_04	PVAPTVLIFPPAAD	22.37	1406.78	14	1.7	704.399	2	93.3975	17606.2	40085.1	27959	20200124_Lum2_IO_U3000_OBJ40899_MHCpep_C1R_DDAonly_Sample_17	P01840|KAC4_RABIT			4allele	Noallele	None
Sample_17	Noallele_None_04	PVAPTVLIFPPAAD	22.59	1406.78	14	1.4	704.399	2	91.3785	453112	380695	26869	20200124_Lum2_IO_U3000_OBJ40899_MHCpep_C1R_DDAonly_Sample_17	P01840|KAC4_RABIT			4allele	Noallele	None
Sample_17	Noallele_None_04	DDLGKDEL	22.42	903.418	8	0.3	452.717	2	34.4484	40002.6	421014	10333	20200124_Lum2_IO_U3000_OBJ40899_MHCpep_C1R_DDAonly_Sample_17	Q15084-5|PDIA6_HUMAN;Q15084|PDIA6_HUMAN;Q15084-2|PDIA6_HUMAN;Q15084-4|PDIA6_HUMAN;Q15084-3|PDIA6_HUMAN			4allele	Noallele	None
Sample_17	Noallele_None_04	YPMAVGLNK	24.09	991.516	9	0.1	496.765	2	40.6467	23124.4	259467	12226	20200124_Lum2_IO_U3000_OBJ40899_MHCpep_C1R_DDAonly_Sample_17	Q9Y3U8|RL36_HUMAN			4allele	Noallele	None
Sample_17	Noallele_None_04	DNSVVSLSQPKMDE	33.22	1547.71	14	1.4	774.865	2	51.1788	54710.7	549895	15399	20200124_Lum2_IO_U3000_OBJ40899_MHCpep_C1R_DDAonly_Sample_17	P55072|TERA_HUMAN			4allele	Noallele	None
Sample_17	Noallele_None_04	VVPTFGKKKGPNANS	16.23	1542.85	15	0.4	772.433	2	19.2304	5055.04	123343	5687	20200124_Lum2_IO_U3000_OBJ40899_MHCpep_C1R_DDAonly_Sample_17	P62861|RS30_HUMAN			4allele	Noallele	None
Sample_17	Noallele_None_04	PEFLEDPSVLTKD	31.43	1488.73	13	2	745.376	2	64.8142	9243.94	91742.9	19504	20200124_Lum2_IO_U3000_OBJ40899_MHCpep_C1R_DDAonly_Sample_17	P42166|LAP2A_HUMAN;P42167|LAP2B_HUMAN;P42167-2|LAP2B_HUMAN			4allele	Noallele	None
Sample_17	Noallele_None_04	VPPEVTVLTNSPVE	20.68	1479.78	14	1.2	494.269	3	70.3033	159396	761945	21106	20200124_Lum2_IO_U3000_OBJ40899_MHCpep_C1R_DDAonly_Sample_17	P01903|DRA_HUMAN			4allele	Noallele	None
Sample_17	Noallele_None_04	VVDNGSGMC(+57.02)KAG	41.95	1193.52	12	0.8	597.766	2	18.4761	35808	490124	5456	20200124_Lum2_IO_U3000_OBJ40899_MHCpep_C1R_DDAonly_Sample_17	P60709|ACTB_HUMAN;Q562R1|ACTBL_HUMAN	Carbamidomethylation	C9:Carbamidomethylation:1000.00	4allele	Noallele	None
Sample_17	Noallele_None_04	FGGPGTASRPSSS	43.75	1206.56	13	1.2	604.289	2	21.6363	65219.4	827212	6427	20200124_Lum2_IO_U3000_OBJ40899_MHCpep_C1R_DDAonly_Sample_17	P08670|VIME_HUMAN			4allele	Noallele	None
Sample_17	Noallele_None_04	KGLDPYNVLAPK	20.58	1313.73	12	0.7	657.875	2	49.333	13163	122411	14852	20200124_Lum2_IO_U3000_OBJ40899_MHCpep_C1R_DDAonly_Sample_17	P10606|COX5B_HUMAN			4allele	Noallele	None
Sample_17	Noallele_None_04	TAMAAAKAPTKAAPK	20.74	1426.8	15	1.2	476.607	3	17.8671	13995.7	197509	5270	20200124_Lum2_IO_U3000_OBJ40899_MHCpep_C1R_DDAonly_Sample_17	P83731|RL24_HUMAN			4allele	Noallele	None
Sample_17	Noallele_None_04	ADKASASAPAPAS	30.86	1142.56	13	1.1	572.286	2	17.8183	11760.4	193091	5261	20200124_Lum2_IO_U3000_OBJ40899_MHCpep_C1R_DDAonly_Sample_17	Q9NQX7-3|ITM2C_HUMAN;Q9NQX7-2|ITM2C_HUMAN;Q9NQX7|ITM2C_HUMAN			4allele	Noallele	None
Sample_17	Noallele_None_04	GPPGTGKTLL	32.34	939.539	10	1.2	470.777	2	35.0357	116069	717369	10502	20200124_Lum2_IO_U3000_OBJ40899_MHCpep_C1R_DDAonly_Sample_17	P62191|PRS4_HUMAN;P62195-2|PRS8_HUMAN;P62333|PRS10_HUMAN;Q96TA2-3|YMEL1_HUMAN;Q9Y4W6|AFG32_HUMAN;Q13608|PEX6_HUMAN;P17980|PRS6A_HUMAN;P62195|PRS8_HUMAN;O43933|PEX1_HUMAN;Q13608-3|PEX6_HUMAN;P62191-2|PRS4_HUMAN;Q96TA2|YMEL1_HUMAN;O75449|KTNA1_HUMAN;Q96TA2-2|YMEL1_HUMAN;O43933-2|PEX1_HUMAN;O75449-2|KTNA1_HUMAN			4allele	Noallele	None
Sample_17	Noallele_None_04	ASVPAGGAVAV	28.25	897.492	11	-0.2	449.753	2	44.1454	11468.1	77157.5	13285	20200124_Lum2_IO_U3000_OBJ40899_MHCpep_C1R_DDAonly_Sample_17	P05387|RLA2_HUMAN			4allele	Noallele	None
Sample_17	Noallele_None_04	YDALDVANKIG	24.58	1177.6	11	1.1	589.807	2	54.273	8679.05	95401	16341	20200124_Lum2_IO_U3000_OBJ40899_MHCpep_C1R_DDAonly_Sample_17	P62750|RL23A_HUMAN			4allele	Noallele	None
Sample_17	Noallele_None_04	LLQ(+0.98)PLN(+0.98)VKVD	16.49	1139.64	10	0.8	570.83	2	64.2337	10152.2	105186	19332	20200124_Lum2_IO_U3000_OBJ40899_MHCpep_C1R_DDAonly_Sample_17	P35908|K22E_HUMAN	Deamidation (NQ); Deamidation (NQ)	Q3:Deamidation (NQ):1001.00;N6:Deamidation (NQ):1001.00	4allele	Noallele	None
Sample_17	Noallele_None_04	ADKLAEEHSS	27.45	1085.5	10	1.9	362.841	3	13.7047	33423.2	576281	4031	20200124_Lum2_IO_U3000_OBJ40899_MHCpep_C1R_DDAonly_Sample_17	P06576|ATPB_HUMAN			4allele	Noallele	None
Sample_17	Noallele_None_04	KPTLSALPSPLVTS	19.9	1409.81	14	1.2	705.915	2	63.372	6885.4	65087.2	19074	20200124_Lum2_IO_U3000_OBJ40899_MHCpep_C1R_DDAonly_Sample_17	Q8NHJ6-3|LIRB4_HUMAN;Q8NHJ6|LIRB4_HUMAN;Q8NHJ6-2|LIRB4_HUMAN			4allele	Noallele	None
Sample_17	Noallele_None_04	MIGYPMPTGYSQ	32.1	1343.59	12	1	672.802	2	65.0127	22633.1	193050	19558	20200124_Lum2_IO_U3000_OBJ40899_MHCpep_C1R_DDAonly_Sample_17	P17844|DDX5_HUMAN;P17844-2|DDX5_HUMAN			4allele	Noallele	None
Sample_17	Noallele_None_04	QNTETAAQC(+57.02)NAVEH	26.62	1571.66	14	0.3	786.839	2	20.6518	12748.3	242670	6123	20200124_Lum2_IO_U3000_OBJ40899_MHCpep_C1R_DDAonly_Sample_17	P07602|SAP_HUMAN;P07602-2|SAP_HUMAN;P07602-3|SAP_HUMAN	Carbamidomethylation	C9:Carbamidomethylation:1000.00	4allele	Noallele	None
Sample_17	Noallele_None_04	TLQQNAESRFN	41.24	1306.63	11	0.8	654.321	2	29.5247	57326.9	655855	8841	20200124_Lum2_IO_U3000_OBJ40899_MHCpep_C1R_DDAonly_Sample_17	O95816|BAG2_HUMAN;O95816-2|BAG2_HUMAN			4allele	Noallele	None
Sample_17	Noallele_None_04	KLVILANNC(+57.02)PALRK	19.19	1608.95	14	0.2	537.324	3	38.1049	22404.5	234903	11451	20200124_Lum2_IO_U3000_OBJ40899_MHCpep_C1R_DDAonly_Sample_17	P62888|RL30_HUMAN	Carbamidomethylation	C9:Carbamidomethylation:1000.00	4allele	Noallele	None
Sample_17	Noallele_None_04	VKFEERYK	23.29	1097.59	8	1	549.801	2	18.8221	26137.9	491176	5573	20200124_Lum2_IO_U3000_OBJ40899_MHCpep_C1R_DDAonly_Sample_17	P61353|RL27_HUMAN			4allele	Noallele	None
Sample_17	Noallele_None_04	RKREELSNVLAAMRK	28.17	1800.02	15	0.7	451.011	4	33.0584	277633	1219138	9878	20200124_Lum2_IO_U3000_OBJ40899_MHCpep_C1R_DDAonly_Sample_17	Q9Y3U8|RL36_HUMAN			4allele	Noallele	None
Sample_17	Noallele_None_04	KVVLTQANKLGV	33.23	1268.78	12	0.6	423.935	3	38.5283	33962.7	338358	11572	20200124_Lum2_IO_U3000_OBJ40899_MHCpep_C1R_DDAonly_Sample_17	O94979|SC31A_HUMAN;O94979-6|SC31A_HUMAN;O94979-3|SC31A_HUMAN;O94979-2|SC31A_HUMAN;O94979-8|SC31A_HUMAN;O94979-7|SC31A_HUMAN;O94979-4|SC31A_HUMAN;O94979-9|SC31A_HUMAN;O94979-10|SC31A_HUMAN			4allele	Noallele	None
Sample_17	Noallele_None_04	NALQSGNSQESVTEQ	37.57	1590.71	15	-1.4	796.362	2	30.9695	6985.49	128958	9287	20200124_Lum2_IO_U3000_OBJ40899_MHCpep_C1R_DDAonly_Sample_17	P0DOX7|IGK_HUMAN;P01834|IGKC_HUMAN			4allele	Noallele	None
Sample_17	Noallele_None_04	KAGFAGDDAPR	31.48	1103.54	11	0.3	368.853	3	18.1638	62450.1	830248	5353	20200124_Lum2_IO_U3000_OBJ40899_MHCpep_C1R_DDAonly_Sample_17	P60709|ACTB_HUMAN;Q6S8J3|POTEE_HUMAN;P63267|ACTH_HUMAN;P68133|ACTS_HUMAN;P62736|ACTA_HUMAN;A5A3E0|POTEF_HUMAN;P0CG39|POTEJ_HUMAN;P63261|ACTG_HUMAN;P68032|ACTC_HUMAN;P0CG38|POTEI_HUMAN			4allele	Noallele	None
Sample_17	Noallele_None_04	LITEDVQGK	23.66	1001.54	9	1	501.777	2	28.6709	20703.1	281916	8574	20200124_Lum2_IO_U3000_OBJ40899_MHCpep_C1R_DDAonly_Sample_17	P61247|RS3A_HUMAN			4allele	Noallele	None
Sample_17	Noallele_None_04	PSIVHRKC(+57.02)F	27.67	1142.6	9	1	381.875	3	19.1627	430425	5532156	5654	20200124_Lum2_IO_U3000_OBJ40899_MHCpep_C1R_DDAonly_Sample_17	P60709|ACTB_HUMAN;Q9BYX7|ACTBM_HUMAN;Q6S8J3|POTEE_HUMAN;P63267|ACTH_HUMAN;P68133|ACTS_HUMAN;P62736|ACTA_HUMAN;P0CG39|POTEJ_HUMAN;P63261|ACTG_HUMAN;P68032|ACTC_HUMAN;P0CG38|POTEI_HUMAN	Carbamidomethylation	C8:Carbamidomethylation:1000.00	4allele	Noallele	None
Sample_17	Noallele_None_04	TLETVPLER	19.51	1056.58	9	0.8	529.298	2	41.5961	6135.33	101240	12521	20200124_Lum2_IO_U3000_OBJ40899_MHCpep_C1R_DDAonly_Sample_17	P22626|ROA2_HUMAN			4allele	Noallele	None
Sample_17	Noallele_None_04	DAAALPGQPMEAPV	18.16	1365.66	14	0.9	683.838	2	66.351	4899.16	43564.7	19975	20200124_Lum2_IO_U3000_OBJ40899_MHCpep_C1R_DDAonly_Sample_17	P08195-3|4F2_HUMAN;P08195-4|4F2_HUMAN;P08195|4F2_HUMAN;P08195-2|4F2_HUMAN			4allele	Noallele	None
Sample_17	Noallele_None_04	PVAPTVLIFPPAAD	34.8	1406.78	14	1.8	704.399	2	87.1888	1117786	786387	26256	20200124_Lum2_IO_U3000_OBJ40899_MHCpep_C1R_DDAonly_Sample_17	P01840|KAC4_RABIT			4allele	Noallele	None
Sample_17	Noallele_None_04	PVAPTVLIFPPAAD	19.66	1406.78	14	1.4	704.399	2	95.1934	19778.2	24432.8	28631	20200124_Lum2_IO_U3000_OBJ40899_MHCpep_C1R_DDAonly_Sample_17	P01840|KAC4_RABIT			4allele	Noallele	None
Sample_17	Noallele_None_04	SIVHRKC(+57.02)F	27.3	1045.55	8	0.9	523.782	2	19.1627	4216.22	86315.7	5669	20200124_Lum2_IO_U3000_OBJ40899_MHCpep_C1R_DDAonly_Sample_17	P60709|ACTB_HUMAN;Q9BYX7|ACTBM_HUMAN;Q6S8J3|POTEE_HUMAN;P63267|ACTH_HUMAN;P68133|ACTS_HUMAN;P62736|ACTA_HUMAN;P0CG39|POTEJ_HUMAN;P63261|ACTG_HUMAN;P68032|ACTC_HUMAN;P0CG38|POTEI_HUMAN	Carbamidomethylation	C7:Carbamidomethylation:1000.00	4allele	Noallele	None
Sample_17	Noallele_None_04	ALEEQLQQIRAE	20.59	1426.74	12	0.5	714.378	2	50.4687	6942.42	98029.6	15200	20200124_Lum2_IO_U3000_OBJ40899_MHCpep_C1R_DDAonly_Sample_17	P13645|K1C10_HUMAN			4allele	Noallele	None
Sample_17	Noallele_None_04	TVIKKDEQEHEFYK	18.13	1792.9	14	0.9	449.233	4	21.4729	14509.6	232973	6365	20200124_Lum2_IO_U3000_OBJ40899_MHCpep_C1R_DDAonly_Sample_17	P43686|PRS6B_HUMAN;P43686-2|PRS6B_HUMAN			4allele	Noallele	None
Sample_17	Noallele_None_04	THSSRFIPLK	21.9	1184.67	10	1	395.897	3	24.1015	64175.4	528608	7184	20200124_Lum2_IO_U3000_OBJ40899_MHCpep_C1R_DDAonly_Sample_17	P62841|RS15_HUMAN			4allele	Noallele	None
Sample_17	Noallele_None_04	SVLISLKQAPLVH	35.41	1403.85	13	2.4	468.958	3	58.5419	1181725	12376921	17602	20200124_Lum2_IO_U3000_OBJ40899_MHCpep_C1R_DDAonly_Sample_17	P09496-2|CLCA_HUMAN;P09496|CLCA_HUMAN;P09496-3|CLCA_HUMAN;P09496-5|CLCA_HUMAN;P09496-4|CLCA_HUMAN			4allele	Noallele	None
Sample_17	Noallele_None_04	PEPTKSAPAPK	33.97	1121.61	11	1	374.877	3	14.9747	36792.3	544256	4391	20200124_Lum2_IO_U3000_OBJ40899_MHCpep_C1R_DDAonly_Sample_17	P58876|H2B1D_HUMAN			4allele	Noallele	None
Sample_17	Noallele_None_04	ADKASASAPAPASAT	41.1	1314.64	15	1.4	658.329	2	21.1745	132170	1580334	6273	20200124_Lum2_IO_U3000_OBJ40899_MHCpep_C1R_DDAonly_Sample_17	Q9NQX7-3|ITM2C_HUMAN;Q9NQX7-2|ITM2C_HUMAN;Q9NQX7|ITM2C_HUMAN			4allele	Noallele	None
Sample_17	Noallele_None_04	PVAPTVLIFPPAAD	19.08	1406.78	14	1.8	704.399	2	87.1888	1117786	786387	27024	20200124_Lum2_IO_U3000_OBJ40899_MHCpep_C1R_DDAonly_Sample_17	P01840|KAC4_RABIT			4allele	Noallele	None
Sample_17	Noallele_None_04	GPPGC(+57.02)GKTML	20.97	1016.48	10	1.9	509.247	2	29.1468	35085.5	242214	8702	20200124_Lum2_IO_U3000_OBJ40899_MHCpep_C1R_DDAonly_Sample_17	P43686|PRS6B_HUMAN;P43686-2|PRS6B_HUMAN	Carbamidomethylation	C5:Carbamidomethylation:1000.00	4allele	Noallele	None
Sample_17	Noallele_None_04	ILASLSTFQQ	30.46	1106.6	10	0.9	554.306	2	65.0789	20321.9	185994	19582	20200124_Lum2_IO_U3000_OBJ40899_MHCpep_C1R_DDAonly_Sample_17	P60709|ACTB_HUMAN;Q9BYX7|ACTBM_HUMAN;P62736|ACTA_HUMAN;Q562R1|ACTBL_HUMAN;P63261|ACTG_HUMAN;P0CG38|POTEI_HUMAN;Q6S8J3|POTEE_HUMAN;P63267|ACTH_HUMAN;P68133|ACTS_HUMAN;A5A3E0|POTEF_HUMAN;P0CG39|POTEJ_HUMAN;P68032|ACTC_HUMAN			4allele	Noallele	None
Sample_17	Noallele_None_04	APPPPPPPP	23.98	865.47	9	1.1	433.743	2	33.8755	431270	586633	10431	20200124_Lum2_IO_U3000_OBJ40899_MHCpep_C1R_DDAonly_Sample_17	Q9ULL5|PRR12_HUMAN;P16298-2|PP2BB_HUMAN;P35241|RADI_HUMAN;O95271-2|TNKS1_HUMAN;Q9BUJ2-3|HNRL1_HUMAN;Q9Y4A5|TRRAP_HUMAN;Q9BUJ2-5|HNRL1_HUMAN;P16298-3|PP2BB_HUMAN;Q5VSG8|MANEL_HUMAN;Q15637-2|SF01_HUMAN;P35241-5|RADI_HUMAN;Q12830-4|BPTF_HUMAN;P46379-5|BAG6_HUMAN;Q8IZD2-7|KMT2E_HUMAN;Q5T4S7-2|UBR4_HUMAN;P35241-2|RADI_HUMAN;P46379|BAG6_HUMAN;P46379-3|BAG6_HUMAN;Q15637-7|SF01_HUMAN;Q9Y6W5|WASF2_HUMAN;Q…			4allele	Noallele	None
Sample_17	Noallele_None_04	PDPAKSAPAPK	32.3	1077.58	11	0.6	539.798	2	16.2695	104888	1018213	4771	20200124_Lum2_IO_U3000_OBJ40899_MHCpep_C1R_DDAonly_Sample_17				4allele	Noallele	None
Sample_17	Noallele_None_04	IFVKTLTGKTIT	42.28	1320.8	12	0.5	661.408	2	44.3754	44812.4	423249	13329	20200124_Lum2_IO_U3000_OBJ40899_MHCpep_C1R_DDAonly_Sample_17	P62979|RS27A_HUMAN;P62987|RL40_HUMAN			4allele	Noallele	None
Sample_17	Noallele_None_04	NRIIKNEVK	22.02	1112.67	9	0.9	371.897	3	15.0075	10204.6	195298	4412	20200124_Lum2_IO_U3000_OBJ40899_MHCpep_C1R_DDAonly_Sample_17	P50914|RL14_HUMAN			4allele	Noallele	None
Sample_17	Noallele_None_04	ASFLRAQER	17.58	1076.57	9	1.1	359.865	3	21.4892	11303.3	209415	6386	20200124_Lum2_IO_U3000_OBJ40899_MHCpep_C1R_DDAonly_Sample_17	P46777|RL5_HUMAN			4allele	Noallele	None
Sample_17	Noallele_None_04	EAQGALANIAVDKA	34.13	1369.72	14	0.8	685.868	2	47.2793	37173.7	379772	14230	20200124_Lum2_IO_U3000_OBJ40899_MHCpep_C1R_DDAonly_Sample_17	P01903|DRA_HUMAN			4allele	Noallele	None
Sample_17	Noallele_None_04	LDFFGNGPPVNYKT	28.01	1567.77	14	0.6	784.891	2	67.7279	6012.17	48639.4	20392	20200124_Lum2_IO_U3000_OBJ40899_MHCpep_C1R_DDAonly_Sample_17	P13284|GILT_HUMAN			4allele	Noallele	None
Sample_17	Noallele_None_04	APQDVEMKDLEDES	45.57	1604.69	14	1.2	803.352	2	46.405	21645.9	339859	13962	20200124_Lum2_IO_U3000_OBJ40899_MHCpep_C1R_DDAonly_Sample_17	E9PRG8|CK098_HUMAN			4allele	Noallele	None
Sample_17	Noallele_None_04	ALSRQEMQEVQSSR	35.52	1647.8	14	1.3	550.275	3	25.8231	30842.7	369922	7713	20200124_Lum2_IO_U3000_OBJ40899_MHCpep_C1R_DDAonly_Sample_17	P22626-2|ROA2_HUMAN;P22626|ROA2_HUMAN			4allele	Noallele	None
Sample_17	Noallele_None_04	TSGGTAALGC(+57.02)LVK	30.41	1233.64	13	0.5	617.827	2	44.6052	9417.68	113361	13418	20200124_Lum2_IO_U3000_OBJ40899_MHCpep_C1R_DDAonly_Sample_17	P01857|IGHG1_HUMAN;P01860|IGHG3_HUMAN;P0DOX5|IGG1_HUMAN	Carbamidomethylation	C10:Carbamidomethylation:1000.00	4allele	Noallele	None
Sample_17	Noallele_None_04	PEPSKSAPAPK	22.89	1107.59	11	0.2	370.205	3	14.3271	35086.1	364094	4195	20200124_Lum2_IO_U3000_OBJ40899_MHCpep_C1R_DDAonly_Sample_17				4allele	Noallele	None
Sample_17	Noallele_None_04	MQKEITALAPSTMK	36.81	1547.81	14	1.1	516.943	3	41.0069	1109822	9874805	12299	20200124_Lum2_IO_U3000_OBJ40899_MHCpep_C1R_DDAonly_Sample_17	P60709|ACTB_HUMAN;P63267|ACTH_HUMAN;P68133|ACTS_HUMAN;P62736|ACTA_HUMAN;P63261|ACTG_HUMAN;P68032|ACTC_HUMAN			4allele	Noallele	None
Sample_17	Noallele_None_04	PVAPTVLIFPPAAD	25.58	1406.78	14	1.3	704.399	2	90.2822	534107	391502	27232	20200124_Lum2_IO_U3000_OBJ40899_MHCpep_C1R_DDAonly_Sample_17	P01840|KAC4_RABIT			4allele	Noallele	None
Sample_17	Noallele_None_04	AYIAHPKLGKRA	22.73	1323.78	12	1.3	442.267	3	18.1971	19124.7	258151	5371	20200124_Lum2_IO_U3000_OBJ40899_MHCpep_C1R_DDAonly_Sample_17	P47914|RL29_HUMAN			4allele	Noallele	None
Sample_17	Noallele_None_04	SLVNLGGSKSISIS	21.69	1360.76	14	1.9	681.387	2	58.5084	19297.7	220320	17608	20200124_Lum2_IO_U3000_OBJ40899_MHCpep_C1R_DDAonly_Sample_17	P04264|K2C1_HUMAN			4allele	Noallele	None
Sample_17	Noallele_None_04	PVAPTVLIFPPAAD	24.83	1406.78	14	1.4	704.399	2	91.3785	453112	380695	26411	20200124_Lum2_IO_U3000_OBJ40899_MHCpep_C1R_DDAonly_Sample_17	P01840|KAC4_RABIT			4allele	Noallele	None
Sample_17	Noallele_None_04	FGGPGTASRP	32.44	945.467	10	1.1	473.741	2	22.7847	11655.3	139984	6803	20200124_Lum2_IO_U3000_OBJ40899_MHCpep_C1R_DDAonly_Sample_17	P08670|VIME_HUMAN			4allele	Noallele	None
Sample_17	Noallele_None_04	ARVITEEEKNF	24.82	1334.68	11	1.1	445.902	3	30.1994	14572	211579	9041	20200124_Lum2_IO_U3000_OBJ40899_MHCpep_C1R_DDAonly_Sample_17	P26373-2|RL13_HUMAN;P26373|RL13_HUMAN			4allele	Noallele	None
Sample_17	Noallele_None_04	PVAPTVLIFPPAAD	24.86	1406.78	14	2.1	704.399	2	90.859	510378	389832	27232	20200124_Lum2_IO_U3000_OBJ40899_MHCpep_C1R_DDAonly_Sample_17	P01840|KAC4_RABIT			4allele	Noallele	None
Sample_17	Noallele_None_04	ALRSDSYVELSQYR	18.35	1685.84	14	0.1	562.953	3	44.8507	10041.6	134727	13499	20200124_Lum2_IO_U3000_OBJ40899_MHCpep_C1R_DDAonly_Sample_17	P52298|NCBP2_HUMAN;P52298-3|NCBP2_HUMAN			4allele	Noallele	None
Sample_17	Noallele_None_04	IARELAEDDSILK	27.07	1471.79	13	1.1	736.902	2	43.8641	10343.4	136157	13191	20200124_Lum2_IO_U3000_OBJ40899_MHCpep_C1R_DDAonly_Sample_17	P56385|ATP5I_HUMAN			4allele	Noallele	None
Sample_17	Noallele_None_04	ESGQVYVNDLPVNSG	32.59	1576.74	15	0.7	789.376	2	58.3772	9348.99	113430	17577	20200124_Lum2_IO_U3000_OBJ40899_MHCpep_C1R_DDAonly_Sample_17	Q9NU53|GINM1_HUMAN			4allele	Noallele	None
Sample_17	Noallele_None_04	KDIFKANKEVPC(+57.02)Y	25.96	1610.81	13	1.4	537.946	3	36.7665	18572	216146	11046	20200124_Lum2_IO_U3000_OBJ40899_MHCpep_C1R_DDAonly_Sample_17	P11717|MPRI_HUMAN	Carbamidomethylation	C12:Carbamidomethylation:1000.00	4allele	Noallele	None
Sample_17	Noallele_None_04	GLSSPVTKSFNRGEC(+57.02)	44.26	1637.78	15	0.9	819.9	2	34.7288	25187.7	256707	10424	20200124_Lum2_IO_U3000_OBJ40899_MHCpep_C1R_DDAonly_Sample_17	P0DOX7|IGK_HUMAN;P01834|IGKC_HUMAN	Carbamidomethylation	C15:Carbamidomethylation:1000.00	4allele	Noallele	None
Sample_17	Noallele_None_04	DLEEGIQTLM(+15.99)GR	35.97	1376.66	12	0.8	689.338	2	58.1446	23944.1	232662	17502	20200124_Lum2_IO_U3000_OBJ40899_MHCpep_C1R_DDAonly_Sample_17	P01241|SOMA_HUMAN;P01241-5|SOMA_HUMAN;P01241-2|SOMA_HUMAN;P0DML3|CSH2_HUMAN;P0DML2|CSH1_HUMAN	Oxidation (M)	M10:Oxidation (M):1001.00	4allele	Noallele	None
Sample_17	Noallele_None_04	IDWLVSNQSVRNRQE	19.78	1842.93	15	0.8	615.319	3	46.0994	11070.9	129836	13866	20200124_Lum2_IO_U3000_OBJ40899_MHCpep_C1R_DDAonly_Sample_17	P08567|PLEK_HUMAN			4allele	Noallele	None
Sample_17	Noallele_None_04	AAGTKKQFQKF	36.12	1252.69	11	0.2	418.572	3	16.6941	111851	1541409	4914	20200124_Lum2_IO_U3000_OBJ40899_MHCpep_C1R_DDAonly_Sample_17	P62280|RS11_HUMAN			4allele	Noallele	None
Sample_17	Noallele_None_04	PVAPTVLIFPPAAD	22.24	1406.78	14	2.1	704.399	2	90.859	510378	389832	27211	20200124_Lum2_IO_U3000_OBJ40899_MHCpep_C1R_DDAonly_Sample_17	P01840|KAC4_RABIT			4allele	Noallele	None
Sample_17	Noallele_None_04	PVAPTVLIFPPAAD	22.51	1406.78	14	1.8	704.399	2	87.1888	1117786	786387	27211	20200124_Lum2_IO_U3000_OBJ40899_MHCpep_C1R_DDAonly_Sample_17	P01840|KAC4_RABIT			4allele	Noallele	None
Sample_17	Noallele_None_04	VLLPKKTESHKPGKN	20.4	1674.98	15	0.9	559.334	3	14.8751	14382.1	202925	4373	20200124_Lum2_IO_U3000_OBJ40899_MHCpep_C1R_DDAonly_Sample_17	Q8IUE6|H2A2B_HUMAN			4allele	Noallele	None
Sample_17	Noallele_None_04	AANAITKNNDLVRK	33.55	1526.85	14	1.1	509.959	3	20.4564	25841.8	431702	6063	20200124_Lum2_IO_U3000_OBJ40899_MHCpep_C1R_DDAonly_Sample_17	Q9NYL9|TMOD3_HUMAN			4allele	Noallele	None
Sample_17	Noallele_None_04	KIMSSPLSKELR	30.48	1387.79	12	-0.2	463.602	3	31.7793	14479.4	147778	9532	20200124_Lum2_IO_U3000_OBJ40899_MHCpep_C1R_DDAonly_Sample_17	Q9UNX3|RL26L_HUMAN;P61254|RL26_HUMAN			4allele	Noallele	None
Sample_17	Noallele_None_04	AYQKQPTIFQNK	28.07	1464.77	12	1.4	489.265	3	28	11419.6	168439	8378	20200124_Lum2_IO_U3000_OBJ40899_MHCpep_C1R_DDAonly_Sample_17	P62280|RS11_HUMAN			4allele	Noallele	None
Sample_17	Noallele_None_04	IGKLASVPAGGAVAV	22.62	1308.78	15	0.5	655.396	2	53.2975	17033.8	159145	16049	20200124_Lum2_IO_U3000_OBJ40899_MHCpep_C1R_DDAonly_Sample_17	P05387|RLA2_HUMAN			4allele	Noallele	None
Sample_17	Noallele_None_04	HYTQKSLSLSPGK	35.27	1444.77	13	1.3	482.597	3	22.7044	421218	3399119	6766	20200124_Lum2_IO_U3000_OBJ40899_MHCpep_C1R_DDAonly_Sample_17	P01859|IGHG2_HUMAN;P01857|IGHG1_HUMAN;P0DOX5|IGG1_HUMAN			4allele	Noallele	None
Sample_17	Noallele_None_04	VTNPNARLRSEENE	20.02	1627.79	14	0.9	543.605	3	20.9481	54093.8	744920	6210	20200124_Lum2_IO_U3000_OBJ40899_MHCpep_C1R_DDAonly_Sample_17	P62910|RL32_HUMAN			4allele	Noallele	None
Sample_17	Noallele_None_04	ARIVEYEKEMEK	24.42	1523.77	12	-0.7	508.929	3	27.983	7938.49	130046	8380	20200124_Lum2_IO_U3000_OBJ40899_MHCpep_C1R_DDAonly_Sample_17	O75947-2|ATP5H_HUMAN;O75947|ATP5H_HUMAN			4allele	Noallele	None
Sample_17	Noallele_None_04	AYIAHPKLGKR	30.31	1252.74	11	1	418.588	3	17.8183	328158	3793788	5235	20200124_Lum2_IO_U3000_OBJ40899_MHCpep_C1R_DDAonly_Sample_17	P47914|RL29_HUMAN			4allele	Noallele	None
Sample_17	Noallele_None_04	VPTANVSVVDLTC(+57.02)	18.22	1373.69	13	4	687.853	2	67.8267	31169.3	226392	20332	20200124_Lum2_IO_U3000_OBJ40899_MHCpep_C1R_DDAonly_Sample_17	P04406-2|G3P_HUMAN;P04406|G3P_HUMAN	Carbamidomethylation	C13:Carbamidomethylation:1000.00	4allele	Noallele	None
Sample_17	Noallele_None_04	ANARLFGIRA	29.68	1087.62	10	0.7	363.549	3	38.3004	51351.9	486901	11497	20200124_Lum2_IO_U3000_OBJ40899_MHCpep_C1R_DDAonly_Sample_17	P26373-2|RL13_HUMAN;P26373|RL13_HUMAN			4allele	Noallele	None
Sample_17	Noallele_None_04	GHQQLYWSHPRK	26.76	1535.77	12	0.8	512.933	3	18.0634	18218.7	288122	5331	20200124_Lum2_IO_U3000_OBJ40899_MHCpep_C1R_DDAonly_Sample_17	P62273-2|RS29_HUMAN;P62273|RS29_HUMAN			4allele	Noallele	None
Sample_17	Noallele_None_04	SIVGRPRHQ	18.8	1048.59	9	0.5	350.537	3	13.8025	65044	1379485	4053	20200124_Lum2_IO_U3000_OBJ40899_MHCpep_C1R_DDAonly_Sample_17	P60709|ACTB_HUMAN;Q9BYX7|ACTBM_HUMAN;P63267|ACTH_HUMAN;P68133|ACTS_HUMAN;P62736|ACTA_HUMAN;P63261|ACTG_HUMAN;P68032|ACTC_HUMAN			4allele	Noallele	None
Sample_17	Noallele_None_04	ANARLFGIRA	31	1087.62	10	1.1	544.82	2	38.3004	6969.08	94345	11512	20200124_Lum2_IO_U3000_OBJ40899_MHCpep_C1R_DDAonly_Sample_17	P26373-2|RL13_HUMAN;P26373|RL13_HUMAN			4allele	Noallele	None
Sample_17	Noallele_None_04	IKIIAPPERK	21.23	1163.74	10	0.9	582.877	2	25.8394	26102.8	327939	7721	20200124_Lum2_IO_U3000_OBJ40899_MHCpep_C1R_DDAonly_Sample_17	P60709|ACTB_HUMAN;P63267|ACTH_HUMAN;P68133|ACTS_HUMAN;P62736|ACTA_HUMAN;Q562R1|ACTBL_HUMAN;P63261|ACTG_HUMAN;P68032|ACTC_HUMAN			4allele	Noallele	None
Sample_17	Noallele_None_04	HPNIVINNAAGNFI	21.38	1492.78	14	1.5	747.398	2	64.55	7990.01	77265.8	19430	20200124_Lum2_IO_U3000_OBJ40899_MHCpep_C1R_DDAonly_Sample_17	Q16698-2|DECR_HUMAN;Q16698|DECR_HUMAN			4allele	Noallele	None
Sample_17	Noallele_None_04	MGPLKKDRIAKEEGA	22.04	1641.89	15	0.7	548.303	3	20.62	11122.2	154139	6121	20200124_Lum2_IO_U3000_OBJ40899_MHCpep_C1R_DDAonly_Sample_17	P39023|RL3_HUMAN			4allele	Noallele	None
Sample_17	Noallele_None_04	EPSTVQILHSPAVEG	35.07	1562.79	15	0.9	782.405	2	53.7925	97585.6	737858	16188	20200124_Lum2_IO_U3000_OBJ40899_MHCpep_C1R_DDAonly_Sample_17	P20273|CD22_HUMAN;P20273-5|CD22_HUMAN;P20273-4|CD22_HUMAN			4allele	Noallele	None
Sample_17	Noallele_None_04	PVAPTVLIFPPAAD	22.84	1406.78	14	1.8	704.399	2	87.1888	1117786	786387	26869	20200124_Lum2_IO_U3000_OBJ40899_MHCpep_C1R_DDAonly_Sample_17	P01840|KAC4_RABIT			4allele	Noallele	None
Sample_17	Noallele_None_04	FGGPGTASRPSSSRS	22.23	1449.7	15	1.1	484.24	3	18.0502	32037.8	346963	5316	20200124_Lum2_IO_U3000_OBJ40899_MHCpep_C1R_DDAonly_Sample_17	P08670|VIME_HUMAN			4allele	Noallele	None
Sample_17	Noallele_None_04	GRTGLPDLSSMTEEE	25.06	1620.73	15	1	811.373	2	59.4698	15495.9	116802	17897	20200124_Lum2_IO_U3000_OBJ40899_MHCpep_C1R_DDAonly_Sample_17	P55036|PSMD4_HUMAN			4allele	Noallele	None
Sample_17	Noallele_None_04	PSKGPLQSVQVFGR	37.38	1498.83	14	1.5	500.616	3	47.4647	68567.5	356605	14276	20200124_Lum2_IO_U3000_OBJ40899_MHCpep_C1R_DDAonly_Sample_17	P62249|RS16_HUMAN			4allele	Noallele	None
Sample_17	Noallele_None_04	LANIAILNNNLNT	26.14	1396.77	13	1.3	699.392	2	72.9182	60243.4	605360	21929	20200124_Lum2_IO_U3000_OBJ40899_MHCpep_C1R_DDAonly_Sample_17	P20036|DPA1_HUMAN			4allele	Noallele	None
Sample_17	Noallele_None_04	YKPLDLRPK	22.29	1128.67	9	0.9	377.229	3	27.2797	29407.5	302806	8166	20200124_Lum2_IO_U3000_OBJ40899_MHCpep_C1R_DDAonly_Sample_17	P42766|RL35_HUMAN			4allele	Noallele	None
Sample_17	Noallele_None_04	DLRPKKTRAM	25.54	1214.69	10	0.9	405.905	3	15.2048	42352.3	452649	4457	20200124_Lum2_IO_U3000_OBJ40899_MHCpep_C1R_DDAonly_Sample_17	P42766|RL35_HUMAN			4allele	Noallele	None
Sample_17	Noallele_None_04	NARATLSSIRHMIRK	22.14	1752.99	15	0.8	439.255	4	32.9596	24258.6	121009	9872	20200124_Lum2_IO_U3000_OBJ40899_MHCpep_C1R_DDAonly_Sample_17	P46779-3|RL28_HUMAN;P46779-2|RL28_HUMAN;P46779|RL28_HUMAN			4allele	Noallele	None
Sample_17	Noallele_None_04	STSGGTAALGC(+57.02)LVK	33.35	1320.67	14	1.2	661.343	2	45.1478	15888.6	167259	13583	20200124_Lum2_IO_U3000_OBJ40899_MHCpep_C1R_DDAonly_Sample_17	P01857|IGHG1_HUMAN;P01860|IGHG3_HUMAN;P0DOX5|IGG1_HUMAN	Carbamidomethylation	C11:Carbamidomethylation:1000.00	4allele	Noallele	None
Sample_17	Noallele_None_04	RTQAPTKASE	30.38	1087.56	10	1.2	544.789	2	13.5733	390016	3663249	3839	20200124_Lum2_IO_U3000_OBJ40899_MHCpep_C1R_DDAonly_Sample_17	P47914|RL29_HUMAN			4allele	Noallele	None
Sample_17	Noallele_None_04	IEQEKQAGES	26.65	1117.53	10	1.5	559.771	2	13.7697	5738.72	137753	4041	20200124_Lum2_IO_U3000_OBJ40899_MHCpep_C1R_DDAonly_Sample_17	P62328|TYB4_HUMAN			4allele	Noallele	None
Sample_17	Noallele_None_04	DLEEGIQTLM(+15.99)GR	32.07	1376.66	12	0.8	689.338	2	57.401	21650.6	203904	17276	20200124_Lum2_IO_U3000_OBJ40899_MHCpep_C1R_DDAonly_Sample_17	P01241|SOMA_HUMAN;P01241-5|SOMA_HUMAN;P01241-2|SOMA_HUMAN;P0DML3|CSH2_HUMAN;P0DML2|CSH1_HUMAN	Oxidation (M)	M10:Oxidation (M):1001.00	4allele	Noallele	None
Sample_17	Noallele_None_04	LAKKQKQNRPIPQ	41.42	1547.93	13	1.1	516.983	3	13.6072	383344	10493920	3997	20200124_Lum2_IO_U3000_OBJ40899_MHCpep_C1R_DDAonly_Sample_17	P62891|RL39_HUMAN;Q96EH5|RL39L_HUMAN;Q59GN2|R39L5_HUMAN			4allele	Noallele	None
Sample_17	Noallele_None_04	MQKEITALAPSTM(+15.99)K	17.51	1563.8	14	1	522.274	3	33.9567	32546.5	270784	10174	20200124_Lum2_IO_U3000_OBJ40899_MHCpep_C1R_DDAonly_Sample_17	P60709|ACTB_HUMAN;P63267|ACTH_HUMAN;P68133|ACTS_HUMAN;P62736|ACTA_HUMAN;P63261|ACTG_HUMAN;P68032|ACTC_HUMAN	Oxidation (M)	M13:Oxidation (M):51.99	4allele	Noallele	None
Sample_17	Noallele_None_04	SSHKTFRIK	34.47	1102.62	9	1.5	368.549	3	13.8524	154189	3367491	4068	20200124_Lum2_IO_U3000_OBJ40899_MHCpep_C1R_DDAonly_Sample_17	P62891|RL39_HUMAN			4allele	Noallele	None
Sample_17	Noallele_None_04	MFGGPGTASRPSSS	38.27	1337.6	14	1.2	669.81	2	29.4756	29573.6	309455	8831	20200124_Lum2_IO_U3000_OBJ40899_MHCpep_C1R_DDAonly_Sample_17	P08670|VIME_HUMAN			4allele	Noallele	None
Sample_17	Noallele_None_04	DAGQISGLNVLR	25.42	1241.67	12	0.9	621.844	2	58.4268	5032.13	65637.4	17598	20200124_Lum2_IO_U3000_OBJ40899_MHCpep_C1R_DDAonly_Sample_17	P38646|GRP75_HUMAN			4allele	Noallele	None
Sample_17	Noallele_None_04	GKVKVGVNGFGR	29.52	1216.7	12	1	406.576	3	23.9539	11287.5	145990	7153	20200124_Lum2_IO_U3000_OBJ40899_MHCpep_C1R_DDAonly_Sample_17	P04406|G3P_HUMAN			4allele	Noallele	None
Sample_17	Noallele_None_04	KADKASASAPAPASA	23.84	1341.69	15	1.4	671.853	2	16.7928	4775.18	80431.7	4948	20200124_Lum2_IO_U3000_OBJ40899_MHCpep_C1R_DDAonly_Sample_17	Q9NQX7-3|ITM2C_HUMAN;Q9NQX7-2|ITM2C_HUMAN;Q9NQX7|ITM2C_HUMAN			4allele	Noallele	None
Sample_17	Noallele_None_04	STESLQANVQR	37.29	1231.62	11	1.3	616.816	2	25.2525	63161.4	727115	7536	20200124_Lum2_IO_U3000_OBJ40899_MHCpep_C1R_DDAonly_Sample_17	P26373|RL13_HUMAN			4allele	Noallele	None
Sample_17	Noallele_None_04	SVLM(+15.99)SLKQTPLSR	16.17	1474.82	13	0.2	492.613	3	46.0334	12502	101652	13841	20200124_Lum2_IO_U3000_OBJ40899_MHCpep_C1R_DDAonly_Sample_17	P09497-2|CLCB_HUMAN;P09497|CLCB_HUMAN	Oxidation (M)	M4:Oxidation (M):1001.00	4allele	Noallele	None
Sample_17	Noallele_None_04	SSHKTFRI	18.82	974.53	8	0.3	488.272	2	16.8779	3724.16	60364.2	4976	20200124_Lum2_IO_U3000_OBJ40899_MHCpep_C1R_DDAonly_Sample_17	P62891|RL39_HUMAN			4allele	Noallele	None
Sample_17	Noallele_None_04	LDGGLVYEAGLKPN	27.12	1444.76	14	1.5	723.386	2	57.3179	10414.1	93824.6	17268	20200124_Lum2_IO_U3000_OBJ40899_MHCpep_C1R_DDAonly_Sample_17	Q29443|TRFE_BOVIN			4allele	Noallele	None
Sample_17	Noallele_None_04	DNFFRC(+57.02)GVLYEDS	25.53	1620.69	13	0.7	811.352	2	67.0486	10713.5	108588	20170	20200124_Lum2_IO_U3000_OBJ40899_MHCpep_C1R_DDAonly_Sample_17	Q9NQX7-3|ITM2C_HUMAN;Q9NQX7-2|ITM2C_HUMAN;Q9NQX7|ITM2C_HUMAN	Carbamidomethylation	C6:Carbamidomethylation:1000.00	4allele	Noallele	None
Sample_17	Noallele_None_04	STESLQANVQRLK	25.4	1472.8	13	1.9	737.406	2	33.6112	6457.66	84553.5	10087	20200124_Lum2_IO_U3000_OBJ40899_MHCpep_C1R_DDAonly_Sample_17	P26373|RL13_HUMAN			4allele	Noallele	None
Sample_17	Noallele_None_04	LDAAALPGQPMEAPV	17.12	1478.74	15	1.7	740.38	2	71.1346	3229.46	48457.1	21407	20200124_Lum2_IO_U3000_OBJ40899_MHCpep_C1R_DDAonly_Sample_17	P08195-3|4F2_HUMAN;P08195-4|4F2_HUMAN;P08195|4F2_HUMAN;P08195-2|4F2_HUMAN			4allele	Noallele	None
Sample_17	Noallele_None_04	FRDGDILGKYVD	23.63	1396.7	12	0.3	466.574	3	52.7824	190452	1764749	15885	20200124_Lum2_IO_U3000_OBJ40899_MHCpep_C1R_DDAonly_Sample_17	P61604|CH10_HUMAN			4allele	Noallele	None
Sample_17	Noallele_None_04	YNSKRRHWRR	23.94	1457.79	10	-0.5	365.454	4	10.6645	50281.5	90847.4	3128	20200124_Lum2_IO_U3000_OBJ40899_MHCpep_C1R_DDAonly_Sample_17	P62891|RL39_HUMAN;Q96EH5|RL39L_HUMAN			4allele	Noallele	None
Sample_17	Noallele_None_04	LRC(+57.02)DSADLRHDIDRR	19.7	1896.93	15	0.3	475.241	4	25.0072	6218.06	98381.4	7460	20200124_Lum2_IO_U3000_OBJ40899_MHCpep_C1R_DDAonly_Sample_17	Q9NYF8-2|BCLF1_HUMAN;Q9NYF8-3|BCLF1_HUMAN;Q9NYF8-4|BCLF1_HUMAN;Q9NYF8|BCLF1_HUMAN	Carbamidomethylation	C3:Carbamidomethylation:1000.00	4allele	Noallele	None
Sample_17	Noallele_None_04	LSSPVTKSFNRGEC(+57.02)	36.52	1580.76	14	1.6	791.389	2	32.0594	25195.1	269012	9617	20200124_Lum2_IO_U3000_OBJ40899_MHCpep_C1R_DDAonly_Sample_17	P0DOX7|IGK_HUMAN;P01834|IGKC_HUMAN	Carbamidomethylation	C14:Carbamidomethylation:1000.00	4allele	Noallele	None
Sample_17	Noallele_None_04	NEPTAAALAYGLDK	20.5	1432.72	14	0.8	717.368	2	53.5604	6282.49	66166.7	16130	20200124_Lum2_IO_U3000_OBJ40899_MHCpep_C1R_DDAonly_Sample_17	P38646|GRP75_HUMAN			4allele	Noallele	None
Sample_17	Noallele_None_04	NSVKIVKVKKE	31.27	1270.8	11	0.3	424.606	3	14.7756	7516.84	135560	4343	20200124_Lum2_IO_U3000_OBJ40899_MHCpep_C1R_DDAonly_Sample_17	Q5VTU8|AT5EL_HUMAN			4allele	Noallele	None
Sample_17	Noallele_None_04	LVIDNGSGMC(+57.02)K	25.67	1192.56	11	0.8	597.287	2	34.1543	6099.96	130161	10251	20200124_Lum2_IO_U3000_OBJ40899_MHCpep_C1R_DDAonly_Sample_17	Q9BYX7|ACTBM_HUMAN;Q6S8J3|POTEE_HUMAN;A5A3E0|POTEF_HUMAN;P0CG39|POTEJ_HUMAN;P63261|ACTG_HUMAN;P0CG38|POTEI_HUMAN	Carbamidomethylation	C10:Carbamidomethylation:1000.00	4allele	Noallele	None
Sample_17	Noallele_None_04	AAFKELQSTF	25.15	1140.58	10	0.1	571.298	2	52.95	18958.9	179247	15949	20200124_Lum2_IO_U3000_OBJ40899_MHCpep_C1R_DDAonly_Sample_17	Q96C19|EFHD2_HUMAN			4allele	Noallele	None
Sample_17	Noallele_None_04	SSHKTFRIK	38.03	1102.62	9	1.3	552.32	2	13.8517	41009.1	889397	4069	20200124_Lum2_IO_U3000_OBJ40899_MHCpep_C1R_DDAonly_Sample_17	P62891|RL39_HUMAN			4allele	Noallele	None
Sample_17	Noallele_None_04	KDIGFIKLD	29.89	1047.6	9	1.3	524.806	2	52.3887	17804.6	174643	15778	20200124_Lum2_IO_U3000_OBJ40899_MHCpep_C1R_DDAonly_Sample_17	P62273|RS29_HUMAN			4allele	Noallele	None
Sample_17	Noallele_None_04	GDILGKYVD	25.46	978.502	9	0.9	490.259	2	48.0829	14579.1	156218	14488	20200124_Lum2_IO_U3000_OBJ40899_MHCpep_C1R_DDAonly_Sample_17	P61604|CH10_HUMAN			4allele	Noallele	None
Sample_17	Noallele_None_04	VAQQKNLEG	20.02	985.519	9	1	493.767	2	15.762	11564.9	136261	4642	20200124_Lum2_IO_U3000_OBJ40899_MHCpep_C1R_DDAonly_Sample_17	Q16181|SEPT7_HUMAN			4allele	Noallele	None
Sample_17	Noallele_None_04	NIDPDAKVEEE	16.93	1257.57	11	0.3	629.794	2	31.4808	6839.03	103057	9449	20200124_Lum2_IO_U3000_OBJ40899_MHCpep_C1R_DDAonly_Sample_17	P14625|ENPL_HUMAN			4allele	Noallele	None
Sample_17	Noallele_None_04	AAFKELQSTF	28.52	1140.58	10	0.1	571.298	2	52.95	18958.9	179247	15948	20200124_Lum2_IO_U3000_OBJ40899_MHCpep_C1R_DDAonly_Sample_17	Q96C19|EFHD2_HUMAN			4allele	Noallele	None
Sample_17	Noallele_None_04	KYVISDEEEEDDD	46.96	1584.63	13	0.3	793.323	2	34.2371	11729.2	154377	10279	20200124_Lum2_IO_U3000_OBJ40899_MHCpep_C1R_DDAonly_Sample_17	Q8WVC0|LEO1_HUMAN;Q8WVC0-2|LEO1_HUMAN			4allele	Noallele	None
Sample_17	Noallele_None_04	KLEDGPKFLK	25.19	1173.68	10	0.7	392.233	3	28.5079	552849	4164743	8498	20200124_Lum2_IO_U3000_OBJ40899_MHCpep_C1R_DDAonly_Sample_17	P68104-2|EF1A1_HUMAN;Q5VTE0|EF1A3_HUMAN;P68104|EF1A1_HUMAN			4allele	Noallele	None
Sample_17	Noallele_None_04	LDVANKIGII	32.62	1054.64	10	1.4	528.327	2	63.9525	27216.1	272368	19232	20200124_Lum2_IO_U3000_OBJ40899_MHCpep_C1R_DDAonly_Sample_17	P62750|RL23A_HUMAN			4allele	Noallele	None
Sample_17	Noallele_None_04	SIVGRPRHQGVMVG	22.92	1491.81	14	1.2	498.278	3	25.481	28486.2	376917	7611	20200124_Lum2_IO_U3000_OBJ40899_MHCpep_C1R_DDAonly_Sample_17	P60709|ACTB_HUMAN;P63267|ACTH_HUMAN;P68133|ACTS_HUMAN;P62736|ACTA_HUMAN;P63261|ACTG_HUMAN;P68032|ACTC_HUMAN			4allele	Noallele	None
Sample_17	Noallele_None_04	EWVGATTDWS	19.93	1150.49	10	1.1	576.255	2	63.0227	5770.33	49350.4	18972	20200124_Lum2_IO_U3000_OBJ40899_MHCpep_C1R_DDAonly_Sample_17	P08865|RSSA_HUMAN			4allele	Noallele	None
Sample_17	Noallele_None_04	MARANARLFGIR	21	1374.77	12	0.7	459.263	3	33.5319	15827	157265	10067	20200124_Lum2_IO_U3000_OBJ40899_MHCpep_C1R_DDAonly_Sample_17	P26373-2|RL13_HUMAN;P26373|RL13_HUMAN			4allele	Noallele	None
Sample_17	Noallele_None_04	DAWGPGAAKSGVGTA	30.62	1343.65	15	0.8	672.831	2	39.1567	12958.1	121352	11760	20200124_Lum2_IO_U3000_OBJ40899_MHCpep_C1R_DDAonly_Sample_17	P02786|TFR1_HUMAN			4allele	Noallele	None
Sample_17	Noallele_None_04	PAPIEKTISK	33.15	1082.63	10	1.3	542.325	2	40.4839	151868	1052662	12146	20200124_Lum2_IO_U3000_OBJ40899_MHCpep_C1R_DDAonly_Sample_17	P01859|IGHG2_HUMAN;P01857|IGHG1_HUMAN;P01860|IGHG3_HUMAN;P0DOX5|IGG1_HUMAN;P01870|IGHG_RABIT			4allele	Noallele	None
Sample_17	Noallele_None_04	GIDLGTTNS	22.55	876.419	9	-0.1	439.217	2	38.4978	6643.59	73233.7	11576	20200124_Lum2_IO_U3000_OBJ40899_MHCpep_C1R_DDAonly_Sample_17	P38646|GRP75_HUMAN			4allele	Noallele	None
Sample_17	Noallele_None_04	YQDTYGQQWK	29.77	1315.58	10	1.1	658.8	2	32.8595	18455.3	234663	9850	20200124_Lum2_IO_U3000_OBJ40899_MHCpep_C1R_DDAonly_Sample_17	O43390-3|HNRPR_HUMAN;O43390|HNRPR_HUMAN;O43390-2|HNRPR_HUMAN;O43390-4|HNRPR_HUMAN			4allele	Noallele	None
Sample_17	Noallele_None_04	IPPPPPPPP	17.31	907.517	9	0.9	454.766	2	43.8341	12813.8	57259.3	13140	20200124_Lum2_IO_U3000_OBJ40899_MHCpep_C1R_DDAonly_Sample_17	P49750|YLPM1_HUMAN;P49750-1|YLPM1_HUMAN;P49750-3|YLPM1_HUMAN;Q8TF74|WIPF2_HUMAN			4allele	Noallele	None
Sample_17	Noallele_None_04	APEEHPVLL	20.4	1003.53	9	0.1	502.774	2	43.6191	7112.92	54233.5	13115	20200124_Lum2_IO_U3000_OBJ40899_MHCpep_C1R_DDAonly_Sample_17	P60709|ACTB_HUMAN;A5A3E0|POTEF_HUMAN;P63261|ACTG_HUMAN			4allele	Noallele	None
Sample_17	Noallele_None_04	PSVPIQQF	29.88	914.486	8	0.3	458.25	2	58.3599	31856.7	287243	17558	20200124_Lum2_IO_U3000_OBJ40899_MHCpep_C1R_DDAonly_Sample_17	P08865|RSSA_HUMAN			4allele	Noallele	None
Sample_17	Noallele_None_04	AAQDRDQIYR	21.43	1234.61	10	0.9	618.311	2	17.671	6176.9	133767	5218	20200124_Lum2_IO_U3000_OBJ40899_MHCpep_C1R_DDAonly_Sample_17	P62995|TRA2B_HUMAN;P62995-3|TRA2B_HUMAN			4allele	Noallele	None
Sample_17	Noallele_None_04	EGRVYKC(+57.02)LFNHKFE	28.22	1825.89	14	0.1	457.481	4	37.8254	29327.3	161825	11397	20200124_Lum2_IO_U3000_OBJ40899_MHCpep_C1R_DDAonly_Sample_17	Q92896-3|GSLG1_HUMAN;Q92896|GSLG1_HUMAN;Q92896-2|GSLG1_HUMAN	Carbamidomethylation	C7:Carbamidomethylation:1000.00	4allele	Noallele	None
Sample_17	Noallele_None_04	TGYGMPRQIL	21.42	1134.59	10	1	568.301	2	52.8978	7220.52	58565.9	15946	20200124_Lum2_IO_U3000_OBJ40899_MHCpep_C1R_DDAonly_Sample_17	P37802-2|TAGL2_HUMAN;P37802|TAGL2_HUMAN			4allele	Noallele	None
Sample_17	Noallele_None_04	DIAALVVDNGSGMC(+57.02)K	38.08	1548.73	15	0.4	775.371	2	61.9966	43771.8	415364	18647	20200124_Lum2_IO_U3000_OBJ40899_MHCpep_C1R_DDAonly_Sample_17	P60709|ACTB_HUMAN	Carbamidomethylation	C14:Carbamidomethylation:1000.00	4allele	Noallele	None
Sample_17	Noallele_None_04	PVAPTVLIFPPAAD	29.09	1406.78	14	1.8	704.399	2	87.1888	1117786	786387	26411	20200124_Lum2_IO_U3000_OBJ40899_MHCpep_C1R_DDAonly_Sample_17	P01840|KAC4_RABIT			4allele	Noallele	None
Sample_17	Noallele_None_04	ARVITEEEKNFK	36.44	1462.78	12	1.3	488.601	3	22.9656	2216119	24536276	6832	20200124_Lum2_IO_U3000_OBJ40899_MHCpep_C1R_DDAonly_Sample_17	P26373-2|RL13_HUMAN;P26373|RL13_HUMAN			4allele	Noallele	None
Sample_17	Noallele_None_04	TGTIKLLNEN(+0.98)SYVPR	31.02	1704.9	15	0.5	569.309	3	53.9748	23376	135868	16213	20200124_Lum2_IO_U3000_OBJ40899_MHCpep_C1R_DDAonly_Sample_17	P02786|TFR1_HUMAN	Deamidation (NQ)	N10:Deamidation (NQ):22.85	4allele	Noallele	None
Sample_17	Noallele_None_04	PSIVHRKC(+57.02)F	35.55	1142.6	9	0.9	572.309	2	19.1803	47127.3	657524	5660	20200124_Lum2_IO_U3000_OBJ40899_MHCpep_C1R_DDAonly_Sample_17	P60709|ACTB_HUMAN;Q9BYX7|ACTBM_HUMAN;Q6S8J3|POTEE_HUMAN;P63267|ACTH_HUMAN;P68133|ACTS_HUMAN;P62736|ACTA_HUMAN;P0CG39|POTEJ_HUMAN;P63261|ACTG_HUMAN;P68032|ACTC_HUMAN;P0CG38|POTEI_HUMAN	Carbamidomethylation	C8:Carbamidomethylation:1000.00	4allele	Noallele	None
Sample_17	Noallele_None_04	VGEKIINC(+57.02)LSSGKWS	17.82	1676.86	15	0.2	559.959	3	58.1754	12645.2	120314	17514	20200124_Lum2_IO_U3000_OBJ40899_MHCpep_C1R_DDAonly_Sample_17	P20023-3|CR2_HUMAN;P20023-4|CR2_HUMAN;P20023|CR2_HUMAN;P20023-2|CR2_HUMAN	Carbamidomethylation	C8:Carbamidomethylation:1000.00	4allele	Noallele	None
Sample_17	Noallele_None_04	FIAPREPGAVSY	16.3	1305.67	12	0.9	653.844	2	49.2993	5915.11	68489.8	14854	20200124_Lum2_IO_U3000_OBJ40899_MHCpep_C1R_DDAonly_Sample_17	Q92542-2|NICA_HUMAN			4allele	Noallele	None
Sample_17	Noallele_None_04	MNFKTPRGPV	23.47	1145.6	10	1.5	573.809	2	35.7453	18916.1	146030	10697	20200124_Lum2_IO_U3000_OBJ40899_MHCpep_C1R_DDAonly_Sample_17	P08708|RS17_HUMAN			4allele	Noallele	None
Sample_17	Noallele_None_04	YPHKLVF	18.24	902.501	7	0.4	452.258	2	49.0537	9057.35	93889.4	14786	20200124_Lum2_IO_U3000_OBJ40899_MHCpep_C1R_DDAonly_Sample_17	Q02878|RL6_HUMAN			4allele	Noallele	None
Sample_17	Noallele_None_04	KRLASSVLR	19.93	1028.64	9	-0.9	343.889	3	17.4228	5683.21	110434	5139	20200124_Lum2_IO_U3000_OBJ40899_MHCpep_C1R_DDAonly_Sample_17	P84098|RL19_HUMAN			4allele	Noallele	None
Sample_17	Noallele_None_04	YGAIRDIDLK	16.8	1162.63	10	1.1	388.553	3	39.6086	12798.9	149346	11891	20200124_Lum2_IO_U3000_OBJ40899_MHCpep_C1R_DDAonly_Sample_17				4allele	Noallele	None
Sample_17	Noallele_None_04	DSDIIRSMPEQTGEK	30.57	1704.8	15	0.4	569.274	3	38.5805	19565.7	224772	11591	20200124_Lum2_IO_U3000_OBJ40899_MHCpep_C1R_DDAonly_Sample_17	P62888|RL30_HUMAN			4allele	Noallele	None
Sample_17	Noallele_None_04	FNPFVTSDRSKNR	20.49	1566.79	13	0.8	392.705	4	28.3419	40978	429263	8498	20200124_Lum2_IO_U3000_OBJ40899_MHCpep_C1R_DDAonly_Sample_17	Q9UNX3|RL26L_HUMAN;P61254|RL26_HUMAN			4allele	Noallele	None
Sample_17	Noallele_None_04	SKEYFSKQ	24.33	1015.5	8	0.2	508.756	2	15.6309	5524.67	75739.8	4601	20200124_Lum2_IO_U3000_OBJ40899_MHCpep_C1R_DDAonly_Sample_17	Q06830|PRDX1_HUMAN			4allele	Noallele	None
Sample_17	Noallele_None_04	VVEFRHMRNHAYE	18.72	1686.81	13	-0.1	563.275	3	23.6407	24450.5	177341	7063	20200124_Lum2_IO_U3000_OBJ40899_MHCpep_C1R_DDAonly_Sample_17	P61421|VA0D1_HUMAN			4allele	Noallele	None
Sample_17	Noallele_None_04	RRFVNVVPTFGK	26.95	1418.82	12	0.7	473.946	3	41.679	122309	859234	12518	20200124_Lum2_IO_U3000_OBJ40899_MHCpep_C1R_DDAonly_Sample_17	P62861|RS30_HUMAN			4allele	Noallele	None
Sample_17	Noallele_None_04	VPGVRLLQDSVD	29.98	1296.7	12	1.2	649.36	2	57.6974	13044.6	114796	17374	20200124_Lum2_IO_U3000_OBJ40899_MHCpep_C1R_DDAonly_Sample_17	P08670|VIME_HUMAN			4allele	Noallele	None
Sample_17	Noallele_None_04	QANNAKAMSARAE	40.02	1360.65	13	1.2	681.334	2	14.8586	25866.7	496176	4362	20200124_Lum2_IO_U3000_OBJ40899_MHCpep_C1R_DDAonly_Sample_17	P47914|RL29_HUMAN			4allele	Noallele	None
Sample_17	Noallele_None_04	LRDDFEKK	26.1	1049.55	8	0.9	350.858	3	15.7131	170810	2333240	4615	20200124_Lum2_IO_U3000_OBJ40899_MHCpep_C1R_DDAonly_Sample_17	Q9Y2W1|TR150_HUMAN			4allele	Noallele	None
Sample_17	Noallele_None_04	FSAYIKNSNPALNDN	34.15	1666.8	15	0.1	834.405	2	45.1642	16396.8	199748	13588	20200124_Lum2_IO_U3000_OBJ40899_MHCpep_C1R_DDAonly_Sample_17	O00299|CLIC1_HUMAN			4allele	Noallele	None
Sample_17	Noallele_None_04	QTYSTEPNNLK	23.71	1293.62	11	1.2	647.818	2	25.2201	125840	1768749	7524	20200124_Lum2_IO_U3000_OBJ40899_MHCpep_C1R_DDAonly_Sample_17	P46779-3|RL28_HUMAN;P46779-4|RL28_HUMAN;P46779-2|RL28_HUMAN;P46779|RL28_HUMAN;P46779-5|RL28_HUMAN			4allele	Noallele	None
Sample_17	Noallele_None_04	ISQKKLKKQKLMARE	54.43	1828.11	15	0.8	610.377	3	15.8107	35370.6	454668	4655	20200124_Lum2_IO_U3000_OBJ40899_MHCpep_C1R_DDAonly_Sample_17	P18621-2|RL17_HUMAN;P18621|RL17_HUMAN			4allele	Noallele	None
Sample_17	Noallele_None_04	PIPPPPPPP	16.46	907.517	9	-2	454.765	2	49.3395	15462.1	51931.2	15020	20200124_Lum2_IO_U3000_OBJ40899_MHCpep_C1R_DDAonly_Sample_17	P49750|YLPM1_HUMAN;P49750-1|YLPM1_HUMAN;P49750-3|YLPM1_HUMAN;Q8TF74|WIPF2_HUMAN			4allele	Noallele	None
Sample_17	Noallele_None_04	VLSAADKGNV	29.01	972.524	10	0.2	487.269	2	23.6076	48822.5	601192	7039	20200124_Lum2_IO_U3000_OBJ40899_MHCpep_C1R_DDAonly_Sample_17	P01966|HBA_BOVIN			4allele	Noallele	None
Sample_17	Noallele_None_04	PEPVKSAPVPKKGSK	26.36	1547.9	15	1.9	387.984	4	15.2371	74879	933614	4462	20200124_Lum2_IO_U3000_OBJ40899_MHCpep_C1R_DDAonly_Sample_17	Q99879|H2B1M_HUMAN			4allele	Noallele	None
Sample_17	Noallele_None_04	GLNMC(+57.02)RQC(+57.02)FRQY	34.92	1631.71	12	0.8	544.912	3	37.0245	18792.9	270172	11122	20200124_Lum2_IO_U3000_OBJ40899_MHCpep_C1R_DDAonly_Sample_17	P62273-2|RS29_HUMAN;P62273|RS29_HUMAN	Carbamidomethylation; Carbamidomethylation	C5:Carbamidomethylation:1000.00;C8:Carbamidomethylation:1000.00	4allele	Noallele	None
Sample_17	Noallele_None_04	IGYPMPTGYSQ	16.31	1212.55	11	0.8	607.282	2	57.7335	26737.8	175429	17368	20200124_Lum2_IO_U3000_OBJ40899_MHCpep_C1R_DDAonly_Sample_17	P17844|DDX5_HUMAN;P17844-2|DDX5_HUMAN			4allele	Noallele	None
Sample_17	Noallele_None_04	PEPSKSAPAPK	21.75	1107.59	11	-0.6	554.803	2	14.3271	18741	204426	4200	20200124_Lum2_IO_U3000_OBJ40899_MHCpep_C1R_DDAonly_Sample_17				4allele	Noallele	None
Sample_17	Noallele_None_04	VLLPKKTESHH	35.61	1287.73	11	0.1	430.251	3	14.9068	54489.1	780557	4372	20200124_Lum2_IO_U3000_OBJ40899_MHCpep_C1R_DDAonly_Sample_17	Q99878|H2A1J_HUMAN			4allele	Noallele	None
Sample_17	Noallele_None_04	DM(+15.99)DKVETFLR	26.78	1268.61	10	1	423.877	3	41.5316	14689.2	131288	12554	20200124_Lum2_IO_U3000_OBJ40899_MHCpep_C1R_DDAonly_Sample_17	P01241|SOMA_HUMAN;P01241-4|SOMA_HUMAN;P01241-2|SOMA_HUMAN;P01242|SOM2_HUMAN;P01242-3|SOM2_HUMAN;P01241-5|SOMA_HUMAN;P01241-3|SOMA_HUMAN;P0DML3|CSH2_HUMAN;P0DML2|CSH1_HUMAN	Oxidation (M)	M2:Oxidation (M):1001.00	4allele	Noallele	None
Sample_17	Noallele_None_04	RSVLISLKQAPLVH	33.97	1559.95	14	0.3	520.991	3	49.3661	13186.1	135383	14860	20200124_Lum2_IO_U3000_OBJ40899_MHCpep_C1R_DDAonly_Sample_17	P09496-2|CLCA_HUMAN;P09496|CLCA_HUMAN;P09496-3|CLCA_HUMAN;P09496-5|CLCA_HUMAN;P09496-4|CLCA_HUMAN			4allele	Noallele	None
Sample_17	Noallele_None_04	KRAKEAAEQDVEKKK	23.74	1756.98	15	1.1	440.253	4	10.6973	91631.1	264909	3149	20200124_Lum2_IO_U3000_OBJ40899_MHCpep_C1R_DDAonly_Sample_17	P26373-2|RL13_HUMAN;P26373|RL13_HUMAN			4allele	Noallele	None
Sample_17	Noallele_None_04	NPAEFVVNTSNAGAG	34.56	1446.67	15	0.6	724.345	2	52.8648	57163.7	484276	15913	20200124_Lum2_IO_U3000_OBJ40899_MHCpep_C1R_DDAonly_Sample_17	P21333|FLNA_HUMAN;P21333-2|FLNA_HUMAN			4allele	Noallele	None
Sample_17	Noallele_None_04	AYIAHPKLGKRA	21.11	1323.78	12	1.3	442.267	3	18.1971	19124.7	258151	5360	20200124_Lum2_IO_U3000_OBJ40899_MHCpep_C1R_DDAonly_Sample_17	P47914|RL29_HUMAN			4allele	Noallele	None
Sample_17	Noallele_None_04	ANVSTVLTSKY	21.31	1181.63	11	1	591.822	2	44.8157	5479.77	59131.7	13476	20200124_Lum2_IO_U3000_OBJ40899_MHCpep_C1R_DDAonly_Sample_17	P01966|HBA_BOVIN			4allele	Noallele	None
Sample_17	Noallele_None_04	TGLLPTPITQQA	24.29	1238.69	12	1	620.351	2	68.9299	6468.58	57114.4	20742	20200124_Lum2_IO_U3000_OBJ40899_MHCpep_C1R_DDAonly_Sample_17	Q96M27|PRRC1_HUMAN;Q96M27-2|PRRC1_HUMAN;Q96M27-3|PRRC1_HUMAN;Q96M27-5|PRRC1_HUMAN;Q96M27-4|PRRC1_HUMAN			4allele	Noallele	None
Sample_17	Noallele_None_04	SPDQWSSSSPHSNVS	34.47	1600.67	15	1.4	801.346	2	29.3093	6034.35	148303	8780	20200124_Lum2_IO_U3000_OBJ40899_MHCpep_C1R_DDAonly_Sample_17	P46531|NOTC1_HUMAN			4allele	Noallele	None
Sample_17	Noallele_None_04	TEWVGATTDWS	24.97	1251.54	11	1	626.778	2	65.0625	46423.8	246981	19565	20200124_Lum2_IO_U3000_OBJ40899_MHCpep_C1R_DDAonly_Sample_17	P08865|RSSA_HUMAN			4allele	Noallele	None
Sample_17	Noallele_None_04	GGSGGSGGYGGRSRY	17.82	1373.61	15	0.1	458.876	3	14.9084	6142.98	121428	4385	20200124_Lum2_IO_U3000_OBJ40899_MHCpep_C1R_DDAonly_Sample_17	P22626-2|ROA2_HUMAN;P22626|ROA2_HUMAN			4allele	Noallele	None
Sample_17	Noallele_None_04	LHVDPRKSN	23.75	1064.57	9	-0.3	533.293	2	15.5814	12226	160486	4581	20200124_Lum2_IO_U3000_OBJ40899_MHCpep_C1R_DDAonly_Sample_17	P42167|LAP2B_HUMAN;P42167-2|LAP2B_HUMAN			4allele	Noallele	None
Sample_17	Noallele_None_04	RLKELKDQ	26.11	1028.6	8	0.8	343.873	3	13.9847	63702.3	1148716	4103	20200124_Lum2_IO_U3000_OBJ40899_MHCpep_C1R_DDAonly_Sample_17	A6NKH3|RL37L_HUMAN;P61513|RL37A_HUMAN			4allele	Noallele	None
Sample_17	Noallele_None_04	ESEDPGKDLDHI	16.06	1353.61	12	1.1	452.209	3	35.7111	15664.2	224934	10723	20200124_Lum2_IO_U3000_OBJ40899_MHCpep_C1R_DDAonly_Sample_17	O60763-2|USO1_HUMAN;O60763|USO1_HUMAN			4allele	Noallele	None
Sample_17	Noallele_None_04	IDWLVSNQSVRNRQ	21.1	1713.89	14	1.4	572.305	3	45.2799	15428.9	175275	13629	20200124_Lum2_IO_U3000_OBJ40899_MHCpep_C1R_DDAonly_Sample_17	P08567|PLEK_HUMAN			4allele	Noallele	None
Sample_17	Noallele_None_04	LMQALPMGALPQ	20.74	1268.66	12	1.4	635.339	2	75.9058	39073.5	324336	22821	20200124_Lum2_IO_U3000_OBJ40899_MHCpep_C1R_DDAonly_Sample_17	P04233-2|HG2A_HUMAN;P04233|HG2A_HUMAN;P04233-3|HG2A_HUMAN			4allele	Noallele	None
Sample_17	Noallele_None_04	ALRYPM(+15.99)AVGLNK	33.7	1347.73	12	0.7	450.252	3	38.1657	73185.8	341650	11571	20200124_Lum2_IO_U3000_OBJ40899_MHCpep_C1R_DDAonly_Sample_17	Q9Y3U8|RL36_HUMAN	Oxidation (M)	M6:Oxidation (M):1001.00	4allele	Noallele	None
Sample_17	Noallele_None_04	AHQC(+57.02)GDDDKTRPLVK	24.71	1738.84	15	0.3	435.718	4	14.8421	11325.7	228479	4357	20200124_Lum2_IO_U3000_OBJ40899_MHCpep_C1R_DDAonly_Sample_17	Q9BQ61|TRIR_HUMAN	Carbamidomethylation	C4:Carbamidomethylation:1000.00	4allele	Noallele	None
Sample_17	Noallele_None_04	KQEGTPEGLYL	19.08	1233.62	11	1.3	617.82	2	48.9568	37849.6	390606	14725	20200124_Lum2_IO_U3000_OBJ40899_MHCpep_C1R_DDAonly_Sample_17	P62191|PRS4_HUMAN;P62191-2|PRS4_HUMAN			4allele	Noallele	None
Sample_17	Noallele_None_04	ISKQEYDESGPSIVH	39.33	1687.81	15	0	563.609	3	33.0255	90568.8	1064822	9895	20200124_Lum2_IO_U3000_OBJ40899_MHCpep_C1R_DDAonly_Sample_17	P60709|ACTB_HUMAN;Q9BYX7|ACTBM_HUMAN;Q6S8J3|POTEE_HUMAN;A5A3E0|POTEF_HUMAN;P0CG39|POTEJ_HUMAN;P63261|ACTG_HUMAN;P0CG38|POTEI_HUMAN			4allele	Noallele	None
Sample_17	Noallele_None_04	LALYKGKKERPRS	18.38	1544.91	13	1.4	515.98	3	15.2855	10413.6	184863	4501	20200124_Lum2_IO_U3000_OBJ40899_MHCpep_C1R_DDAonly_Sample_17	P62266|RS23_HUMAN			4allele	Noallele	None
Sample_17	Noallele_None_04	EAIKGAVVG	17.47	842.486	9	1.1	422.251	2	26.2468	20168.6	243321	7845	20200124_Lum2_IO_U3000_OBJ40899_MHCpep_C1R_DDAonly_Sample_17	P38646|GRP75_HUMAN			4allele	Noallele	None
Sample_17	Noallele_None_04	ALRYPM(+15.99)AVGLNKGHK	22.23	1669.91	15	1.9	418.485	4	25.6768	103227	328809	7733	20200124_Lum2_IO_U3000_OBJ40899_MHCpep_C1R_DDAonly_Sample_17	Q9Y3U8|RL36_HUMAN	Oxidation (M)	M6:Oxidation (M):1001.00	4allele	Noallele	None
Sample_17	Noallele_None_04	TTAAPAAAAAPAKV	22.19	1209.67	14	1	605.844	2	31.2646	24659.6	369752	9372	20200124_Lum2_IO_U3000_OBJ40899_MHCpep_C1R_DDAonly_Sample_17	P05388|RLA0_HUMAN;P05388-2|RLA0_HUMAN;Q8NHW5|RLA0L_HUMAN			4allele	Noallele	None
Sample_17	Noallele_None_04	LDAAALPGQPMEAP	16.4	1379.67	14	1.2	690.846	2	64.8975	6793.22	69902.2	19539	20200124_Lum2_IO_U3000_OBJ40899_MHCpep_C1R_DDAonly_Sample_17	P08195-3|4F2_HUMAN;P08195-4|4F2_HUMAN;P08195|4F2_HUMAN;P08195-2|4F2_HUMAN			4allele	Noallele	None
Sample_17	Noallele_None_04	INEPTAAAIAYGLDK	41.28	1545.8	15	1	773.91	2	60.7029	63631.6	578741	18267	20200124_Lum2_IO_U3000_OBJ40899_MHCpep_C1R_DDAonly_Sample_17	P11021|BIP_HUMAN;P54652|HSP72_HUMAN;P34931|HS71L_HUMAN;P11142-2|HSP7C_HUMAN;P11142|HSP7C_HUMAN			4allele	Noallele	None
Sample_17	Noallele_None_04	PIQQFPTE	25.03	958.476	8	1.3	480.246	2	44.5071	43724.1	433822	13373	20200124_Lum2_IO_U3000_OBJ40899_MHCpep_C1R_DDAonly_Sample_17	P08865|RSSA_HUMAN			4allele	Noallele	None
Sample_17	Noallele_None_04	PELAKSAPAPKKGSK	21.68	1507.87	15	1.2	503.632	3	14.2598	14548.3	214607	4182	20200124_Lum2_IO_U3000_OBJ40899_MHCpep_C1R_DDAonly_Sample_17	Q99880|H2B1L_HUMAN			4allele	Noallele	None
Sample_17	Noallele_None_04	RAKEAAEQDVEKKK	21.85	1628.88	14	0	815.449	2	12.3421	5157.96	48974.9	3607	20200124_Lum2_IO_U3000_OBJ40899_MHCpep_C1R_DDAonly_Sample_17	P26373-2|RL13_HUMAN;P26373|RL13_HUMAN			4allele	Noallele	None
Sample_17	Noallele_None_04	SYLDKVRAL	20.4	1063.6	9	0.9	532.809	2	47.7229	5084.07	56194.6	14383	20200124_Lum2_IO_U3000_OBJ40899_MHCpep_C1R_DDAonly_Sample_17	P13645|K1C10_HUMAN			4allele	Noallele	None
Sample_17	Noallele_None_04	SPPPPPPPP	23.29	881.465	9	1.3	441.74	2	33.1906	484649	723012	9817	20200124_Lum2_IO_U3000_OBJ40899_MHCpep_C1R_DDAonly_Sample_17	Q9BRK4|LZTS2_HUMAN;Q8IZP0-10|ABI1_HUMAN;Q8IZP0-9|ABI1_HUMAN;Q8IZP0|ABI1_HUMAN;Q8IZP0-5|ABI1_HUMAN;Q96EV2|RBM33_HUMAN;Q69YN4|VIR_HUMAN;Q8IZP0-12|ABI1_HUMAN;Q69YN4-2|VIR_HUMAN;Q8N3X1|FNBP4_HUMAN;Q9H7N4|SFR19_HUMAN;Q69YN4-3|VIR_HUMAN;Q8IZP0-7|ABI1_HUMAN;Q08999|RBL2_HUMAN;Q8IZP0-8|ABI1_HUMAN;Q8IZP0-2|ABI1_HUMAN;Q8IZP0-6|ABI1_HUMAN;Q69YN4-4|VIR_HUMAN;Q8IZP0-3|ABI1_HUMAN;Q8N3X1-2|FNBP4_HUMAN;Q8IZP0-4|A…			4allele	Noallele	None
Sample_17	Noallele_None_04	KDDVAQTDLLQIDPN	27.26	1683.83	15	0.7	842.924	2	62.0629	7545.61	83500.1	18680	20200124_Lum2_IO_U3000_OBJ40899_MHCpep_C1R_DDAonly_Sample_17	P08195-3|4F2_HUMAN;P08195-4|4F2_HUMAN;P08195|4F2_HUMAN;P08195-2|4F2_HUMAN			4allele	Noallele	None
Sample_17	Noallele_None_04	AKKQKQNRPIPQW	25.89	1620.92	13	1.3	541.315	3	20.3754	34225.9	301690	6030	20200124_Lum2_IO_U3000_OBJ40899_MHCpep_C1R_DDAonly_Sample_17	P62891|RL39_HUMAN;Q96EH5|RL39L_HUMAN;Q59GN2|R39L5_HUMAN			4allele	Noallele	None
Sample_17	Noallele_None_04	TKGTSSFGKRRNK	17.19	1465.81	13	1.4	367.461	4	5.1104	599702	261683	2438	20200124_Lum2_IO_U3000_OBJ40899_MHCpep_C1R_DDAonly_Sample_17	P61927|RL37_HUMAN			4allele	Noallele	None
Sample_17	Noallele_None_04	EEQRN(+0.98)GFIQSLKDD	18.2	1678.78	14	-0.3	560.6	3	43.4054	5237.65	72431	13062	20200124_Lum2_IO_U3000_OBJ40899_MHCpep_C1R_DDAonly_Sample_17	P38507|SPA_STAAU	Deamidation (NQ)	N5:Deamidation (NQ):0.00	4allele	Noallele	None
Sample_17	Noallele_None_04	KDLKEKKEVVEE	17.72	1472.81	12	1.2	491.944	3	15.0731	10628.7	185388	4431	20200124_Lum2_IO_U3000_OBJ40899_MHCpep_C1R_DDAonly_Sample_17	P06454|PTMA_HUMAN;P06454-2|PTMA_HUMAN			4allele	Noallele	None
Sample_17	Noallele_None_04	FRMTDQEAIQDL	21.03	1465.69	12	0.8	733.851	2	59.8983	18809.5	191150	18030	20200124_Lum2_IO_U3000_OBJ40899_MHCpep_C1R_DDAonly_Sample_17	P06748-2|NPM_HUMAN;P06748|NPM_HUMAN			4allele	Noallele	None
Sample_17	Noallele_None_04	STALALIGKP	16.36	969.586	10	0.5	485.8	2	43.0374	10060.9	63105.6	12963	20200124_Lum2_IO_U3000_OBJ40899_MHCpep_C1R_DDAonly_Sample_17				4allele	Noallele	None
Sample_17	Noallele_None_04	RVTIMPKDIQLAR	21.57	1539.89	13	-0.3	514.304	3	43.6543	21098	203553	13123	20200124_Lum2_IO_U3000_OBJ40899_MHCpep_C1R_DDAonly_Sample_17	P68431|H31_HUMAN;Q6NXT2|H3C_HUMAN;Q16695|H31T_HUMAN;P84243|H33_HUMAN			4allele	Noallele	None
Sample_17	Noallele_None_04	ALKDIVINANPASPP	16.78	1518.84	15	0.5	760.428	2	59.1517	16002.6	100257	17795	20200124_Lum2_IO_U3000_OBJ40899_MHCpep_C1R_DDAonly_Sample_17	Q13155|AIMP2_HUMAN			4allele	Noallele	None
Sample_17	Noallele_None_04	ALRYPMAVGLNKGH	20.09	1525.82	14	0.9	509.614	3	38.7279	12566.1	140413	11644	20200124_Lum2_IO_U3000_OBJ40899_MHCpep_C1R_DDAonly_Sample_17	Q9Y3U8|RL36_HUMAN			4allele	Noallele	None
Sample_17	Noallele_None_04	ATAVMPDGQFK	21.29	1163.56	11	0.7	582.79	2	38.5472	39750	408692	11569	20200124_Lum2_IO_U3000_OBJ40899_MHCpep_C1R_DDAonly_Sample_17	Q06830|PRDX1_HUMAN			4allele	Noallele	None
Sample_17	Noallele_None_04	PEPAKSAPAPKKGSK	24.74	1491.84	15	1.2	373.968	4	13.0736	272057	843973	3905	20200124_Lum2_IO_U3000_OBJ40899_MHCpep_C1R_DDAonly_Sample_17				4allele	Noallele	None
Sample_17	Noallele_None_04	KPPPPPPPP	26.82	922.528	9	-0.2	462.271	2	23.4924	76253.9	198799	6987	20200124_Lum2_IO_U3000_OBJ40899_MHCpep_C1R_DDAonly_Sample_17	A0JLT2-2|MED19_HUMAN;A0JLT2|MED19_HUMAN			4allele	Noallele	None
Sample_17	Noallele_None_04	DPTKC(+57.02)NLLAEKQYG	32.24	1635.79	14	0.3	546.272	3	38.3145	148096	1346041	11495	20200124_Lum2_IO_U3000_OBJ40899_MHCpep_C1R_DDAonly_Sample_17	P12763|FETUA_BOVIN	Carbamidomethylation	C5:Carbamidomethylation:1000.00	4allele	Noallele	None
Sample_17	Noallele_None_04	LDAYNARMDTS	37.65	1255.55	11	0.7	628.783	2	33.6462	18816.5	243062	10091	20200124_Lum2_IO_U3000_OBJ40899_MHCpep_C1R_DDAonly_Sample_17	Q86V81|THOC4_HUMAN			4allele	Noallele	None
Sample_17	Noallele_None_04	PSSTQPALPK	25.51	1024.56	10	1.1	513.285	2	25.4973	29016.6	223406	7606	20200124_Lum2_IO_U3000_OBJ40899_MHCpep_C1R_DDAonly_Sample_17	O75251-2|NDUS7_HUMAN;O75251|NDUS7_HUMAN			4allele	Noallele	None
Sample_17	Noallele_None_04	LRDDFEK	17.92	921.456	7	1.2	461.736	2	19.2633	71742.4	991408	5685	20200124_Lum2_IO_U3000_OBJ40899_MHCpep_C1R_DDAonly_Sample_17	Q9Y2W1|TR150_HUMAN			4allele	Noallele	None
Sample_17	Noallele_None_04	VPDKC(+57.02)KFLHQERMD	24.16	1801.86	14	-0.3	601.627	3	26.7699	35938.8	261856	8004	20200124_Lum2_IO_U3000_OBJ40899_MHCpep_C1R_DDAonly_Sample_17	P05067-4|A4_HUMAN;P05067-2|A4_HUMAN;P05067-9|A4_HUMAN;P05067-7|A4_HUMAN;P05067-6|A4_HUMAN;P05067-5|A4_HUMAN;P05067-3|A4_HUMAN;P05067|A4_HUMAN;P05067-10|A4_HUMAN;P05067-11|A4_HUMAN;P05067-8|A4_HUMAN	Carbamidomethylation	C5:Carbamidomethylation:1000.00	4allele	Noallele	None
Sample_17	Noallele_None_04	RKAGIFQSVK	22.78	1132.67	10	1.5	378.565	3	19.4938	35994.9	622726	5757	20200124_Lum2_IO_U3000_OBJ40899_MHCpep_C1R_DDAonly_Sample_17	P09669|COX6C_HUMAN			4allele	Noallele	None
Sample_17	Noallele_None_04	PVAPTVLIFPPAAD	22.71	1406.78	14	2	704.399	2	100.435	40250.2	21955.8	30048	20200124_Lum2_IO_U3000_OBJ40899_MHCpep_C1R_DDAonly_Sample_17	P01840|KAC4_RABIT			4allele	Noallele	None
Sample_17	Noallele_None_04	SNLPAKAIGHR	26.41	1162.66	11	-0.1	388.56	3	17.5227	15329.3	261560	5163	20200124_Lum2_IO_U3000_OBJ40899_MHCpep_C1R_DDAonly_Sample_17	P18077|RL35A_HUMAN			4allele	Noallele	None
Sample_17	Noallele_None_04	DVANKIGII	26.29	941.555	9	0.8	471.785	2	55.1667	158453	1348670	16590	20200124_Lum2_IO_U3000_OBJ40899_MHCpep_C1R_DDAonly_Sample_17	P62750|RL23A_HUMAN			4allele	Noallele	None
Sample_17	Noallele_None_04	IAHPKLGKR	21.81	1018.64	9	1.8	510.328	2	14.0678	13783.3	180279	4133	20200124_Lum2_IO_U3000_OBJ40899_MHCpep_C1R_DDAonly_Sample_17	P47914|RL29_HUMAN			4allele	Noallele	None
Sample_17	Noallele_None_04	SQRYESLKGVD	20.99	1280.64	11	0.1	427.886	3	24.4162	7025.62	96191.7	7303	20200124_Lum2_IO_U3000_OBJ40899_MHCpep_C1R_DDAonly_Sample_17	P47914|RL29_HUMAN			4allele	Noallele	None
Sample_17	Noallele_None_04	NSLESYAFNMK	30.18	1302.59	11	0.9	652.304	2	54.9669	9985.56	105474	16551	20200124_Lum2_IO_U3000_OBJ40899_MHCpep_C1R_DDAonly_Sample_17	P11142|HSP7C_HUMAN			4allele	Noallele	None
Sample_17	Noallele_None_04	GGPISSILVNKYG	25.49	1303.71	13	1	652.865	2	59.5361	8786.83	83025.7	17923	20200124_Lum2_IO_U3000_OBJ40899_MHCpep_C1R_DDAonly_Sample_17	P53985|MOT1_HUMAN;P53985-2|MOT1_HUMAN			4allele	Noallele	None
Sample_17	Noallele_None_04	MTDFDRFK	31.37	1058.49	8	0.9	530.25	2	33.3692	56863.2	693979	10001	20200124_Lum2_IO_U3000_OBJ40899_MHCpep_C1R_DDAonly_Sample_17	P50914|RL14_HUMAN			4allele	Noallele	None
Sample_17	Noallele_None_04	FGDLSSADAILGNPK	28.66	1503.76	15	1.3	752.887	2	65.0302	6247.2	72904.6	19575	20200124_Lum2_IO_U3000_OBJ40899_MHCpep_C1R_DDAonly_Sample_17	P02081|HBBF_BOVIN			4allele	Noallele	None
Sample_17	Noallele_None_04	VPSHAVVARTVGGK	42.15	1376.79	14	1.1	689.402	2	19.7857	24469.3	333844	5848	20200124_Lum2_IO_U3000_OBJ40899_MHCpep_C1R_DDAonly_Sample_17	Q29443|TRFE_BOVIN			4allele	Noallele	None
Sample_17	Noallele_None_04	YFDPANGKF	26.3	1057.49	9	0	529.751	2	49.3993	36567.9	282557	14857	20200124_Lum2_IO_U3000_OBJ40899_MHCpep_C1R_DDAonly_Sample_17	P13639|EF2_HUMAN			4allele	Noallele	None
Sample_17	Noallele_None_04	VSNKALPAPIEK	22.3	1265.73	12	0.6	422.919	3	28.8186	14207.3	159983	8621	20200124_Lum2_IO_U3000_OBJ40899_MHCpep_C1R_DDAonly_Sample_17	P01857|IGHG1_HUMAN;P01860|IGHG3_HUMAN;P0DOX5|IGG1_HUMAN			4allele	Noallele	None
Sample_17	Noallele_None_04	EAQGALANIAVDK	33.47	1298.68	13	0.5	650.349	2	43.652	11092.9	120510	13124	20200124_Lum2_IO_U3000_OBJ40899_MHCpep_C1R_DDAonly_Sample_17	P01903|DRA_HUMAN			4allele	Noallele	None
Sample_17	Noallele_None_04	SSHKTFRIKRFLA	26.7	1589.91	13	0.2	530.979	3	27.934	12337.2	105579	8335	20200124_Lum2_IO_U3000_OBJ40899_MHCpep_C1R_DDAonly_Sample_17	P62891|RL39_HUMAN			4allele	Noallele	None
Sample_17	Noallele_None_04	FRDGDILGKYVD	36.84	1396.7	12	0.5	699.357	2	52.7841	36114.3	373970	15889	20200124_Lum2_IO_U3000_OBJ40899_MHCpep_C1R_DDAonly_Sample_17	P61604|CH10_HUMAN			4allele	Noallele	None
Sample_17	Noallele_None_04	AALLKASPK	31.29	897.565	9	1.4	449.79	2	19.542	64589.9	854789	5780	20200124_Lum2_IO_U3000_OBJ40899_MHCpep_C1R_DDAonly_Sample_17	P50914|RL14_HUMAN			4allele	Noallele	None
Sample_17	Noallele_None_04	GQVITIGNERFRC(+57.02)PE	17.3	1774.88	15	0.9	592.634	3	48.0422	1895.07	72009.8	14467	20200124_Lum2_IO_U3000_OBJ40899_MHCpep_C1R_DDAonly_Sample_17	P60709|ACTB_HUMAN;Q9BYX7|ACTBM_HUMAN;Q6S8J3|POTEE_HUMAN;P63267|ACTH_HUMAN;P68133|ACTS_HUMAN;P62736|ACTA_HUMAN;Q562R1|ACTBL_HUMAN;A5A3E0|POTEF_HUMAN;P63261|ACTG_HUMAN;P68032|ACTC_HUMAN	Carbamidomethylation	C13:Carbamidomethylation:1000.00	4allele	Noallele	None
Sample_17	Noallele_None_04	DVDTKKQKTDEDD	16.91	1535.69	13	0.5	512.906	3	11.4347	364444	261389	3297	20200124_Lum2_IO_U3000_OBJ40899_MHCpep_C1R_DDAonly_Sample_17	P06454|PTMA_HUMAN;P06454-2|PTMA_HUMAN			4allele	Noallele	None
Sample_17	Noallele_None_04	SVQGIIIYR	18.98	1047.61	9	-0.5	524.811	2	49.1694	70430	354849	14722	20200124_Lum2_IO_U3000_OBJ40899_MHCpep_C1R_DDAonly_Sample_17	P12235|ADT1_HUMAN;P12236|ADT3_HUMAN;P05141|ADT2_HUMAN			4allele	Noallele	None
Sample_17	Noallele_None_04	SSRAGLQFPVGRVH	24.01	1509.82	14	0.9	504.28	3	36.2332	55684.4	582382	10887	20200124_Lum2_IO_U3000_OBJ40899_MHCpep_C1R_DDAonly_Sample_17	Q8IUE6|H2A2B_HUMAN;P16104|H2AX_HUMAN;Q99878|H2A1J_HUMAN			4allele	Noallele	None
Sample_17	Noallele_None_04	RKERLYPLRKYAVKA	30.89	1890.13	15	-0.3	379.034	5	24.5983	139115	485095	7313	20200124_Lum2_IO_U3000_OBJ40899_MHCpep_C1R_DDAonly_Sample_17	P42766|RL35_HUMAN			4allele	Noallele	None
Sample_17	Noallele_None_04	AEKVANAESLNAIG	20.54	1385.71	14	0.2	693.865	2	40.1419	9270.19	112094	12077	20200124_Lum2_IO_U3000_OBJ40899_MHCpep_C1R_DDAonly_Sample_17	P02786|TFR1_HUMAN			4allele	Noallele	None
Sample_17	Noallele_None_04	DDQKAVKDEL	26.26	1159.57	10	0	387.531	3	24.5156	11861.2	158837	7326	20200124_Lum2_IO_U3000_OBJ40899_MHCpep_C1R_DDAonly_Sample_17	P07237|PDIA1_HUMAN;A6H7J6|A6H7J6_BOVIN;P05307|PDIA1_BOVIN			4allele	Noallele	None
Sample_17	Noallele_None_04	VPSHAVVARTVGGKE	34.43	1505.83	15	1.2	753.924	2	20.9481	5852.57	120891	6223	20200124_Lum2_IO_U3000_OBJ40899_MHCpep_C1R_DDAonly_Sample_17	Q29443|TRFE_BOVIN			4allele	Noallele	None
Sample_17	Noallele_None_04	PAAAFLAQQE	31.98	1044.52	10	0.3	523.269	2	49.1529	35661.8	280580	14795	20200124_Lum2_IO_U3000_OBJ40899_MHCpep_C1R_DDAonly_Sample_17	P09496-2|CLCA_HUMAN;P09496|CLCA_HUMAN;P09497-2|CLCB_HUMAN;P09497|CLCB_HUMAN;P09496-3|CLCA_HUMAN;P09496-5|CLCA_HUMAN;P09496-4|CLCA_HUMAN			4allele	Noallele	None
Sample_17	Noallele_None_04	SQAQQPQKEAALSS	22.79	1471.73	14	1.2	736.871	2	21.6363	52544	716015	6424	20200124_Lum2_IO_U3000_OBJ40899_MHCpep_C1R_DDAonly_Sample_17	Q3MHD2-2|LSM12_HUMAN;Q3MHD2|LSM12_HUMAN			4allele	Noallele	None
Sample_17	Noallele_None_04	DFFGNGPPVNYK	29.6	1353.63	12	0.5	677.825	2	59.087	64718	393128	17762	20200124_Lum2_IO_U3000_OBJ40899_MHCpep_C1R_DDAonly_Sample_17	P13284|GILT_HUMAN			4allele	Noallele	None
Sample_17	Noallele_None_04	GSAVISLEGKPL	17.16	1169.67	12	1.2	585.841	2	55.727	66840.5	441108	16763	20200124_Lum2_IO_U3000_OBJ40899_MHCpep_C1R_DDAonly_Sample_17	P23528|COF1_HUMAN			4allele	Noallele	None
Sample_17	Noallele_None_04	PVAPTVLIFPPAAD	21.13	1406.78	14	1.3	704.399	2	96.7527	45491.8	26146.1	29105	20200124_Lum2_IO_U3000_OBJ40899_MHCpep_C1R_DDAonly_Sample_17	P01840|KAC4_RABIT			4allele	Noallele	None
Sample_17	Noallele_None_04	DAVLRFNGAPTAN	23.79	1344.68	13	1.8	673.348	2	50.5182	8956.98	100957	15224	20200124_Lum2_IO_U3000_OBJ40899_MHCpep_C1R_DDAonly_Sample_17	P15907|SIAT1_HUMAN			4allele	Noallele	None
Sample_17	Noallele_None_04	DVEVYRAVTPLGPPD	17.37	1626.83	15	1.1	814.421	2	66.6496	276272	1735824	20020	20200124_Lum2_IO_U3000_OBJ40899_MHCpep_C1R_DDAonly_Sample_17	P01920|DQB1_HUMAN			4allele	Noallele	None
Sample_17	Noallele_None_04	AMELLKVSKDKR	24.06	1416.81	12	0.2	473.278	3	23.5415	8645.15	114197	7037	20200124_Lum2_IO_U3000_OBJ40899_MHCpep_C1R_DDAonly_Sample_17	Q9Y3U8|RL36_HUMAN			4allele	Noallele	None
Sample_17	Noallele_None_04	PEPAKSAPAPK	33.12	1091.6	11	1.1	364.873	3	14.6932	432551	5298879	4292	20200124_Lum2_IO_U3000_OBJ40899_MHCpep_C1R_DDAonly_Sample_17				4allele	Noallele	None
Sample_17	Noallele_None_04	KVAIKTLKPGTMSPE	30.95	1598.91	15	0.6	533.976	3	32.5965	51216.5	411121	9785	20200124_Lum2_IO_U3000_OBJ40899_MHCpep_C1R_DDAonly_Sample_17	P06241-3|FYN_HUMAN;P06241-2|FYN_HUMAN;P06241|FYN_HUMAN			4allele	Noallele	None
Sample_17	Noallele_None_04	ADINTKWAATRWAK	18.61	1630.86	14	-0.1	544.626	3	39.994	46206.9	516021	12007	20200124_Lum2_IO_U3000_OBJ40899_MHCpep_C1R_DDAonly_Sample_17	P50914|RL14_HUMAN			4allele	Noallele	None
Sample_17	Noallele_None_04	APSRNGMVLKPHF	27.81	1452.77	13	-0.8	485.262	3	33.5628	9441.23	83088.3	10079	20200124_Lum2_IO_U3000_OBJ40899_MHCpep_C1R_DDAonly_Sample_17	P26373-2|RL13_HUMAN;P26373|RL13_HUMAN			4allele	Noallele	None
Sample_17	Noallele_None_04	PVAPTVLIFPPAAD	21.68	1406.78	14	2.1	704.399	2	90.859	510378	389832	27405	20200124_Lum2_IO_U3000_OBJ40899_MHCpep_C1R_DDAonly_Sample_17	P01840|KAC4_RABIT			4allele	Noallele	None
Sample_17	Noallele_None_04	AANAITKNNDLVR	32.71	1398.76	13	1.1	467.26	3	25.905	31637.8	426272	7740	20200124_Lum2_IO_U3000_OBJ40899_MHCpep_C1R_DDAonly_Sample_17	Q9NYL9|TMOD3_HUMAN			4allele	Noallele	None
Sample_17	Noallele_None_04	PSKGPLQSVQVFGRK	27.22	1626.92	15	1.4	407.738	4	37.5134	305446	809684	11227	20200124_Lum2_IO_U3000_OBJ40899_MHCpep_C1R_DDAonly_Sample_17	P62249|RS16_HUMAN			4allele	Noallele	None
Sample_17	Noallele_None_04	NSQYLKLLSSQKYQ	40.71	1698.89	14	0.3	850.455	2	48.8078	16875.6	177875	14700	20200124_Lum2_IO_U3000_OBJ40899_MHCpep_C1R_DDAonly_Sample_17	P10619|PPGB_HUMAN;P10619-2|PPGB_HUMAN			4allele	Noallele	None
Sample_17	Noallele_None_04	ALRYPM(+15.99)AVGLNK	27	1347.73	12	1.1	450.252	3	38.4488	74307.7	359142	11571	20200124_Lum2_IO_U3000_OBJ40899_MHCpep_C1R_DDAonly_Sample_17	Q9Y3U8|RL36_HUMAN	Oxidation (M)	M6:Oxidation (M):1001.00	4allele	Noallele	None
Sample_17	Noallele_None_04	AKELATKLG	33.59	929.555	9	1	465.785	2	19.5743	614338	8014283	5781	20200124_Lum2_IO_U3000_OBJ40899_MHCpep_C1R_DDAonly_Sample_17	P62424|RL7A_HUMAN			4allele	Noallele	None
Sample_17	Noallele_None_04	LTSDDVKEQIYK	18.02	1437.73	12	1.3	480.253	3	36.2655	16389.9	288336	10897	20200124_Lum2_IO_U3000_OBJ40899_MHCpep_C1R_DDAonly_Sample_17	P62277|RS13_HUMAN			4allele	Noallele	None
Sample_17	Noallele_None_04	KKDELERVAKSNR	19.74	1571.87	13	0.6	524.966	3	14.001	11132.6	228772	4115	20200124_Lum2_IO_U3000_OBJ40899_MHCpep_C1R_DDAonly_Sample_17	P46782|RS5_HUMAN			4allele	Noallele	None
Sample_17	Noallele_None_04	AVQEFGLAR	25.76	989.529	9	0.9	495.772	2	38.465	10079.1	125420	11567	20200124_Lum2_IO_U3000_OBJ40899_MHCpep_C1R_DDAonly_Sample_17	Q9Y255-2|PRLD1_HUMAN;Q9Y255|PRLD1_HUMAN			4allele	Noallele	None
Sample_17	Noallele_None_04	EEEDVPGQAKDEL	21.85	1457.65	13	0.2	729.833	2	38.744	109661	950377	11620	20200124_Lum2_IO_U3000_OBJ40899_MHCpep_C1R_DDAonly_Sample_17	P27797|CALR_HUMAN			4allele	Noallele	None
Sample_17	Noallele_None_04	TEPLPEKTQESL	20.08	1370.69	12	0	686.354	2	39.289	15015.6	163362	11806	20200124_Lum2_IO_U3000_OBJ40899_MHCpep_C1R_DDAonly_Sample_17	P55327-7|TPD52_HUMAN;P55327-3|TPD52_HUMAN			4allele	Noallele	None
Sample_17	Noallele_None_04	AVLLPKKTESHHKA	16.1	1557.9	14	0.4	520.307	3	14.4445	5871.1	81228.9	4243	20200124_Lum2_IO_U3000_OBJ40899_MHCpep_C1R_DDAonly_Sample_17				4allele	Noallele	None
Sample_17	Noallele_None_04	FTDC(+57.02)YGYHDFG	28.59	1380.51	11	0.6	691.262	2	48.5265	9176.57	112210	14620	20200124_Lum2_IO_U3000_OBJ40899_MHCpep_C1R_DDAonly_Sample_17	Q12906-2|ILF3_HUMAN;Q12906-6|ILF3_HUMAN	Carbamidomethylation	C4:Carbamidomethylation:1000.00	4allele	Noallele	None
Sample_17	Noallele_None_04	SGAVEC(+57.02)PAS	20.22	876.365	9	0.6	439.19	2	21.1107	10943.5	93271.1	6276	20200124_Lum2_IO_U3000_OBJ40899_MHCpep_C1R_DDAonly_Sample_17	P30050|RL12_HUMAN;P30050-2|RL12_HUMAN	Carbamidomethylation	C6:Carbamidomethylation:1000.00	4allele	Noallele	None
Sample_17	Noallele_None_04	PGVTVKDVNQQE	34.16	1312.66	12	0.9	657.339	2	28.1809	13659.4	211444	8428	20200124_Lum2_IO_U3000_OBJ40899_MHCpep_C1R_DDAonly_Sample_17	P39019|RS19_HUMAN			4allele	Noallele	None
Sample_17	Noallele_None_04	IKLLNENSYVPR	39.92	1444.8	12	1.2	482.609	3	46.6485	71333.1	1384587	14044	20200124_Lum2_IO_U3000_OBJ40899_MHCpep_C1R_DDAonly_Sample_17	P02786|TFR1_HUMAN			4allele	Noallele	None
Sample_17	Noallele_None_04	ALGQNPTNAEVLK	34.15	1353.72	13	0.9	677.87	2	38.2677	22700.9	267205	11501	20200124_Lum2_IO_U3000_OBJ40899_MHCpep_C1R_DDAonly_Sample_17	P60660|MYL6_HUMAN;P60660-2|MYL6_HUMAN;P14649|MYL6B_HUMAN			4allele	Noallele	None
Sample_17	Noallele_None_04	PTFGKKKGPNANS	40.1	1344.71	13	1.1	673.365	2	33.7769	77998	529893	10133	20200124_Lum2_IO_U3000_OBJ40899_MHCpep_C1R_DDAonly_Sample_17	P62861|RS30_HUMAN			4allele	Noallele	None
Sample_17	Noallele_None_04	ALRYPMAVGLNK	28.39	1331.74	12	1	666.877	2	45.6729	159576	1626293	13723	20200124_Lum2_IO_U3000_OBJ40899_MHCpep_C1R_DDAonly_Sample_17	Q9Y3U8|RL36_HUMAN			4allele	Noallele	None
Sample_17	Noallele_None_04	HWGGNVLGPK	28.58	1063.56	10	1.1	532.786	2	29.3927	45309.4	448714	8797	20200124_Lum2_IO_U3000_OBJ40899_MHCpep_C1R_DDAonly_Sample_17	P62424|RL7A_HUMAN			4allele	Noallele	None
Sample_17	Noallele_None_04	AVAASKERSGVSL	17.56	1273.7	13	0.8	637.857	2	23.1477	4139.9	75049.7	6919	20200124_Lum2_IO_U3000_OBJ40899_MHCpep_C1R_DDAonly_Sample_17	P10412|H14_HUMAN;P16403|H12_HUMAN;P16402|H13_HUMAN			4allele	Noallele	None
Sample_17	Noallele_None_04	SENEIIC(+57.02)NALQRQKE	23.01	1830.89	15	1.3	611.304	3	42.4153	195889	1932326	12739	20200124_Lum2_IO_U3000_OBJ40899_MHCpep_C1R_DDAonly_Sample_17	Q13137|CACO2_HUMAN;Q13137-3|CACO2_HUMAN;Q13137-4|CACO2_HUMAN;Q13137-5|CACO2_HUMAN;Q13137-2|CACO2_HUMAN	Carbamidomethylation	C7:Carbamidomethylation:1000.00	4allele	Noallele	None
Sample_17	Noallele_None_04	RAKEAAEQDVEK	35.09	1372.69	12	1.8	458.573	3	13.6235	637716	20927228	3998	20200124_Lum2_IO_U3000_OBJ40899_MHCpep_C1R_DDAonly_Sample_17	P26373-2|RL13_HUMAN;P26373|RL13_HUMAN			4allele	Noallele	None
Sample_17	Noallele_None_04	GTSNFKVSASPLLYT	24.96	1583.82	15	0.8	792.918	2	63.7051	6645.92	69893.1	19177	20200124_Lum2_IO_U3000_OBJ40899_MHCpep_C1R_DDAonly_Sample_17	P02786|TFR1_HUMAN			4allele	Noallele	None
Sample_17	Noallele_None_04	ALRDAKLDK	17.71	1028.6	9	0.2	343.873	3	15.6145	7891.4	135749	4595	20200124_Lum2_IO_U3000_OBJ40899_MHCpep_C1R_DDAonly_Sample_17	P54652|HSP72_HUMAN;P0DMV8-2|HS71A_HUMAN;P0DMV9|HS71B_HUMAN;P11142-2|HSP7C_HUMAN;P0DMV8|HS71A_HUMAN;P11142|HSP7C_HUMAN			4allele	Noallele	None
Sample_17	Noallele_None_04	AALRPLVKPK	16.85	1091.72	10	0.9	546.867	2	20.7836	17846	283145	6165	20200124_Lum2_IO_U3000_OBJ40899_MHCpep_C1R_DDAonly_Sample_17	P62910|RL32_HUMAN			4allele	Noallele	None
Sample_17	Noallele_None_04	IKLLNENSYVPRE	29.56	1573.85	13	0.6	525.623	3	48.313	22024.1	251252	14550	20200124_Lum2_IO_U3000_OBJ40899_MHCpep_C1R_DDAonly_Sample_17	P02786|TFR1_HUMAN			4allele	Noallele	None
Sample_17	Noallele_None_04	FQQKYDGIILPGK	22.61	1505.82	13	0.6	502.949	3	47.8878	10308.7	117256	14423	20200124_Lum2_IO_U3000_OBJ40899_MHCpep_C1R_DDAonly_Sample_17	P62913-2|RL11_HUMAN;P62913|RL11_HUMAN			4allele	Noallele	None
Sample_17	Noallele_None_04	AKIKARDLR	27.37	1069.67	9	1	357.565	3	13.8186	92092.4	2021074	4058	20200124_Lum2_IO_U3000_OBJ40899_MHCpep_C1R_DDAonly_Sample_17	P42766|RL35_HUMAN			4allele	Noallele	None
Sample_17	Noallele_None_04	SVEGEGEEEGEEY	36.38	1441.54	13	1.8	721.777	2	34.8589	40051.3	493368	10475	20200124_Lum2_IO_U3000_OBJ40899_MHCpep_C1R_DDAonly_Sample_17	P68363|TBA1B_HUMAN;P68363-2|TBA1B_HUMAN			4allele	Noallele	None
Sample_17	Noallele_None_04	LAPDYDALDVANKIG	31.18	1573.8	15	1.1	787.908	2	67.032	75137.2	741801	20158	20200124_Lum2_IO_U3000_OBJ40899_MHCpep_C1R_DDAonly_Sample_17	P62750|RL23A_HUMAN			4allele	Noallele	None
Sample_17	Noallele_None_04	ERLYPLRK	21.07	1073.63	8	-0.6	358.885	3	20.3261	68203.8	384870	5999	20200124_Lum2_IO_U3000_OBJ40899_MHCpep_C1R_DDAonly_Sample_17	P42766|RL35_HUMAN			4allele	Noallele	None
Sample_17	Noallele_None_04	WVGATTDWS	27.23	1021.45	9	1.3	511.733	2	57.8131	31093.7	281379	17398	20200124_Lum2_IO_U3000_OBJ40899_MHCpep_C1R_DDAonly_Sample_17	P08865|RSSA_HUMAN			4allele	Noallele	None
Sample_17	Noallele_None_04	HPPPPPPPP	25.41	931.492	9	0.4	466.753	2	24.1179	480511	640580	7477	20200124_Lum2_IO_U3000_OBJ40899_MHCpep_C1R_DDAonly_Sample_17	Q15032-3|R3HD1_HUMAN;P13378|HXD8_HUMAN;P14866-2|HNRPL_HUMAN;P14866|HNRPL_HUMAN;Q15032|R3HD1_HUMAN;Q15032-2|R3HD1_HUMAN;P17676|CEBPB_HUMAN;P17676-2|CEBPB_HUMAN;Q15032-4|R3HD1_HUMAN;P13378-2|HXD8_HUMAN			4allele	Noallele	None
Sample_17	Noallele_None_04	KTIIPLISQC(+57.02)TPK	28.86	1497.86	13	-0.2	500.293	3	50.7329	12990.6	88446.9	15267	20200124_Lum2_IO_U3000_OBJ40899_MHCpep_C1R_DDAonly_Sample_17	P40926-2|MDHM_HUMAN;P40926|MDHM_HUMAN	Carbamidomethylation	C10:Carbamidomethylation:1000.00	4allele	Noallele	None
Sample_17	Noallele_None_04	MMFVKSSGS	25.37	972.441	9	1.3	487.228	2	33.2717	22601.4	262813	9978	20200124_Lum2_IO_U3000_OBJ40899_MHCpep_C1R_DDAonly_Sample_17	O00193|SMAP_HUMAN			4allele	Noallele	None
Sample_17	Noallele_None_04	PVAPTVLIFPPAAD	25.81	1406.78	14	1.8	704.399	2	87.1888	1117786	786387	26715	20200124_Lum2_IO_U3000_OBJ40899_MHCpep_C1R_DDAonly_Sample_17	P01840|KAC4_RABIT			4allele	Noallele	None
Sample_17	Noallele_None_04	KLDRLAYIAHPK	23.09	1423.83	12	1	475.618	3	27.3288	12053	138139	8182	20200124_Lum2_IO_U3000_OBJ40899_MHCpep_C1R_DDAonly_Sample_17	P47914|RL29_HUMAN			4allele	Noallele	None
Sample_17	Noallele_None_04	PIPPPPPPP	20.12	907.517	9	1.4	454.766	2	48.973	21342.8	61066	14523	20200124_Lum2_IO_U3000_OBJ40899_MHCpep_C1R_DDAonly_Sample_17	P49750|YLPM1_HUMAN;P49750-1|YLPM1_HUMAN;P49750-3|YLPM1_HUMAN;Q8TF74|WIPF2_HUMAN			4allele	Noallele	None
Sample_17	Noallele_None_04	PVAPTVLIFPPAAD	25.5	1406.78	14	1.4	704.399	2	91.3785	453112	380695	27232	20200124_Lum2_IO_U3000_OBJ40899_MHCpep_C1R_DDAonly_Sample_17	P01840|KAC4_RABIT			4allele	Noallele	None
Sample_17	Noallele_None_04	AFLIEEQK	17.09	976.523	8	1.6	489.269	2	40.2559	4683.62	77758.4	12111	20200124_Lum2_IO_U3000_OBJ40899_MHCpep_C1R_DDAonly_Sample_17	P49207|RL34_HUMAN			4allele	Noallele	None
Sample_17	Noallele_None_04	FNWYVDGVEVHNAK	33.83	1676.8	14	0.8	559.939	3	55.3311	95541.1	947517	16650	20200124_Lum2_IO_U3000_OBJ40899_MHCpep_C1R_DDAonly_Sample_17	P01859|IGHG2_HUMAN;P01857|IGHG1_HUMAN;P01861|IGHG4_HUMAN;P0DOX5|IGG1_HUMAN			4allele	Noallele	None
Sample_17	Noallele_None_04	SAIRRLKELKDQ	18.29	1455.85	12	1.1	486.292	3	21.1434	1078017	8213464	6251	20200124_Lum2_IO_U3000_OBJ40899_MHCpep_C1R_DDAonly_Sample_17	A6NKH3|RL37L_HUMAN;P61513|RL37A_HUMAN			4allele	Noallele	None
Sample_17	Noallele_None_04	RVC(+57.02)SNRHGLIR	29.36	1366.74	11	0.3	456.586	3	14.3271	17277.8	309510	4205	20200124_Lum2_IO_U3000_OBJ40899_MHCpep_C1R_DDAonly_Sample_17	P62273-2|RS29_HUMAN;P62273|RS29_HUMAN	Carbamidomethylation	C3:Carbamidomethylation:1000.00	4allele	Noallele	None
Sample_17	Noallele_None_04	AANFFSASC(+57.02)VPC(+57.02)A	17.51	1400.59	13	1.1	701.301	2	67.397	5021.89	62150.5	20282	20200124_Lum2_IO_U3000_OBJ40899_MHCpep_C1R_DDAonly_Sample_17	Q29443|TRFE_BOVIN	Carbamidomethylation; Carbamidomethylation	C9:Carbamidomethylation:1000.00;C12:Carbamidomethylation:1000.00	4allele	Noallele	None
Sample_17	Noallele_None_04	DVEVYRAVTPLGPPD	27.39	1626.83	15	0.7	543.283	3	66.6496	22230.8	151966	20036	20200124_Lum2_IO_U3000_OBJ40899_MHCpep_C1R_DDAonly_Sample_17	P01920|DQB1_HUMAN			4allele	Noallele	None
Sample_17	Noallele_None_04	PVAPTVLIFPPAAD	34.62	1406.78	14	1.3	704.399	2	90.2822	534107	391502	26256	20200124_Lum2_IO_U3000_OBJ40899_MHCpep_C1R_DDAonly_Sample_17	P01840|KAC4_RABIT			4allele	Noallele	None
Sample_17	Noallele_None_04	PVAPTVLIFPPAAD	22.17	1406.78	14	2.1	704.399	2	92.2752	24009.4	48019.1	27774	20200124_Lum2_IO_U3000_OBJ40899_MHCpep_C1R_DDAonly_Sample_17	P01840|KAC4_RABIT			4allele	Noallele	None
Sample_17	Noallele_None_04	GRMHAPGKGLS	30.81	1109.58	11	0.8	555.796	2	15.7131	10076.3	164737	4623	20200124_Lum2_IO_U3000_OBJ40899_MHCpep_C1R_DDAonly_Sample_17	P62277|RS13_HUMAN			4allele	Noallele	None
Sample_17	Noallele_None_04	QNVEQKK	16.18	872.472	7	-12.1	437.238	2	15.221	665056	5989094	4453	20200124_Lum2_IO_U3000_OBJ40899_MHCpep_C1R_DDAonly_Sample_17	P33176|KINH_HUMAN			4allele	Noallele	None
Sample_17	Noallele_None_04	SARAEAIKAL	33.24	1028.6	10	1.7	343.874	3	25.2363	2114911	23563110	7519	20200124_Lum2_IO_U3000_OBJ40899_MHCpep_C1R_DDAonly_Sample_17	P47914|RL29_HUMAN			4allele	Noallele	None
Sample_17	Noallele_None_04	PSVPIQQFPTED	27.15	1356.66	12	0.4	679.336	2	61.5474	8429.2	82447.6	18521	20200124_Lum2_IO_U3000_OBJ40899_MHCpep_C1R_DDAonly_Sample_17	P08865|RSSA_HUMAN			4allele	Noallele	None
Sample_17	Noallele_None_04	ALRYPM(+15.99)AVGLNK	29.88	1347.73	12	0.7	450.252	3	38.1657	73185.8	341650	11457	20200124_Lum2_IO_U3000_OBJ40899_MHCpep_C1R_DDAonly_Sample_17	Q9Y3U8|RL36_HUMAN	Oxidation (M)	M6:Oxidation (M):1001.00	4allele	Noallele	None
Sample_17	Noallele_None_04	ATTAAPAAAAAPAKV	28.27	1280.71	15	1.2	641.362	2	32.3862	22159.2	320022	9717	20200124_Lum2_IO_U3000_OBJ40899_MHCpep_C1R_DDAonly_Sample_17	P05388|RLA0_HUMAN;P05388-2|RLA0_HUMAN			4allele	Noallele	None
Sample_17	Noallele_None_04	HFELGGDKK	29.51	1029.52	9	-0.2	344.182	3	16.5174	40175.9	362768	4866	20200124_Lum2_IO_U3000_OBJ40899_MHCpep_C1R_DDAonly_Sample_17	Q969Q0|RL36L_HUMAN;P83881|RL36A_HUMAN			4allele	Noallele	None
Sample_17	Noallele_None_04	PGHLQEGFG	32.89	940.44	9	-0.3	471.227	2	28.5409	319266	3225349	8525	20200124_Lum2_IO_U3000_OBJ40899_MHCpep_C1R_DDAonly_Sample_17	Q8NC51-2|PAIRB_HUMAN;Q8NC51-4|PAIRB_HUMAN;Q8NC51|PAIRB_HUMAN;Q8NC51-3|PAIRB_HUMAN			4allele	Noallele	None
Sample_17	Noallele_None_04	GAGSVFR	19.83	692.361	7	1.4	347.188	2	20.4079	28037.4	297336	6049	20200124_Lum2_IO_U3000_OBJ40899_MHCpep_C1R_DDAonly_Sample_17	P62917|RL8_HUMAN			4allele	Noallele	None
Sample_17	Noallele_None_04	RKREELSNVLAAMR	20.31	1671.92	14	0.7	418.988	4	38.4488	70932.4	444332	11627	20200124_Lum2_IO_U3000_OBJ40899_MHCpep_C1R_DDAonly_Sample_17	Q9Y3U8|RL36_HUMAN			4allele	Noallele	None
Sample_17	Noallele_None_04	KQKQNRPIPQWIR	19.44	1690.97	13	0.9	423.751	4	26.902	20627.5	161537	8053	20200124_Lum2_IO_U3000_OBJ40899_MHCpep_C1R_DDAonly_Sample_17	P62891|RL39_HUMAN;Q59GN2|R39L5_HUMAN			4allele	Noallele	None
Sample_17	Noallele_None_04	EPTAAAIAYGLDKK	26.6	1446.77	14	0.9	724.394	2	44.1618	28095.6	263775	13270	20200124_Lum2_IO_U3000_OBJ40899_MHCpep_C1R_DDAonly_Sample_17	P54652|HSP72_HUMAN;P11142-2|HSP7C_HUMAN;P11142|HSP7C_HUMAN			4allele	Noallele	None
Sample_17	Noallele_None_04	SYLDKVQ(+0.98)ALEE	17.46	1294.63	11	1.1	648.323	2	60.3739	5601.98	65237.8	18176	20200124_Lum2_IO_U3000_OBJ40899_MHCpep_C1R_DDAonly_Sample_17	P35527|K1C9_HUMAN	Deamidation (NQ)	Q7:Deamidation (NQ):1001.00	4allele	Noallele	None
Sample_17	Noallele_None_04	TTAAPAAAAAPAKVE	44.72	1338.71	15	1.4	670.365	2	31.1824	64435.7	829342	9336	20200124_Lum2_IO_U3000_OBJ40899_MHCpep_C1R_DDAonly_Sample_17	P05388|RLA0_HUMAN;P05388-2|RLA0_HUMAN;Q8NHW5|RLA0L_HUMAN			4allele	Noallele	None
Sample_17	Noallele_None_04	SIKYSC(+57.02)NPGYVLVG	28.54	1555.77	14	1.5	778.894	2	56.0415	18415.7	203664	16881	20200124_Lum2_IO_U3000_OBJ40899_MHCpep_C1R_DDAonly_Sample_17	P20023-3|CR2_HUMAN;P20023-4|CR2_HUMAN;P20023|CR2_HUMAN;P20023-2|CR2_HUMAN	Carbamidomethylation	C6:Carbamidomethylation:1000.00	4allele	Noallele	None
Sample_17	Noallele_None_04	RQYVYNVAKAC(+57.02)DEGH	16.97	1808.83	15	0.9	603.95	3	26.035	1458.29	63146.4	7777	20200124_Lum2_IO_U3000_OBJ40899_MHCpep_C1R_DDAonly_Sample_17	P26440-2|IVD_HUMAN;P26440|IVD_HUMAN	Carbamidomethylation	C11:Carbamidomethylation:1000.00	4allele	Noallele	None
Sample_17	Noallele_None_04	SGKYVLGYK	26.49	1013.55	9	0.2	507.785	2	24.5667	7040.28	77905.6	7342	20200124_Lum2_IO_U3000_OBJ40899_MHCpep_C1R_DDAonly_Sample_17	P62888|RL30_HUMAN			4allele	Noallele	None
Sample_17	Noallele_None_04	EPTAAAIAYGLDKR	23.63	1474.78	14	0.7	492.6	3	46.0334	21986.2	195604	13851	20200124_Lum2_IO_U3000_OBJ40899_MHCpep_C1R_DDAonly_Sample_17	P11021|BIP_HUMAN			4allele	Noallele	None
Sample_17	Noallele_None_04	LTRGEADRDTYR	28.02	1451.71	12	0.8	484.912	3	15.8107	17884.5	284254	4660	20200124_Lum2_IO_U3000_OBJ40899_MHCpep_C1R_DDAonly_Sample_17	P46783|RS10_HUMAN			4allele	Noallele	None
Sample_17	Noallele_None_04	KFEDPKFEVIEKPQA	35.26	1803.94	15	1.3	602.322	3	45.4744	84686	853019	13671	20200124_Lum2_IO_U3000_OBJ40899_MHCpep_C1R_DDAonly_Sample_17	P18859|ATP5J_HUMAN;P18859-2|ATP5J_HUMAN			4allele	Noallele	None
Sample_17	Noallele_None_04	PVAPTVLIFPPA	19.83	1220.72	12	-14.4	611.357	2	87.1903	17935.1	87862.3	26198	20200124_Lum2_IO_U3000_OBJ40899_MHCpep_C1R_DDAonly_Sample_17	P01840|KAC4_RABIT			4allele	Noallele	None
Sample_17	Noallele_None_04	HYTQKSLSLSPGK	29.7	1444.77	13	1	723.392	2	22.7206	17763.4	227912	6786	20200124_Lum2_IO_U3000_OBJ40899_MHCpep_C1R_DDAonly_Sample_17	P01859|IGHG2_HUMAN;P01857|IGHG1_HUMAN;P0DOX5|IGG1_HUMAN			4allele	Noallele	None
Sample_17	Noallele_None_04	AGVNTVTTLVENK	42.21	1344.72	13	1.3	673.371	2	48.0805	233374	2199992	14465	20200124_Lum2_IO_U3000_OBJ40899_MHCpep_C1R_DDAonly_Sample_17	P62424|RL7A_HUMAN			4allele	Noallele	None
Sample_17	Noallele_None_04	DLSGVKKK	20.39	873.528	8	0.5	437.772	2	26.7535	62108.8	698748	7996	20200124_Lum2_IO_U3000_OBJ40899_MHCpep_C1R_DDAonly_Sample_17	Q15287|RNPS1_HUMAN			4allele	Noallele	None
Sample_17	Noallele_None_04	FGN(+0.98)FYKSG	16.62	919.408	8	0.5	460.711	2	68.2367	1108.78	8853.65	20503	20200124_Lum2_IO_U3000_OBJ40899_MHCpep_C1R_DDAonly_Sample_17	A0A0B4J2F2|SIK1B_HUMAN;P57059|SIK1_HUMAN	Deamidation (NQ)	N3:Deamidation (NQ):1001.00	4allele	Noallele	None
Sample_17	Noallele_None_04	ISVREPMQTGIK	16.35	1357.74	12	1.3	453.587	3	36.2494	27583.5	324330	10882	20200124_Lum2_IO_U3000_OBJ40899_MHCpep_C1R_DDAonly_Sample_17	P25705|ATPA_HUMAN;P25705-3|ATPA_HUMAN;P25705-2|ATPA_HUMAN			4allele	Noallele	None
Sample_17	Noallele_None_04	PVAPTVLIFPPAAD	16.68	1406.78	14	1.1	704.399	2	98.4488	45491.8	26146.1	29434	20200124_Lum2_IO_U3000_OBJ40899_MHCpep_C1R_DDAonly_Sample_17	P01840|KAC4_RABIT			4allele	Noallele	None
Sample_17	Noallele_None_04	SIVGRPRHQGVM	24.52	1335.72	12	0.4	446.247	3	21.2249	48371.7	556151	6295	20200124_Lum2_IO_U3000_OBJ40899_MHCpep_C1R_DDAonly_Sample_17	P60709|ACTB_HUMAN;P63267|ACTH_HUMAN;P68133|ACTS_HUMAN;P62736|ACTA_HUMAN;P63261|ACTG_HUMAN;P68032|ACTC_HUMAN			4allele	Noallele	None
Sample_17	Noallele_None_04	GLSQSALPYR	24.02	1090.58	10	-0.3	546.296	2	38.9916	13445.1	145677	11716	20200124_Lum2_IO_U3000_OBJ40899_MHCpep_C1R_DDAonly_Sample_17	P62277|RS13_HUMAN			4allele	Noallele	None
Sample_17	Noallele_None_04	GVKSWLSKNKGPS	18.87	1386.76	13	0.7	463.262	3	23.8716	17191.2	168369	7128	20200124_Lum2_IO_U3000_OBJ40899_MHCpep_C1R_DDAonly_Sample_17	Q92614-5|MY18A_HUMAN;Q92614-4|MY18A_HUMAN;Q92614-2|MY18A_HUMAN;Q92614|MY18A_HUMAN;Q92614-3|MY18A_HUMAN			4allele	Noallele	None
Sample_17	Noallele_None_04	PAGKLKYFDKLN	19.01	1392.78	12	0.7	465.266	3	34.2202	11296.9	145317	10276	20200124_Lum2_IO_U3000_OBJ40899_MHCpep_C1R_DDAonly_Sample_17	Q13162|PRDX4_HUMAN			4allele	Noallele	None
Sample_17	Noallele_None_04	AVGLNKGH	24.4	794.44	8	1.4	398.228	2	13.7697	35606.5	356997	4050	20200124_Lum2_IO_U3000_OBJ40899_MHCpep_C1R_DDAonly_Sample_17	Q9Y3U8|RL36_HUMAN			4allele	Noallele	None
Sample_17	Noallele_None_04	PVTKSFNRGEC(+57.02)	31.37	1293.61	11	1.5	647.815	2	17.9652	7562.18	130392	5300	20200124_Lum2_IO_U3000_OBJ40899_MHCpep_C1R_DDAonly_Sample_17	P0DOX7|IGK_HUMAN;P01834|IGKC_HUMAN	Carbamidomethylation	C11:Carbamidomethylation:1000.00	4allele	Noallele	None
Sample_17	Noallele_None_04	GYGMPRQIL	29.62	1033.54	9	-0.3	517.776	2	51.8116	9572.59	72306.6	15619	20200124_Lum2_IO_U3000_OBJ40899_MHCpep_C1R_DDAonly_Sample_17	P37802-2|TAGL2_HUMAN;P37802|TAGL2_HUMAN			4allele	Noallele	None
Sample_17	Noallele_None_04	LVVDNGSGMC(+57.02)K	23.44	1178.54	11	0.5	590.279	2	28.9505	32798	450540	8661	20200124_Lum2_IO_U3000_OBJ40899_MHCpep_C1R_DDAonly_Sample_17	P60709|ACTB_HUMAN;Q562R1|ACTBL_HUMAN	Carbamidomethylation	C10:Carbamidomethylation:1000.00	4allele	Noallele	None
Sample_17	Noallele_None_04	PVAPTVLIFPPAAD	17.05	1406.78	14	1	704.398	2	102.778	28563	22238.8	30528	20200124_Lum2_IO_U3000_OBJ40899_MHCpep_C1R_DDAonly_Sample_17	P01840|KAC4_RABIT			4allele	Noallele	None
Sample_17	Noallele_None_04	GNFLANEASPLT	25.83	1232.6	12	0.9	617.31	2	64.7977	6774.52	64692.3	19502	20200124_Lum2_IO_U3000_OBJ40899_MHCpep_C1R_DDAonly_Sample_17	P61421|VA0D1_HUMAN			4allele	Noallele	None
Sample_17	Noallele_None_04	GGWIKANPVPDGHSR	38.07	1589.81	15	1.5	398.459	4	31.1824	104291	1101970	9352	20200124_Lum2_IO_U3000_OBJ40899_MHCpep_C1R_DDAonly_Sample_17	P42892-2|ECE1_HUMAN;P42892|ECE1_HUMAN;P42892-3|ECE1_HUMAN;P42892-4|ECE1_HUMAN			4allele	Noallele	None
Sample_17	Noallele_None_04	DVDDPEAFPALA	17.49	1258.57	12	0.2	630.293	2	76.4031	2142.85	25944.1	22995	20200124_Lum2_IO_U3000_OBJ40899_MHCpep_C1R_DDAonly_Sample_17	Q8NC51-2|PAIRB_HUMAN;Q8NC51-4|PAIRB_HUMAN;Q8NC51|PAIRB_HUMAN;Q8NC51-3|PAIRB_HUMAN			4allele	Noallele	None
Sample_17	Noallele_None_04	SFEAQGALANIAVDK	43.79	1532.78	15	0.6	767.399	2	59.5691	42218.7	452247	17928	20200124_Lum2_IO_U3000_OBJ40899_MHCpep_C1R_DDAonly_Sample_17	P01903|DRA_HUMAN			4allele	Noallele	None
Sample_17	Noallele_None_04	TGVLKPGMVVT	23.28	1100.63	11	2.2	551.322	2	45.9838	7576.41	75308	13844	20200124_Lum2_IO_U3000_OBJ40899_MHCpep_C1R_DDAonly_Sample_17	P68104-2|EF1A1_HUMAN;Q5VTE0|EF1A3_HUMAN;P68104|EF1A1_HUMAN			4allele	Noallele	None
Sample_17	Noallele_None_04	EDIVTLRTGEVK	26.41	1358.74	12	-0.1	453.921	3	38.8415	87411.2	892996	11656	20200124_Lum2_IO_U3000_OBJ40899_MHCpep_C1R_DDAonly_Sample_17	P40259-2|CD79B_HUMAN;P40259-3|CD79B_HUMAN;P40259|CD79B_HUMAN			4allele	Noallele	None
Sample_17	Noallele_None_04	PVAPTVLIFPPAAD	17.39	1406.78	14	1.4	704.399	2	97.537	45491.8	26146.1	29586	20200124_Lum2_IO_U3000_OBJ40899_MHCpep_C1R_DDAonly_Sample_17	P01840|KAC4_RABIT			4allele	Noallele	None
Sample_17	Noallele_None_04	PVAPTVLIFPPAAD	17.39	1406.78	14	1.4	704.399	2	104.212	3120.02	21668.2	31281	20200124_Lum2_IO_U3000_OBJ40899_MHCpep_C1R_DDAonly_Sample_17	P01840|KAC4_RABIT			4allele	Noallele	None
Sample_17	Noallele_None_04	PVAPTVLIFPPAAD	17.46	1406.78	14	1.3	704.399	2	96.7527	45491.8	26146.1	29586	20200124_Lum2_IO_U3000_OBJ40899_MHCpep_C1R_DDAonly_Sample_17	P01840|KAC4_RABIT			4allele	Noallele	None
Sample_17	Noallele_None_04	AAVTPGKKAAATPA	20.81	1252.71	14	0.4	627.365	2	17.1723	13082.9	207043	5061	20200124_Lum2_IO_U3000_OBJ40899_MHCpep_C1R_DDAonly_Sample_17	P19338|NUCL_HUMAN			4allele	Noallele	None
Sample_17	Noallele_None_04	SFQYGYNVAAVNSPA	27.73	1586.74	15	0.7	794.376	2	62.3634	12246.7	136097	18775	20200124_Lum2_IO_U3000_OBJ40899_MHCpep_C1R_DDAonly_Sample_17	P22732-2|GTR5_HUMAN;P22732|GTR5_HUMAN			4allele	Noallele	None
Sample_17	Noallele_None_04	AAVTPGKKAAATPA	26.88	1252.71	14	0.5	418.579	3	17.1721	22833.8	317301	5059	20200124_Lum2_IO_U3000_OBJ40899_MHCpep_C1R_DDAonly_Sample_17	P19338|NUCL_HUMAN			4allele	Noallele	None
Sample_17	Noallele_None_04	KLDYKPV	19.37	861.496	7	-0.1	431.755	2	23.4098	9332.15	120817	6992	20200124_Lum2_IO_U3000_OBJ40899_MHCpep_C1R_DDAonly_Sample_17	P62333|PRS10_HUMAN			4allele	Noallele	None
Sample_17	Noallele_None_04	RNTILRQAR	18.52	1126.67	9	0.8	376.564	3	15.0068	7784.28	164131	4411	20200124_Lum2_IO_U3000_OBJ40899_MHCpep_C1R_DDAonly_Sample_17	P36578|RL4_HUMAN			4allele	Noallele	None
Sample_17	Noallele_None_04	EIAALVIDNGSGMC(+57.02)K	20	1576.76	15	0.9	789.388	2	58.1446	6158.21	63261.1	17508	20200124_Lum2_IO_U3000_OBJ40899_MHCpep_C1R_DDAonly_Sample_17	P63261|ACTG_HUMAN	Carbamidomethylation	C14:Carbamidomethylation:1000.00	4allele	Noallele	None
Sample_17	Noallele_None_04	LVAKKPLTTTPR	29.29	1323.82	12	1.7	442.283	3	19.7532	28369.5	447628	5841	20200124_Lum2_IO_U3000_OBJ40899_MHCpep_C1R_DDAonly_Sample_17	Q14684|RRP1B_HUMAN;Q14684-2|RRP1B_HUMAN			4allele	Noallele	None
Sample_17	Noallele_None_04	PVAPTVLIFPPAAD	18.84	1406.78	14	1.3	704.399	2	90.2822	534107	391502	27024	20200124_Lum2_IO_U3000_OBJ40899_MHCpep_C1R_DDAonly_Sample_17	P01840|KAC4_RABIT			4allele	Noallele	None
Sample_17	Noallele_None_04	FVQMMTAK	27.44	954.467	8	1.4	478.241	2	34.9561	50297.5	554479	10490	20200124_Lum2_IO_U3000_OBJ40899_MHCpep_C1R_DDAonly_Sample_17	P0DP23|CALM1_HUMAN;P0DP25|CALM3_HUMAN;P0DP24|CALM2_HUMAN			4allele	Noallele	None
Sample_17	Noallele_None_04	SKPTLSALPSPLVTS	16.05	1496.85	15	1.2	749.431	2	63.9689	6808.17	75966.4	19259	20200124_Lum2_IO_U3000_OBJ40899_MHCpep_C1R_DDAonly_Sample_17	Q8NHJ6-3|LIRB4_HUMAN;Q8NHJ6|LIRB4_HUMAN;Q8NHJ6-2|LIRB4_HUMAN			4allele	Noallele	None
Sample_17	Noallele_None_04	RPKNFGIGQDIQPK	32.95	1596.87	14	0.9	533.299	3	30.2156	17692.1	255007	9031	20200124_Lum2_IO_U3000_OBJ40899_MHCpep_C1R_DDAonly_Sample_17	P62424|RL7A_HUMAN			4allele	Noallele	None
Sample_17	Noallele_None_04	PVAPTVLIFPPAAD	19.04	1406.78	14	0.9	704.398	2	101.751	40250.2	21955.8	30048	20200124_Lum2_IO_U3000_OBJ40899_MHCpep_C1R_DDAonly_Sample_17	P01840|KAC4_RABIT			4allele	Noallele	None
Sample_17	Noallele_None_04	RKERLYPLRKYAVKA	18.2	1890.13	15	0.4	473.54	4	24.5983	134524	431846	7403	20200124_Lum2_IO_U3000_OBJ40899_MHCpep_C1R_DDAonly_Sample_17	P42766|RL35_HUMAN			4allele	Noallele	None
Sample_17	Noallele_None_04	PVAPTVLIFPPAAD	19.52	1406.78	14	2.1	704.399	2	90.859	510378	389832	27024	20200124_Lum2_IO_U3000_OBJ40899_MHCpep_C1R_DDAonly_Sample_17	P01840|KAC4_RABIT			4allele	Noallele	None
Sample_17	Noallele_None_04	RKERLYPLRKYAVKA	31.41	1890.13	15	-0.3	379.034	5	24.5983	139115	485095	7359	20200124_Lum2_IO_U3000_OBJ40899_MHCpep_C1R_DDAonly_Sample_17	P42766|RL35_HUMAN			4allele	Noallele	None
Sample_17	Noallele_None_04	KGLDPYNVLAPK	33.05	1313.73	12	-0.2	438.919	3	49.3336	29187.2	207964	14847	20200124_Lum2_IO_U3000_OBJ40899_MHCpep_C1R_DDAonly_Sample_17	P10606|COX5B_HUMAN			4allele	Noallele	None
Sample_17	Noallele_None_04	DVELDDLGKDEL	35.24	1359.64	12	0.8	680.828	2	67.4453	60642.4	543420	20277	20200124_Lum2_IO_U3000_OBJ40899_MHCpep_C1R_DDAonly_Sample_17	Q15084-5|PDIA6_HUMAN;Q15084|PDIA6_HUMAN;Q15084-2|PDIA6_HUMAN;Q15084-4|PDIA6_HUMAN;Q15084-3|PDIA6_HUMAN			4allele	Noallele	None
Sample_17	Noallele_None_04	PLPPPPAPETY	32.74	1177.6	11	0.3	589.808	2	55.8606	14821	88078.2	16807	20200124_Lum2_IO_U3000_OBJ40899_MHCpep_C1R_DDAonly_Sample_17	Q07666|KHDR1_HUMAN;Q07666-2|KHDR1_HUMAN;Q07666-3|KHDR1_HUMAN			4allele	Noallele	None
Sample_17	Noallele_None_04	KDIVINANPASPP	20.4	1334.72	13	0.7	668.367	2	44.3589	37984.2	192528	13315	20200124_Lum2_IO_U3000_OBJ40899_MHCpep_C1R_DDAonly_Sample_17	Q13155|AIMP2_HUMAN			4allele	Noallele	None
Sample_17	Noallele_None_04	SVLMSLKQTPLSR	34.75	1458.82	13	1	730.419	2	51.1951	38905.7	375165	15440	20200124_Lum2_IO_U3000_OBJ40899_MHCpep_C1R_DDAonly_Sample_17	P09497-2|CLCB_HUMAN;P09497|CLCB_HUMAN			4allele	Noallele	None
Sample_17	Noallele_None_04	YYPTEDVPR	20.54	1138.53	9	1.3	570.273	2	35.9895	8863.47	175075	10805	20200124_Lum2_IO_U3000_OBJ40899_MHCpep_C1R_DDAonly_Sample_17	Q02878|RL6_HUMAN			4allele	Noallele	None
Sample_17	Noallele_None_04	HLQEGFG	21.71	786.366	7	-0.2	394.19	2	24.6243	53577.6	467428	7343	20200124_Lum2_IO_U3000_OBJ40899_MHCpep_C1R_DDAonly_Sample_17	Q8NC51-2|PAIRB_HUMAN;Q8NC51-4|PAIRB_HUMAN;Q8NC51|PAIRB_HUMAN;Q8NC51-3|PAIRB_HUMAN			4allele	Noallele	None
Sample_17	Noallele_None_04	KTTAFGP	21.94	720.381	7	1.7	361.198	2	22.9828	20295.5	132206	6882	20200124_Lum2_IO_U3000_OBJ40899_MHCpep_C1R_DDAonly_Sample_17	Q8ND56-3|LS14A_HUMAN;Q8ND56|LS14A_HUMAN			4allele	Noallele	None
Sample_17	Noallele_None_04	DVEVYRAVTPLGPP	17.16	1511.8	14	1	756.907	2	67.7279	7831.35	68368.3	20381	20200124_Lum2_IO_U3000_OBJ40899_MHCpep_C1R_DDAonly_Sample_17	P01920|DQB1_HUMAN			4allele	Noallele	None
Sample_17	Noallele_None_04	MARANARLFGIR	17.9	1374.77	12	0.7	459.263	3	33.5319	15827	157265	10058	20200124_Lum2_IO_U3000_OBJ40899_MHCpep_C1R_DDAonly_Sample_17	P26373-2|RL13_HUMAN;P26373|RL13_HUMAN			4allele	Noallele	None
Sample_17	Noallele_None_04	PVAPTVLIFPPAAD	21.06	1406.78	14	1.4	704.399	2	97.537	45491.8	26146.1	29105	20200124_Lum2_IO_U3000_OBJ40899_MHCpep_C1R_DDAonly_Sample_17	P01840|KAC4_RABIT			4allele	Noallele	None
Sample_17	Noallele_None_04	QATEWVGATTD	23.11	1177.53	11	1.3	589.771	2	44.7699	11346.8	107548	13460	20200124_Lum2_IO_U3000_OBJ40899_MHCpep_C1R_DDAonly_Sample_17	P08865|RSSA_HUMAN			4allele	Noallele	None
Sample_17	Noallele_None_04	TPLTPPKMKLNETSF	24.42	1702.9	15	0.4	568.64	3	56.5304	15524.3	127908	17032	20200124_Lum2_IO_U3000_OBJ40899_MHCpep_C1R_DDAonly_Sample_17	Q8TBC3|SHKB1_HUMAN			4allele	Noallele	None
Sample_17	Noallele_None_04	AKAVKVAKGLAW	34.17	1240.77	12	-0.3	414.596	3	31.019	31453.7	334159	9292	20200124_Lum2_IO_U3000_OBJ40899_MHCpep_C1R_DDAonly_Sample_17	Q9BRT6|LLPH_HUMAN			4allele	Noallele	None
Sample_17	Noallele_None_04	EKGTWVQLK	19.54	1087.6	9	1.5	363.542	3	30.4287	24566.8	267255	9110	20200124_Lum2_IO_U3000_OBJ40899_MHCpep_C1R_DDAonly_Sample_17	P46778|RL21_HUMAN			4allele	Noallele	None
Sample_17	Noallele_None_04	TIKLLNENSYVPRE	27.14	1674.89	14	1.4	559.306	3	51.2276	114856	1211431	15407	20200124_Lum2_IO_U3000_OBJ40899_MHCpep_C1R_DDAonly_Sample_17	P02786|TFR1_HUMAN			4allele	Noallele	None
Sample_17	Noallele_None_04	PVAPTVLIFPPAAD	21.71	1406.78	14	1.4	704.399	2	91.3785	453112	380695	27405	20200124_Lum2_IO_U3000_OBJ40899_MHCpep_C1R_DDAonly_Sample_17	P01840|KAC4_RABIT			4allele	Noallele	None
Sample_17	Noallele_None_04	LPKMDITGLSGNPY	19.11	1504.76	14	1.7	753.388	2	67.1003	9261.42	85718.8	20182	20200124_Lum2_IO_U3000_OBJ40899_MHCpep_C1R_DDAonly_Sample_17	Q9BT88|SYT11_HUMAN			4allele	Noallele	None
Sample_17	Noallele_None_04	HFELGGDKK	18.42	1029.52	9	-0.3	515.769	2	16.5008	7848.57	114552	4872	20200124_Lum2_IO_U3000_OBJ40899_MHCpep_C1R_DDAonly_Sample_17	Q969Q0|RL36L_HUMAN;P83881|RL36A_HUMAN			4allele	Noallele	None
Sample_17	Noallele_None_04	LVIDNGSGMC(+57.02)KAG	41.58	1320.62	13	1.1	661.316	2	36.0709	33058.6	449979	10831	20200124_Lum2_IO_U3000_OBJ40899_MHCpep_C1R_DDAonly_Sample_17	Q9BYX7|ACTBM_HUMAN;Q6S8J3|POTEE_HUMAN;A5A3E0|POTEF_HUMAN;P0CG39|POTEJ_HUMAN;P63261|ACTG_HUMAN;P0CG38|POTEI_HUMAN	Carbamidomethylation	C10:Carbamidomethylation:1000.00	4allele	Noallele	None
Sample_17	Noallele_None_04	PVAPTVLIFPPAAD	22.15	1406.78	14	1.4	704.399	2	91.3785	453112	380695	26715	20200124_Lum2_IO_U3000_OBJ40899_MHCpep_C1R_DDAonly_Sample_17	P01840|KAC4_RABIT			4allele	Noallele	None
Sample_17	Noallele_None_04	SGPSIVHRKC(+57.02)F	37.23	1286.65	11	0.9	644.336	2	21.6363	50631.8	739177	6432	20200124_Lum2_IO_U3000_OBJ40899_MHCpep_C1R_DDAonly_Sample_17	P60709|ACTB_HUMAN;Q9BYX7|ACTBM_HUMAN;Q6S8J3|POTEE_HUMAN;P0CG39|POTEJ_HUMAN;P63261|ACTG_HUMAN;P0CG38|POTEI_HUMAN	Carbamidomethylation	C10:Carbamidomethylation:1000.00	4allele	Noallele	None
Sample_17	Noallele_None_04	NSQYLKLLSSQKYQ	45.04	1698.89	14	0.1	567.305	3	48.8241	126962	1125006	14690	20200124_Lum2_IO_U3000_OBJ40899_MHCpep_C1R_DDAonly_Sample_17	P10619|PPGB_HUMAN;P10619-2|PPGB_HUMAN			4allele	Noallele	None
Sample_17	Noallele_None_04	DNSVVSLSQPKMDEL	27.12	1660.8	15	1.9	831.408	2	66.1169	6026.35	65384.2	19891	20200124_Lum2_IO_U3000_OBJ40899_MHCpep_C1R_DDAonly_Sample_17	P55072|TERA_HUMAN			4allele	Noallele	None
Sample_17	Noallele_None_04	GHGAKVAAALTK	37.26	1122.65	12	-0.2	375.224	3	16.5019	11885.9	176341	4867	20200124_Lum2_IO_U3000_OBJ40899_MHCpep_C1R_DDAonly_Sample_17	P01966|HBA_BOVIN			4allele	Noallele	None
Sample_17	Noallele_None_04	YTEVLKTHGLLV	20.45	1371.78	12	1.4	458.267	3	54.4887	47918.4	401319	16398	20200124_Lum2_IO_U3000_OBJ40899_MHCpep_C1R_DDAonly_Sample_17	P40429|RL13A_HUMAN			4allele	Noallele	None
Sample_17	Noallele_None_04	IGKEMQNA	27.13	889.433	8	0.8	445.724	2	17.1247	113620	1489035	5048	20200124_Lum2_IO_U3000_OBJ40899_MHCpep_C1R_DDAonly_Sample_17	P47755|CAZA2_HUMAN;P52907|CAZA1_HUMAN			4allele	Noallele	None
Sample_17	Noallele_None_04	PTFGKKKGPNANS	37.82	1344.71	13	0.6	673.365	2	39.6492	66930.6	483634	11886	20200124_Lum2_IO_U3000_OBJ40899_MHCpep_C1R_DDAonly_Sample_17	P62861|RS30_HUMAN			4allele	Noallele	None
Sample_17	Noallele_None_04	HPPPPPPPP	17.27	931.492	9	-0.1	466.753	2	26.2445	332893	430799	7740	20200124_Lum2_IO_U3000_OBJ40899_MHCpep_C1R_DDAonly_Sample_17	Q15032-3|R3HD1_HUMAN;P13378|HXD8_HUMAN;P14866-2|HNRPL_HUMAN;P14866|HNRPL_HUMAN;Q15032|R3HD1_HUMAN;Q15032-2|R3HD1_HUMAN;P17676|CEBPB_HUMAN;P17676-2|CEBPB_HUMAN;Q15032-4|R3HD1_HUMAN;P13378-2|HXD8_HUMAN			4allele	Noallele	None
Sample_17	Noallele_None_04	AANFFSASC(+57.02)VPC(+57.02)ADQ	28.93	1643.67	15	1.3	822.844	2	64.3	112003	983862	19337	20200124_Lum2_IO_U3000_OBJ40899_MHCpep_C1R_DDAonly_Sample_17	Q29443|TRFE_BOVIN	Carbamidomethylation; Carbamidomethylation	C9:Carbamidomethylation:1000.00;C12:Carbamidomethylation:1000.00	4allele	Noallele	None
Sample_17	Noallele_None_04	HGFREGTTPKPK	20.92	1353.71	12	1.3	677.866	2	14.2598	22738.6	258731	4180	20200124_Lum2_IO_U3000_OBJ40899_MHCpep_C1R_DDAonly_Sample_17	P61927|RL37_HUMAN			4allele	Noallele	None
Sample_17	Noallele_None_04	PVAPTVLIFPPAAD	22.62	1406.78	14	1.3	704.399	2	90.2822	534107	391502	26869	20200124_Lum2_IO_U3000_OBJ40899_MHCpep_C1R_DDAonly_Sample_17	P01840|KAC4_RABIT			4allele	Noallele	None
Sample_17	Noallele_None_04	AVAASKERSGVSL	16.88	1273.7	13	0.4	425.574	3	23.1467	27539.8	313617	6907	20200124_Lum2_IO_U3000_OBJ40899_MHCpep_C1R_DDAonly_Sample_17	P10412|H14_HUMAN;P16403|H12_HUMAN;P16402|H13_HUMAN			4allele	Noallele	None
Sample_17	Noallele_None_04	AHLPAEFTPA	16.44	1052.53	10	1.4	527.273	2	45.8353	15547.1	166583	13790	20200124_Lum2_IO_U3000_OBJ40899_MHCpep_C1R_DDAonly_Sample_17	P69905|HBA_HUMAN			4allele	Noallele	None
Sample_17	Noallele_None_04	PVAPTVLIFPPAAD	22.81	1406.78	14	1.8	704.399	2	87.1888	1117786	786387	25589	20200124_Lum2_IO_U3000_OBJ40899_MHCpep_C1R_DDAonly_Sample_17	P01840|KAC4_RABIT			4allele	Noallele	None
Sample_17	Noallele_None_04	NHYTQKSLSLSPGK	35.63	1558.81	14	0.1	520.611	3	23.5746	11953.6	130590	7043	20200124_Lum2_IO_U3000_OBJ40899_MHCpep_C1R_DDAonly_Sample_17	P01859|IGHG2_HUMAN;P01857|IGHG1_HUMAN;P0DOX5|IGG1_HUMAN			4allele	Noallele	None
Sample_17	Noallele_None_04	PVAPTVLIFPPAAD	23.1	1406.78	14	1.5	704.399	2	105.906	15112.6	18093.2	31433	20200124_Lum2_IO_U3000_OBJ40899_MHCpep_C1R_DDAonly_Sample_17	P01840|KAC4_RABIT			4allele	Noallele	None
Sample_17	Noallele_None_04	APPPPPPPP	22.88	865.47	9	1.1	433.743	2	33.8755	431270	586633	10605	20200124_Lum2_IO_U3000_OBJ40899_MHCpep_C1R_DDAonly_Sample_17	Q9ULL5|PRR12_HUMAN;P16298-2|PP2BB_HUMAN;P35241|RADI_HUMAN;O95271-2|TNKS1_HUMAN;Q9BUJ2-3|HNRL1_HUMAN;Q9Y4A5|TRRAP_HUMAN;Q9BUJ2-5|HNRL1_HUMAN;P16298-3|PP2BB_HUMAN;Q5VSG8|MANEL_HUMAN;Q15637-2|SF01_HUMAN;P35241-5|RADI_HUMAN;Q12830-4|BPTF_HUMAN;P46379-5|BAG6_HUMAN;Q8IZD2-7|KMT2E_HUMAN;Q5T4S7-2|UBR4_HUMAN;P35241-2|RADI_HUMAN;P46379|BAG6_HUMAN;P46379-3|BAG6_HUMAN;Q15637-7|SF01_HUMAN;Q9Y6W5|WASF2_HUMAN;Q…			4allele	Noallele	None
Sample_17	Noallele_None_04	NLQTVNVDEN	31.5	1144.54	10	1	573.276	2	38.0709	541964	5226977	11422	20200124_Lum2_IO_U3000_OBJ40899_MHCpep_C1R_DDAonly_Sample_17	P62899|RL31_HUMAN			4allele	Noallele	None
Sample_17	Noallele_None_04	SPVTKSFNRGEC(+57.02)	21.57	1380.65	12	0.7	461.223	3	20.62	59567.6	923843	6108	20200124_Lum2_IO_U3000_OBJ40899_MHCpep_C1R_DDAonly_Sample_17	P0DOX7|IGK_HUMAN;P01834|IGKC_HUMAN	Carbamidomethylation	C12:Carbamidomethylation:1000.00	4allele	Noallele	None
Sample_17	Noallele_None_04	SSHKTFR	16.67	861.446	7	-0.1	431.73	2	12.0938	198250	95227.7	2319	20200124_Lum2_IO_U3000_OBJ40899_MHCpep_C1R_DDAonly_Sample_17	P62891|RL39_HUMAN			4allele	Noallele	None
Sample_17	Noallele_None_04	LARHGLYEK	23.33	1085.6	9	-0.1	543.806	2	15.5648	5929.56	112540	4585	20200124_Lum2_IO_U3000_OBJ40899_MHCpep_C1R_DDAonly_Sample_17	P62847|RS24_HUMAN;P62847-3|RS24_HUMAN;P62847-2|RS24_HUMAN;P62847-4|RS24_HUMAN			4allele	Noallele	None
Sample_17	Noallele_None_04	PVAPTVLIFPPAAD	25.04	1406.78	14	1.3	704.399	2	90.2822	534107	391502	27405	20200124_Lum2_IO_U3000_OBJ40899_MHCpep_C1R_DDAonly_Sample_17	P01840|KAC4_RABIT			4allele	Noallele	None
Sample_17	Noallele_None_04	ESETTTSLVLER	29.74	1363.68	12	1.7	682.85	2	42.6309	53715.8	457460	12810	20200124_Lum2_IO_U3000_OBJ40899_MHCpep_C1R_DDAonly_Sample_17	Q04837|SSBP_HUMAN			4allele	Noallele	None
Sample_17	Noallele_None_04	ETIMNQEKLAKLQ	36.11	1544.82	13	0	515.948	3	41.8907	23124.4	327746	12599	20200124_Lum2_IO_U3000_OBJ40899_MHCpep_C1R_DDAonly_Sample_17	P20290-2|BTF3_HUMAN;P20290|BTF3_HUMAN			4allele	Noallele	None
Sample_17	Noallele_None_04	NTKGGDAPAAGEDA	36.59	1272.56	14	0.4	637.287	2	15.9409	48977.6	612924	4685	20200124_Lum2_IO_U3000_OBJ40899_MHCpep_C1R_DDAonly_Sample_17	P62851|RS25_HUMAN			4allele	Noallele	None
Sample_17	Noallele_None_04	TEEEKNFK	26.44	1023.49	8	1	512.751	2	22.9667	61749.6	763061	6846	20200124_Lum2_IO_U3000_OBJ40899_MHCpep_C1R_DDAonly_Sample_17	P26373-2|RL13_HUMAN;P26373|RL13_HUMAN			4allele	Noallele	None
Sample_17	Noallele_None_04	QLELIKDDEKE	21.12	1358.69	11	0.2	453.905	3	34.5469	6744.3	113216	10373	20200124_Lum2_IO_U3000_OBJ40899_MHCpep_C1R_DDAonly_Sample_17	P07910-4|HNRPC_HUMAN;O60812|HNRC1_HUMAN;P07910-2|HNRPC_HUMAN;P07910|HNRPC_HUMAN;P07910-3|HNRPC_HUMAN			4allele	Noallele	None
Sample_17	Noallele_None_04	SPVTKSFNRGEC(+57.02)	34.11	1380.65	12	0.8	691.331	2	20.62	16619.7	299092	6116	20200124_Lum2_IO_U3000_OBJ40899_MHCpep_C1R_DDAonly_Sample_17	P0DOX7|IGK_HUMAN;P01834|IGKC_HUMAN	Carbamidomethylation	C12:Carbamidomethylation:1000.00	4allele	Noallele	None
Sample_17	Noallele_None_04	AYIAHPKLGKR	36.4	1252.74	11	1.2	627.378	2	17.8183	20235.4	292866	5251	20200124_Lum2_IO_U3000_OBJ40899_MHCpep_C1R_DDAonly_Sample_17	P47914|RL29_HUMAN			4allele	Noallele	None
Sample_17	Noallele_None_04	KGAGSVFR	18.94	820.456	8	1	411.235	2	16.0222	18273.2	215081	4720	20200124_Lum2_IO_U3000_OBJ40899_MHCpep_C1R_DDAonly_Sample_17	P62917|RL8_HUMAN			4allele	Noallele	None
Sample_17	Noallele_None_04	GVTC(+57.02)VSQMPVAEGK	17.19	1461.7	14	0	731.855	2	39.453	4513.68	75046.4	11877	20200124_Lum2_IO_U3000_OBJ40899_MHCpep_C1R_DDAonly_Sample_17	Q9H944-2|MED20_HUMAN	Carbamidomethylation	C4:Carbamidomethylation:1000.00	4allele	Noallele	None
Sample_17	Noallele_None_04	EMLRAAVKR	17.8	1072.62	9	1.1	358.547	3	30.0352	113367	1167799	8980	20200124_Lum2_IO_U3000_OBJ40899_MHCpep_C1R_DDAonly_Sample_17	Q8IXM2-3|BAP18_HUMAN;Q8IXM2|BAP18_HUMAN			4allele	Noallele	None
Sample_17	Noallele_None_04	KPTLSALPSPLVT	17.89	1322.78	13	2.1	662.399	2	63.9525	6441.44	59653.6	19253	20200124_Lum2_IO_U3000_OBJ40899_MHCpep_C1R_DDAonly_Sample_17	Q8NHJ6-3|LIRB4_HUMAN;Q8NHJ6|LIRB4_HUMAN;Q8NHJ6-2|LIRB4_HUMAN			4allele	Noallele	None
Sample_17	Noallele_None_04	GISRDNWHK	17.46	1111.55	9	0.8	556.784	2	15.7144	17990	309397	4622	20200124_Lum2_IO_U3000_OBJ40899_MHCpep_C1R_DDAonly_Sample_17	P62241|RS8_HUMAN			4allele	Noallele	None
Sample_17	Noallele_None_04	PVAPTVLIFPPAAD	26.23	1406.78	14	2.1	704.399	2	90.859	510378	389832	26256	20200124_Lum2_IO_U3000_OBJ40899_MHCpep_C1R_DDAonly_Sample_17	P01840|KAC4_RABIT			4allele	Noallele	None
Sample_17	Noallele_None_04	TGTIKLLNENSYVPR	52.28	1703.92	15	1.8	568.982	3	51.3018	28530168	256766720	15424	20200124_Lum2_IO_U3000_OBJ40899_MHCpep_C1R_DDAonly_Sample_17	P02786|TFR1_HUMAN			4allele	Noallele	None
Sample_17	Noallele_None_04	WIRMKTGNKIRYN	23.47	1678.91	13	0.9	420.735	4	27.5394	195591	1517068	8259	20200124_Lum2_IO_U3000_OBJ40899_MHCpep_C1R_DDAonly_Sample_17	P62891|RL39_HUMAN;Q59GN2|R39L5_HUMAN			4allele	Noallele	None
Sample_17	Noallele_None_04	PVAPTVLIFPPAAD	22.06	1406.78	14	1.4	704.399	2	91.3785	453112	380695	26566	20200124_Lum2_IO_U3000_OBJ40899_MHCpep_C1R_DDAonly_Sample_17	P01840|KAC4_RABIT			4allele	Noallele	None
Sample_17	Noallele_None_04	RAVFPSIVGRPRHQG	26.45	1675.94	15	1.4	419.992	4	28.0495	26985.1	144773	8350	20200124_Lum2_IO_U3000_OBJ40899_MHCpep_C1R_DDAonly_Sample_17	P60709|ACTB_HUMAN;P63267|ACTH_HUMAN;P68133|ACTS_HUMAN;P62736|ACTA_HUMAN;P63261|ACTG_HUMAN;P68032|ACTC_HUMAN			4allele	Noallele	None
Sample_17	Noallele_None_04	MATEVAADALGEEWK	41.98	1619.75	15	1.7	810.884	2	63.0227	10236.3	107835	18969	20200124_Lum2_IO_U3000_OBJ40899_MHCpep_C1R_DDAonly_Sample_17	P62753|RS6_HUMAN			4allele	Noallele	None
Sample_17	Noallele_None_04	YIAHPKLGKR	28.43	1181.7	10	1.1	394.909	3	17.8021	26791.7	360908	5253	20200124_Lum2_IO_U3000_OBJ40899_MHCpep_C1R_DDAonly_Sample_17	P47914|RL29_HUMAN			4allele	Noallele	None
Sample_17	Noallele_None_04	IIRSMPEQTGEK	28.94	1387.71	12	1.8	463.579	3	22.6069	35995.4	431020	6746	20200124_Lum2_IO_U3000_OBJ40899_MHCpep_C1R_DDAonly_Sample_17	P62888|RL30_HUMAN			4allele	Noallele	None
Sample_17	Noallele_None_04	KAGFAGDDAPR	32.61	1103.54	11	0.5	552.775	2	18.1631	46742.8	638957	5354	20200124_Lum2_IO_U3000_OBJ40899_MHCpep_C1R_DDAonly_Sample_17	P60709|ACTB_HUMAN;Q6S8J3|POTEE_HUMAN;P63267|ACTH_HUMAN;P68133|ACTS_HUMAN;P62736|ACTA_HUMAN;A5A3E0|POTEF_HUMAN;P0CG39|POTEJ_HUMAN;P63261|ACTG_HUMAN;P68032|ACTC_HUMAN;P0CG38|POTEI_HUMAN			4allele	Noallele	None
Sample_17	Noallele_None_04	PVAPTVLIFPPAAD	28.9	1406.78	14	1.3	704.399	2	90.2822	534107	391502	26411	20200124_Lum2_IO_U3000_OBJ40899_MHCpep_C1R_DDAonly_Sample_17	P01840|KAC4_RABIT			4allele	Noallele	None
Sample_17	Noallele_None_04	VRYSLDPENPTKS	31.48	1504.75	13	0.8	502.592	3	35.2511	17457.2	153159	10591	20200124_Lum2_IO_U3000_OBJ40899_MHCpep_C1R_DDAonly_Sample_17	P18621-3|RL17_HUMAN;P18621|RL17_HUMAN			4allele	Noallele	None
Sample_17	Noallele_None_04	KQNRPIPQ	22.82	979.556	8	1.5	490.786	2	14.3103	58163.4	702961	4190	20200124_Lum2_IO_U3000_OBJ40899_MHCpep_C1R_DDAonly_Sample_17	P62891|RL39_HUMAN;Q96EH5|RL39L_HUMAN;Q59GN2|R39L5_HUMAN			4allele	Noallele	None
Sample_17	Noallele_None_04	PVAPTVLIFPPAAD	29.87	1406.78	14	1.3	704.399	2	90.2822	534107	391502	26268	20200124_Lum2_IO_U3000_OBJ40899_MHCpep_C1R_DDAonly_Sample_17	P01840|KAC4_RABIT			4allele	Noallele	None
Sample_17	Noallele_None_04	KQNRPIPQWI	20.49	1278.72	10	1.5	640.368	2	45.4286	11248	158356	13665	20200124_Lum2_IO_U3000_OBJ40899_MHCpep_C1R_DDAonly_Sample_17	P62891|RL39_HUMAN;Q96EH5|RL39L_HUMAN;Q59GN2|R39L5_HUMAN			4allele	Noallele	None
Sample_17	Noallele_None_04	VGDEAQSKRGILTL	23.47	1485.82	14	1.1	496.279	3	42.8643	20356.6	204634	12896	20200124_Lum2_IO_U3000_OBJ40899_MHCpep_C1R_DDAonly_Sample_17	P60709|ACTB_HUMAN;P63267|ACTH_HUMAN;P68133|ACTS_HUMAN;P62736|ACTA_HUMAN;P63261|ACTG_HUMAN;P68032|ACTC_HUMAN			4allele	Noallele	None
Sample_17	Noallele_None_04	KQNRPIPQWIRMK	20.2	1693.96	13	1.2	424.497	4	34.3345	19859.8	163962	10293	20200124_Lum2_IO_U3000_OBJ40899_MHCpep_C1R_DDAonly_Sample_17	P62891|RL39_HUMAN;Q59GN2|R39L5_HUMAN			4allele	Noallele	None
Sample_17	Noallele_None_04	YDESGPSIVHRKC(+57.02)F	22.14	1693.79	14	1.1	565.604	3	32.4819	136930	1288282	9734	20200124_Lum2_IO_U3000_OBJ40899_MHCpep_C1R_DDAonly_Sample_17	P60709|ACTB_HUMAN;Q9BYX7|ACTBM_HUMAN;Q6S8J3|POTEE_HUMAN;P0CG39|POTEJ_HUMAN;P63261|ACTG_HUMAN;P0CG38|POTEI_HUMAN	Carbamidomethylation	C13:Carbamidomethylation:1000.00	4allele	Noallele	None
Sample_17	Noallele_None_04	ELEGEITTLNHKLQ	16.8	1623.85	14	0.7	542.29	3	49.3184	14394	142185	14839	20200124_Lum2_IO_U3000_OBJ40899_MHCpep_C1R_DDAonly_Sample_17	Q10589|BST2_HUMAN;Q10589-2|BST2_HUMAN			4allele	Noallele	None
Sample_17	Noallele_None_04	INEPTAAAIAYGLDK	40.29	1545.8	15	1.2	773.91	2	61.5796	28002.2	278393	18531	20200124_Lum2_IO_U3000_OBJ40899_MHCpep_C1R_DDAonly_Sample_17	P11021|BIP_HUMAN;P54652|HSP72_HUMAN;P34931|HS71L_HUMAN;P11142-2|HSP7C_HUMAN;P11142|HSP7C_HUMAN			4allele	Noallele	None
Sample_17	Noallele_None_04	PELAKSAPAPK	35.08	1107.63	11	1.2	370.217	3	19.7043	30397.2	404764	5830	20200124_Lum2_IO_U3000_OBJ40899_MHCpep_C1R_DDAonly_Sample_17	Q99880|H2B1L_HUMAN			4allele	Noallele	None
Sample_17	Noallele_None_04	TGKNKWFFQK	34.22	1282.68	10	0.8	428.568	3	29.2278	98343.4	799253	8741	20200124_Lum2_IO_U3000_OBJ40899_MHCpep_C1R_DDAonly_Sample_17	P61353|RL27_HUMAN			4allele	Noallele	None
Sample_17	Noallele_None_04	ALRYPMA	27.16	820.427	7	1.5	411.221	2	36.1356	37355.2	319925	10845	20200124_Lum2_IO_U3000_OBJ40899_MHCpep_C1R_DDAonly_Sample_17	Q9Y3U8|RL36_HUMAN			4allele	Noallele	None
Sample_17	Noallele_None_04	EPTAAAIAYGLDKR	22.26	1474.78	14	0.7	492.6	3	46.0334	21986.2	195604	13841	20200124_Lum2_IO_U3000_OBJ40899_MHCpep_C1R_DDAonly_Sample_17	P11021|BIP_HUMAN			4allele	Noallele	None
Sample_17	Noallele_None_04	ITLDLGFSC(+57.02)F	17.52	1171.56	10	-2.5	586.785	2	54.273	7336.01	73194.3	16349	20200124_Lum2_IO_U3000_OBJ40899_MHCpep_C1R_DDAonly_Sample_17	P57772-2|SELB_HUMAN;P57772|SELB_HUMAN	Carbamidomethylation	C9:Carbamidomethylation:1000.00	4allele	Noallele	None
Sample_17	Noallele_None_04	LDAQLDAYNARMDTS	37.66	1682.76	15	1.3	842.387	2	51.1624	5864.41	80488.8	15411	20200124_Lum2_IO_U3000_OBJ40899_MHCpep_C1R_DDAonly_Sample_17	Q86V81|THOC4_HUMAN			4allele	Noallele	None
Sample_17	Noallele_None_04	TMYPGIADRM	20.16	1153.53	10	0.7	577.771	2	49.3827	5527.15	59421.4	14873	20200124_Lum2_IO_U3000_OBJ40899_MHCpep_C1R_DDAonly_Sample_17	P60709|ACTB_HUMAN;P63267|ACTH_HUMAN;P68133|ACTS_HUMAN;P62736|ACTA_HUMAN;Q562R1|ACTBL_HUMAN;P63261|ACTG_HUMAN;P68032|ACTC_HUMAN			4allele	Noallele	None
Sample_17	Noallele_None_04	VGVIKAVDKKAAG	16.12	1254.77	13	0.9	419.263	3	20.4726	9332.45	168775	6068	20200124_Lum2_IO_U3000_OBJ40899_MHCpep_C1R_DDAonly_Sample_17	P68104-2|EF1A1_HUMAN;Q5VTE0|EF1A3_HUMAN;P68104|EF1A1_HUMAN			4allele	Noallele	None
Sample_17	Noallele_None_04	KNQVAMNPTNTVFD	38.05	1577.75	14	0.5	789.883	2	49.0537	37507.7	425111	14775	20200124_Lum2_IO_U3000_OBJ40899_MHCpep_C1R_DDAonly_Sample_17	P11142-2|HSP7C_HUMAN;P11142|HSP7C_HUMAN			4allele	Noallele	None
Sample_17	Noallele_None_04	AAPAAAAAPAKV	20.67	1007.58	12	0.2	504.796	2	26.8028	3703.49	57296.3	8028	20200124_Lum2_IO_U3000_OBJ40899_MHCpep_C1R_DDAonly_Sample_17	P05388|RLA0_HUMAN;P05388-2|RLA0_HUMAN;Q8NHW5|RLA0L_HUMAN			4allele	Noallele	None
Sample_17	Noallele_None_04	KGDIVDIKGMGTVQK	18.38	1587.87	15	0.2	530.296	3	36.9686	83335.7	855111	11096	20200124_Lum2_IO_U3000_OBJ40899_MHCpep_C1R_DDAonly_Sample_17	P46778|RL21_HUMAN			4allele	Noallele	None
Sample_17	Noallele_None_04	YPMPTGYSQ	19.56	1042.44	9	0.8	522.229	2	46.3903	27466.3	325443	13946	20200124_Lum2_IO_U3000_OBJ40899_MHCpep_C1R_DDAonly_Sample_17	P17844|DDX5_HUMAN;P17844-2|DDX5_HUMAN			4allele	Noallele	None
Sample_17	Noallele_None_04	AVRPKVLMR	36.46	1068.66	9	-0.4	357.227	3	20.3261	19267.8	303854	6019	20200124_Lum2_IO_U3000_OBJ40899_MHCpep_C1R_DDAonly_Sample_17	P49207|RL34_HUMAN			4allele	Noallele	None
Sample_17	Noallele_None_04	ALRYPMAVG	18.58	976.516	9	0.5	489.266	2	45.3781	44716	402319	13644	20200124_Lum2_IO_U3000_OBJ40899_MHCpep_C1R_DDAonly_Sample_17	Q9Y3U8|RL36_HUMAN			4allele	Noallele	None
Sample_17	Noallele_None_04	AHQC(+57.02)GDDDKTRPLVK	42.82	1738.84	15	0.2	580.621	3	14.8421	15207.3	319182	4361	20200124_Lum2_IO_U3000_OBJ40899_MHCpep_C1R_DDAonly_Sample_17	Q9BQ61|TRIR_HUMAN	Carbamidomethylation	C4:Carbamidomethylation:1000.00	4allele	Noallele	None
Sample_17	Noallele_None_04	PVAPTVLIFPPAAD	16.77	1406.78	14	1.4	704.399	2	97.537	45491.8	26146.1	29434	20200124_Lum2_IO_U3000_OBJ40899_MHCpep_C1R_DDAonly_Sample_17	P01840|KAC4_RABIT			4allele	Noallele	None
Sample_17	Noallele_None_04	PVAPTVLIFPPAAD	16.77	1406.78	14	2.1	704.399	2	94.0288	15789.6	28123.8	28123	20200124_Lum2_IO_U3000_OBJ40899_MHCpep_C1R_DDAonly_Sample_17	P01840|KAC4_RABIT			4allele	Noallele	None
Sample_17	Noallele_None_04	GVSRKLDRL	24.87	1042.62	9	0.9	348.549	3	19.1455	41567.1	560637	5655	20200124_Lum2_IO_U3000_OBJ40899_MHCpep_C1R_DDAonly_Sample_17	P47914|RL29_HUMAN			4allele	Noallele	None
Sample_17	Noallele_None_04	TIAMDGTEGLVR	19.32	1261.63	12	1.6	631.825	2	48.5926	7758.34	91136.7	14648	20200124_Lum2_IO_U3000_OBJ40899_MHCpep_C1R_DDAonly_Sample_17	P06576|ATPB_HUMAN			4allele	Noallele	None
Sample_17	Noallele_None_04	GNFGGSRNMGGP	21.17	1149.5	12	0.6	575.757	2	25.0735	6161.72	102504	7486	20200124_Lum2_IO_U3000_OBJ40899_MHCpep_C1R_DDAonly_Sample_17	P22626-2|ROA2_HUMAN;P22626|ROA2_HUMAN			4allele	Noallele	None
Sample_17	Noallele_None_04	KVVNPLFEK	24.91	1072.63	9	0.8	537.322	2	34.0056	17848.4	190354	10207	20200124_Lum2_IO_U3000_OBJ40899_MHCpep_C1R_DDAonly_Sample_17	P62424|RL7A_HUMAN			4allele	Noallele	None
Sample_17	Noallele_None_04	NENLENLEEKEY	35.94	1522.68	12	0.7	762.347	2	44.7062	14963.9	167076	13450	20200124_Lum2_IO_U3000_OBJ40899_MHCpep_C1R_DDAonly_Sample_17	Q9NU53|GINM1_HUMAN			4allele	Noallele	None
Sample_17	Noallele_None_04	MKFNPFVTSDRSKNR	26.67	1825.93	15	1.5	366.193	5	31.0681	17104.3	151519	9294	20200124_Lum2_IO_U3000_OBJ40899_MHCpep_C1R_DDAonly_Sample_17	Q9UNX3|RL26L_HUMAN;P61254|RL26_HUMAN			4allele	Noallele	None
Sample_17	Noallele_None_04	AGLVDDFEKK	22.2	1120.58	10	1.1	374.533	3	35.8919	14429.6	188337	10762	20200124_Lum2_IO_U3000_OBJ40899_MHCpep_C1R_DDAonly_Sample_17	O75947-2|ATP5H_HUMAN;O75947|ATP5H_HUMAN			4allele	Noallele	None
Sample_17	Noallele_None_04	LAKKQKQNRPIPQWI	23.1	1847.09	15	0.9	616.704	3	32.058	186563	1084930	9608	20200124_Lum2_IO_U3000_OBJ40899_MHCpep_C1R_DDAonly_Sample_17	P62891|RL39_HUMAN;Q96EH5|RL39L_HUMAN;Q59GN2|R39L5_HUMAN			4allele	Noallele	None
Sample_17	Noallele_None_04	KEKARVITEEEKNFK	28.89	1848.01	15	1.1	617.011	3	19.3952	36672.7	392956	5727	20200124_Lum2_IO_U3000_OBJ40899_MHCpep_C1R_DDAonly_Sample_17	P26373-2|RL13_HUMAN;P26373|RL13_HUMAN			4allele	Noallele	None
Sample_17	Noallele_None_04	INEPTAAALAYGLDK	41.28	1545.8	15	1	773.91	2	60.7029	63631.6	578741	18267	20200124_Lum2_IO_U3000_OBJ40899_MHCpep_C1R_DDAonly_Sample_17	P38646|GRP75_HUMAN			4allele	Noallele	None
Sample_17	Noallele_None_04	GNFLANEASPLTVS	18.2	1418.7	14	1.4	710.36	2	71.0518	7461.24	75658.7	21368	20200124_Lum2_IO_U3000_OBJ40899_MHCpep_C1R_DDAonly_Sample_17	P61421|VA0D1_HUMAN			4allele	Noallele	None
Sample_17	Noallele_None_04	IKSVGGAC(+57.02)VLVA	36.18	1172.66	12	1.2	587.337	2	46.083	78833.6	570574	13858	20200124_Lum2_IO_U3000_OBJ40899_MHCpep_C1R_DDAonly_Sample_17	P46776|RL27A_HUMAN	Carbamidomethylation	C8:Carbamidomethylation:1000.00	4allele	Noallele	None
Sample_17	Noallele_None_04	AAKVVPVKAK	16.87	1009.66	10	0.6	505.84	2	14.5117	1887.17	38959.8	4267	20200124_Lum2_IO_U3000_OBJ40899_MHCpep_C1R_DDAonly_Sample_17	P19338|NUCL_HUMAN			4allele	Noallele	None
Sample_17	Noallele_None_04	HGFREGTTPKPKRA	25.21	1580.85	14	0.8	527.959	3	13.9519	46037.2	590012	4085	20200124_Lum2_IO_U3000_OBJ40899_MHCpep_C1R_DDAonly_Sample_17	P61927|RL37_HUMAN			4allele	Noallele	None
Sample_17	Noallele_None_04	DDNTYSRELFEEMR	27.48	1803.77	14	1.6	602.266	3	59.2551	10485.6	117758	17840	20200124_Lum2_IO_U3000_OBJ40899_MHCpep_C1R_DDAonly_Sample_17	O94766|B3GA3_HUMAN;O94766-2|B3GA3_HUMAN			4allele	Noallele	None
Sample_17	Noallele_None_04	EDNSVVSLSQPKMDE	31.25	1676.76	15	0.7	839.386	2	50.0449	115308	1230832	15055	20200124_Lum2_IO_U3000_OBJ40899_MHCpep_C1R_DDAonly_Sample_17	P55072|TERA_HUMAN			4allele	Noallele	None
Sample_17	Noallele_None_04	NLALSRESLVV	18.62	1199.69	11	1.8	600.852	2	59.27	11796.8	109662	17842	20200124_Lum2_IO_U3000_OBJ40899_MHCpep_C1R_DDAonly_Sample_17	Q86X29-5|LSR_HUMAN;Q86X29-4|LSR_HUMAN;Q86X29-3|LSR_HUMAN;Q86X29-2|LSR_HUMAN			4allele	Noallele	None
Sample_17	Noallele_None_04	SLQSVAEER	21.28	1017.51	9	1.3	509.762	2	26.1006	6486.43	114410	7808	20200124_Lum2_IO_U3000_OBJ40899_MHCpep_C1R_DDAonly_Sample_17	P61313|RL15_HUMAN;P61313-2|RL15_HUMAN			4allele	Noallele	None
Sample_17	Noallele_None_04	SSVGAAGIPAGGVL	17.95	1154.63	14	1.3	578.323	2	65.1955	5952.64	58662.8	19618	20200124_Lum2_IO_U3000_OBJ40899_MHCpep_C1R_DDAonly_Sample_17	Q15758-3|AAAT_HUMAN;Q15758-2|AAAT_HUMAN;Q15758|AAAT_HUMAN			4allele	Noallele	None
Sample_17	Noallele_None_04	PVAPTVLIFPPAAD	17.78	1406.78	14	1.1	704.399	2	98.4488	45491.8	26146.1	29105	20200124_Lum2_IO_U3000_OBJ40899_MHCpep_C1R_DDAonly_Sample_17	P01840|KAC4_RABIT			4allele	Noallele	None
Sample_17	Noallele_None_04	MKIEEVKSTTK	17.43	1292.7	11	0.9	431.908	3	18.6561	9062.36	166732	5516	20200124_Lum2_IO_U3000_OBJ40899_MHCpep_C1R_DDAonly_Sample_17	Q9Y265-2|RUVB1_HUMAN;Q9Y265|RUVB1_HUMAN			4allele	Noallele	None
Sample_17	Noallele_None_04	AATLEVERPLPMEVE	23.1	1682.86	15	0.6	842.435	2	65.3277	14622.8	187872	19648	20200124_Lum2_IO_U3000_OBJ40899_MHCpep_C1R_DDAonly_Sample_17	P51858|HDGF_HUMAN;P51858-3|HDGF_HUMAN;P51858-2|HDGF_HUMAN			4allele	Noallele	None
Sample_17	Noallele_None_04	ALRYPMAVGLN	32.55	1203.64	11	1.9	602.83	2	57.8629	69453.2	679869	17413	20200124_Lum2_IO_U3000_OBJ40899_MHCpep_C1R_DDAonly_Sample_17	Q9Y3U8|RL36_HUMAN			4allele	Noallele	None
Sample_17	Noallele_None_04	DAEAPGIRDHESL	24.82	1408.66	13	1.1	705.337	2	34.4321	13439.7	212438	10344	20200124_Lum2_IO_U3000_OBJ40899_MHCpep_C1R_DDAonly_Sample_17	P51858|HDGF_HUMAN;P51858-3|HDGF_HUMAN;P51858-2|HDGF_HUMAN			4allele	Noallele	None
Sample_17	Noallele_None_04	RKERLYPLR	22.71	1229.74	9	0.7	410.92	3	18.6636	20658.1	144326	5531	20200124_Lum2_IO_U3000_OBJ40899_MHCpep_C1R_DDAonly_Sample_17	P42766|RL35_HUMAN			4allele	Noallele	None
Sample_17	Noallele_None_04	YDGIILPGK	22.24	974.544	9	1.4	488.28	2	49.0214	15943	164643	14776	20200124_Lum2_IO_U3000_OBJ40899_MHCpep_C1R_DDAonly_Sample_17	P62913-2|RL11_HUMAN;P62913|RL11_HUMAN			4allele	Noallele	None
Sample_17	Noallele_None_04	TGRLRGTKTVQEKEN	27.65	1715.93	15	1.7	572.984	3	13.7691	256795	5393556	4043	20200124_Lum2_IO_U3000_OBJ40899_MHCpep_C1R_DDAonly_Sample_17	P62917|RL8_HUMAN			4allele	Noallele	None
Sample_17	Noallele_None_04	SAQPATEDW	25.25	1003.42	9	0.8	502.72	2	39.4203	37456	341651	11831	20200124_Lum2_IO_U3000_OBJ40899_MHCpep_C1R_DDAonly_Sample_17	P08865|RSSA_HUMAN			4allele	Noallele	None
Sample_17	Noallele_None_04	VSDIVGPDGLVY	16.4	1232.63	12	1.2	617.322	2	74.3431	6498.44	56181.4	22372	20200124_Lum2_IO_U3000_OBJ40899_MHCpep_C1R_DDAonly_Sample_17	P22087|FBRL_HUMAN			4allele	Noallele	None
Sample_17	Noallele_None_04	AKMQASIEKAH	19.7	1212.63	11	0.6	405.217	3	15.5319	6292.09	114966	4571	20200124_Lum2_IO_U3000_OBJ40899_MHCpep_C1R_DDAonly_Sample_17	P06748-3|NPM_HUMAN			4allele	Noallele	None
Sample_17	Noallele_None_04	ARLFGIRAK	19.83	1030.64	9	0.2	344.554	3	23.8716	8100.14	76613.1	7131	20200124_Lum2_IO_U3000_OBJ40899_MHCpep_C1R_DDAonly_Sample_17	P26373-2|RL13_HUMAN;P26373|RL13_HUMAN			4allele	Noallele	None
Sample_17	Noallele_None_04	DDQKAVKDEL	27.89	1159.57	10	0.3	580.793	2	24.5321	18095	204570	7322	20200124_Lum2_IO_U3000_OBJ40899_MHCpep_C1R_DDAonly_Sample_17	P07237|PDIA1_HUMAN;A6H7J6|A6H7J6_BOVIN;P05307|PDIA1_BOVIN			4allele	Noallele	None
Sample_17	Noallele_None_04	AKGKKVAPAPAVVK	39.13	1362.87	14	1.2	455.298	3	15.2688	26541.9	488176	4486	20200124_Lum2_IO_U3000_OBJ40899_MHCpep_C1R_DDAonly_Sample_17	P62424|RL7A_HUMAN			4allele	Noallele	None
Sample_17	Noallele_None_04	AKDVKFGADARALM	35.37	1491.79	14	0.8	498.27	3	40.0928	41681.2	347330	12045	20200124_Lum2_IO_U3000_OBJ40899_MHCpep_C1R_DDAonly_Sample_17	P10809-2|CH60_HUMAN;P10809|CH60_HUMAN			4allele	Noallele	None
Sample_17	Noallele_None_04	AVFPSIVGRPR	27.92	1197.7	11	1.5	599.857	2	44.7699	29602	225853	13445	20200124_Lum2_IO_U3000_OBJ40899_MHCpep_C1R_DDAonly_Sample_17	P60709|ACTB_HUMAN;Q9BYX7|ACTBM_HUMAN;Q6S8J3|POTEE_HUMAN;P63267|ACTH_HUMAN;P68133|ACTS_HUMAN;P62736|ACTA_HUMAN;A5A3E0|POTEF_HUMAN;P63261|ACTG_HUMAN;P68032|ACTC_HUMAN;P0CG38|POTEI_HUMAN			4allele	Noallele	None
Sample_17	Noallele_None_04	GLEDEQKMLTESGD	29.71	1550.68	14	0.1	776.346	2	48.973	75182.8	777017	14740	20200124_Lum2_IO_U3000_OBJ40899_MHCpep_C1R_DDAonly_Sample_17	P07919|QCR6_HUMAN;A0A096LP55|QCR6L_HUMAN			4allele	Noallele	None
Sample_17	Noallele_None_04	PVAPTVLIFPPAAD	20.55	1406.78	14	2.1	704.399	2	92.2752	24009.4	48019.1	27618	20200124_Lum2_IO_U3000_OBJ40899_MHCpep_C1R_DDAonly_Sample_17	P01840|KAC4_RABIT			4allele	Noallele	None
Sample_17	Noallele_None_04	PVAPTVLIFPPAAD	20.76	1406.78	14	1.1	704.399	2	98.4488	45491.8	26146.1	29483	20200124_Lum2_IO_U3000_OBJ40899_MHCpep_C1R_DDAonly_Sample_17	P01840|KAC4_RABIT			4allele	Noallele	None
Sample_17	Noallele_None_04	APVKKLVVKGGK	42.51	1222.81	12	0.9	408.612	3	14.6932	69462.4	1205831	4310	20200124_Lum2_IO_U3000_OBJ40899_MHCpep_C1R_DDAonly_Sample_17	P35268|RL22_HUMAN			4allele	Noallele	None
Sample_17	Noallele_None_04	DEIEPAAMKA	32.56	1073.51	10	1.5	537.761	2	37.5447	33019.9	316580	11277	20200124_Lum2_IO_U3000_OBJ40899_MHCpep_C1R_DDAonly_Sample_17	P19338|NUCL_HUMAN			4allele	Noallele	None
Sample_17	Noallele_None_04	VLDSFC(+57.02)EGL	23.49	1038.47	9	0.7	520.242	2	67.032	15401.9	139079	20160	20200124_Lum2_IO_U3000_OBJ40899_MHCpep_C1R_DDAonly_Sample_17	P02081|HBBF_BOVIN	Carbamidomethylation	C6:Carbamidomethylation:1000.00	4allele	Noallele	None
Sample_17	Noallele_None_04	KTKEAVLLLK	19.29	1141.74	10	1.2	381.589	3	26.1314	20094.3	242142	7806	20200124_Lum2_IO_U3000_OBJ40899_MHCpep_C1R_DDAonly_Sample_17	P36578|RL4_HUMAN			4allele	Noallele	None
Sample_17	Noallele_None_04	KGQGGAGAGDDEEED	40.42	1433.55	15	0.7	717.785	2	13.8852	27764	364151	4078	20200124_Lum2_IO_U3000_OBJ40899_MHCpep_C1R_DDAonly_Sample_17	P46781|RS9_HUMAN			4allele	Noallele	None
Sample_17	Noallele_None_04	KSTLINSL	16.67	874.512	8	1	438.264	2	40.7615	7433.33	92234.4	12267	20200124_Lum2_IO_U3000_OBJ40899_MHCpep_C1R_DDAonly_Sample_17	Q15019-2|SEPT2_HUMAN;Q8WYJ6-2|SEPT1_HUMAN;Q15019|SEPT2_HUMAN;Q15019-3|SEPT2_HUMAN;Q8WYJ6|SEPT1_HUMAN;Q16181|SEPT7_HUMAN;Q16181-2|SEPT7_HUMAN			4allele	Noallele	None
Sample_17	Noallele_None_04	AAAPASVPAQAPK	29.62	1177.65	13	-0.1	589.83	2	28.0681	18936	195918	8393	20200124_Lum2_IO_U3000_OBJ40899_MHCpep_C1R_DDAonly_Sample_17	P47914|RL29_HUMAN			4allele	Noallele	None
Sample_17	Noallele_None_04	TQTYIC(+57.02)NVNHKPS	17.67	1560.74	13	0.7	781.375	2	24.0518	6744.82	103172	7191	20200124_Lum2_IO_U3000_OBJ40899_MHCpep_C1R_DDAonly_Sample_17	P01857|IGHG1_HUMAN;P0DOX5|IGG1_HUMAN	Carbamidomethylation	C6:Carbamidomethylation:1000.00	4allele	Noallele	None
Sample_17	Noallele_None_04	SSHKTFRIKRFLAKK	21.69	1846.11	15	0.8	370.229	5	20.8662	145551	425767	6192	20200124_Lum2_IO_U3000_OBJ40899_MHCpep_C1R_DDAonly_Sample_17	P62891|RL39_HUMAN			4allele	Noallele	None
Sample_17	Noallele_None_04	PVAPTVLIFPPAAD	21.83	1406.78	14	1.8	704.399	2	87.1888	1117786	786387	25798	20200124_Lum2_IO_U3000_OBJ40899_MHCpep_C1R_DDAonly_Sample_17	P01840|KAC4_RABIT			4allele	Noallele	None
Sample_17	Noallele_None_04	LANVSTVLTSKY	38.32	1294.71	12	0.4	648.364	2	55.7463	37724.7	377530	16778	20200124_Lum2_IO_U3000_OBJ40899_MHCpep_C1R_DDAonly_Sample_17	P01966|HBA_BOVIN			4allele	Noallele	None
Sample_17	Noallele_None_04	NNPRKYLR	19.93	1059.59	8	1.1	354.206	3	15.1059	6764.21	88849.7	4442	20200124_Lum2_IO_U3000_OBJ40899_MHCpep_C1R_DDAonly_Sample_17	P67809|YBOX1_HUMAN;P16989-2|YBOX3_HUMAN;P16989|YBOX3_HUMAN			4allele	Noallele	None
Sample_17	Noallele_None_04	KGLTPSQIGVILR	16.05	1380.85	13	1.7	461.29	3	55.2483	3835.86	41028	16653	20200124_Lum2_IO_U3000_OBJ40899_MHCpep_C1R_DDAonly_Sample_17	P62277|RS13_HUMAN			4allele	Noallele	None
Sample_17	Noallele_None_04	TGTIKLLN(+0.98)ENSYVPR	22.8	1704.9	15	0.8	569.309	3	55.496	7136.72	73562.7	16727	20200124_Lum2_IO_U3000_OBJ40899_MHCpep_C1R_DDAonly_Sample_17	P02786|TFR1_HUMAN	Deamidation (NQ)	N8:Deamidation (NQ):14.04	4allele	Noallele	None
Sample_17	Noallele_None_04	MKASGTLREYKVVGR	31.62	1693.93	15	1.4	424.49	4	25.5728	290022	2541400	7671	20200124_Lum2_IO_U3000_OBJ40899_MHCpep_C1R_DDAonly_Sample_17	Q02543|RL18A_HUMAN			4allele	Noallele	None
Sample_17	Noallele_None_04	FQINQDEEEEEDED	40.57	1767.66	14	2.2	884.839	2	45.819	11014.4	121376	13789	20200124_Lum2_IO_U3000_OBJ40899_MHCpep_C1R_DDAonly_Sample_17	P35268|RL22_HUMAN			4allele	Noallele	None
Sample_17	Noallele_None_04	IVGRPRHQGVM	24.17	1248.69	11	0.7	417.237	3	18.1138	31874.4	369398	5338	20200124_Lum2_IO_U3000_OBJ40899_MHCpep_C1R_DDAonly_Sample_17	P60709|ACTB_HUMAN;P63267|ACTH_HUMAN;P68133|ACTS_HUMAN;P62736|ACTA_HUMAN;P63261|ACTG_HUMAN;P68032|ACTC_HUMAN			4allele	Noallele	None
Sample_17	Noallele_None_04	AKMTDFDRFK	34.79	1257.62	10	1.1	420.214	3	31.379	139838	1575572	9393	20200124_Lum2_IO_U3000_OBJ40899_MHCpep_C1R_DDAonly_Sample_17	P50914|RL14_HUMAN			4allele	Noallele	None
Sample_17	Noallele_None_04	KRMVVPAALK	19.28	1111.69	10	0.7	371.571	3	23.7899	16074.6	190301	7104	20200124_Lum2_IO_U3000_OBJ40899_MHCpep_C1R_DDAonly_Sample_17	P40429|RL13A_HUMAN;Q6NVV1|R13P3_HUMAN			4allele	Noallele	None
Sample_17	Noallele_None_04	PVAPTVLIFPPAAD	22.3	1406.78	14	1.3	704.399	2	90.2822	534107	391502	27211	20200124_Lum2_IO_U3000_OBJ40899_MHCpep_C1R_DDAonly_Sample_17	P01840|KAC4_RABIT			4allele	Noallele	None
Sample_17	Noallele_None_04	VLDSFC(+57.02)EGLK	19.01	1166.56	10	1.3	584.29	2	50.1245	9829.16	108046	15096	20200124_Lum2_IO_U3000_OBJ40899_MHCpep_C1R_DDAonly_Sample_17	P02081|HBBF_BOVIN	Carbamidomethylation	C6:Carbamidomethylation:1000.00	4allele	Noallele	None
Sample_17	Noallele_None_04	APVKKLVVKGGK	46.66	1222.81	12	0.8	612.414	2	14.6932	9269.72	173642	4316	20200124_Lum2_IO_U3000_OBJ40899_MHCpep_C1R_DDAonly_Sample_17	P35268|RL22_HUMAN			4allele	Noallele	None
Sample_17	Noallele_None_04	QANNAKAMSARAE	26.54	1360.65	13	0.9	454.558	3	14.8585	50980.2	945375	4360	20200124_Lum2_IO_U3000_OBJ40899_MHCpep_C1R_DDAonly_Sample_17	P47914|RL29_HUMAN			4allele	Noallele	None
Sample_17	Noallele_None_04	IKGAVVGIDLG	27.35	1040.62	11	1.1	521.319	2	56.3333	23511	190216	16958	20200124_Lum2_IO_U3000_OBJ40899_MHCpep_C1R_DDAonly_Sample_17	P38646|GRP75_HUMAN			4allele	Noallele	None
Sample_17	Noallele_None_04	KKEAKEKGTWVQLK	26.57	1671.97	14	0.1	558.33	3	17.5044	34766.5	454448	5153	20200124_Lum2_IO_U3000_OBJ40899_MHCpep_C1R_DDAonly_Sample_17	P46778|RL21_HUMAN			4allele	Noallele	None
Sample_17	Noallele_None_04	ISTPEELGLDKV	19.31	1299.69	12	1.5	650.854	2	59.4032	148836	1136331	17859	20200124_Lum2_IO_U3000_OBJ40899_MHCpep_C1R_DDAonly_Sample_17	P20674|COX5A_HUMAN			4allele	Noallele	None
Sample_17	Noallele_None_04	SSAPEAEQGGAE	28.64	1131.47	12	-0.5	566.741	2	19.0977	55731.5	506966	5637	20200124_Lum2_IO_U3000_OBJ40899_MHCpep_C1R_DDAonly_Sample_17	P67809|YBOX1_HUMAN			4allele	Noallele	None
Sample_17	Noallele_None_04	GVKEEVKLA	23.38	971.565	9	1.3	486.791	2	25.6108	55117.8	616484	7641	20200124_Lum2_IO_U3000_OBJ40899_MHCpep_C1R_DDAonly_Sample_17	Q13547|HDAC1_HUMAN			4allele	Noallele	None
Sample_17	Noallele_None_04	AKEAAEQDVEK	37.67	1216.59	11	1.3	609.305	2	13.9519	63176.1	1168171	4093	20200124_Lum2_IO_U3000_OBJ40899_MHCpep_C1R_DDAonly_Sample_17	P26373-2|RL13_HUMAN;P26373|RL13_HUMAN			4allele	Noallele	None
Sample_17	Noallele_None_04	AKNQVAMNPTNTVFD	23.05	1648.79	15	1.3	825.402	2	49.55	3754.79	47035.7	14928	20200124_Lum2_IO_U3000_OBJ40899_MHCpep_C1R_DDAonly_Sample_17	P11142-2|HSP7C_HUMAN;P11142|HSP7C_HUMAN			4allele	Noallele	None
Sample_17	Noallele_None_04	AHYKLVPQQLAH	33.86	1403.77	12	0.8	468.93	3	32.5146	35640.8	325636	9752	20200124_Lum2_IO_U3000_OBJ40899_MHCpep_C1R_DDAonly_Sample_17	P10606|COX5B_HUMAN			4allele	Noallele	None
Sample_17	Noallele_None_04	TKAPKIQRLVTPR	17.93	1506.94	13	0.4	377.741	4	24.1344	13807.1	123950	7226	20200124_Lum2_IO_U3000_OBJ40899_MHCpep_C1R_DDAonly_Sample_17	P62753|RS6_HUMAN			4allele	Noallele	None
Sample_17	Noallele_None_04	VARTIGISVD	23.22	1029.58	10	0.5	515.798	2	41.5154	38821.6	385386	12484	20200124_Lum2_IO_U3000_OBJ40899_MHCpep_C1R_DDAonly_Sample_17	P26373|RL13_HUMAN			4allele	Noallele	None
Sample_17	Noallele_None_04	PVAPTVLIFPPAAD	24.57	1406.78	14	1.3	704.399	2	90.2822	534107	391502	26566	20200124_Lum2_IO_U3000_OBJ40899_MHCpep_C1R_DDAonly_Sample_17	P01840|KAC4_RABIT			4allele	Noallele	None
Sample_17	Noallele_None_04	MKETIMNQEKLAKLQ	21.16	1803.96	15	0.6	451.997	4	38.7936	8872.54	82126.1	11677	20200124_Lum2_IO_U3000_OBJ40899_MHCpep_C1R_DDAonly_Sample_17	P20290-2|BTF3_HUMAN;P20290|BTF3_HUMAN			4allele	Noallele	None
Sample_17	Noallele_None_04	LAPDYDALDVANKIG	19.86	1573.8	15	0.5	525.607	3	67.032	8218.07	94337	20171	20200124_Lum2_IO_U3000_OBJ40899_MHCpep_C1R_DDAonly_Sample_17	P62750|RL23A_HUMAN			4allele	Noallele	None
Sample_17	Noallele_None_04	HGFREGTTPKPK	26.22	1353.71	12	1.3	452.246	3	14.2598	193665	2216435	4171	20200124_Lum2_IO_U3000_OBJ40899_MHCpep_C1R_DDAonly_Sample_17	P61927|RL37_HUMAN			4allele	Noallele	None
Sample_17	Noallele_None_04	KRKGQVIQF	19.71	1102.66	9	0.3	552.338	2	21.3902	12018.1	136409	6351	20200124_Lum2_IO_U3000_OBJ40899_MHCpep_C1R_DDAonly_Sample_17	Q969Q0|RL36L_HUMAN;P83881|RL36A_HUMAN			4allele	Noallele	None
Sample_17	Noallele_None_04	MKFNPFVT	24.54	982.495	8	0.1	492.255	2	58.8881	6439.08	55192.8	17733	20200124_Lum2_IO_U3000_OBJ40899_MHCpep_C1R_DDAonly_Sample_17	Q9UNX3|RL26L_HUMAN;P61254|RL26_HUMAN			4allele	Noallele	None
Sample_17	Noallele_None_04	KERLYPLRKYAVKA	20.28	1734.03	14	-0.4	347.813	5	26.7699	75668.9	502954	7999	20200124_Lum2_IO_U3000_OBJ40899_MHCpep_C1R_DDAonly_Sample_17	P42766|RL35_HUMAN			4allele	Noallele	None
Sample_17	Noallele_None_04	RITFEC(+57.02)AQISGSPA	19.62	1535.74	14	0.8	768.878	2	50.4687	23474.7	273226	15196	20200124_Lum2_IO_U3000_OBJ40899_MHCpep_C1R_DDAonly_Sample_17	P11717|MPRI_HUMAN	Carbamidomethylation	C6:Carbamidomethylation:1000.00	4allele	Noallele	None
Sample_17	Noallele_None_04	LPYVSVTSLRSQEYK	18.1	1768.94	15	0.6	590.653	3	53.3271	48624.2	347768	16041	20200124_Lum2_IO_U3000_OBJ40899_MHCpep_C1R_DDAonly_Sample_17	Q15036|SNX17_HUMAN;Q15036-2|SNX17_HUMAN			4allele	Noallele	None
Sample_17	Noallele_None_04	PVAPTVLIFPPAAD	25.12	1406.78	14	1.4	704.399	2	91.3785	453112	380695	26268	20200124_Lum2_IO_U3000_OBJ40899_MHCpep_C1R_DDAonly_Sample_17	P01840|KAC4_RABIT			4allele	Noallele	None
Sample_17	Noallele_None_04	PVAPTVLIFPPAAD	25.14	1406.78	14	2.1	704.399	2	90.859	510378	389832	26268	20200124_Lum2_IO_U3000_OBJ40899_MHCpep_C1R_DDAonly_Sample_17	P01840|KAC4_RABIT			4allele	Noallele	None
Sample_17	Noallele_None_04	WIRMKTGNKIR	30.02	1401.8	11	0.5	468.275	3	20.7836	69579.1	891560	6160	20200124_Lum2_IO_U3000_OBJ40899_MHCpep_C1R_DDAonly_Sample_17	P62891|RL39_HUMAN;Q59GN2|R39L5_HUMAN			4allele	Noallele	None
Sample_17	Noallele_None_04	NPRDAKAC(+57.02)VVHGS	37.93	1409.68	13	0.7	470.902	3	15.1554	18624.3	313676	4452	20200124_Lum2_IO_U3000_OBJ40899_MHCpep_C1R_DDAonly_Sample_17	P05023-3|AT1A1_HUMAN;P05023-4|AT1A1_HUMAN;P05023|AT1A1_HUMAN	Carbamidomethylation	C8:Carbamidomethylation:1000.00	4allele	Noallele	None
Sample_17	Noallele_None_04	IAALVVDNGSGMC(+57.02)K	35.46	1433.7	14	1.1	717.858	2	45.9838	12957.3	162883	13833	20200124_Lum2_IO_U3000_OBJ40899_MHCpep_C1R_DDAonly_Sample_17	P60709|ACTB_HUMAN	Carbamidomethylation	C13:Carbamidomethylation:1000.00	4allele	Noallele	None
Sample_17	Noallele_None_04	SSHKTFR	19.35	861.446	7	-0.1	431.73	2	12.0938	198250	95227.7	2942	20200124_Lum2_IO_U3000_OBJ40899_MHCpep_C1R_DDAonly_Sample_17	P62891|RL39_HUMAN			4allele	Noallele	None
Sample_17	Noallele_None_04	PIPPPPPPP	22.29	907.517	9	0.9	454.766	2	45.7213	166624	243797	13566	20200124_Lum2_IO_U3000_OBJ40899_MHCpep_C1R_DDAonly_Sample_17	P49750|YLPM1_HUMAN;P49750-1|YLPM1_HUMAN;P49750-3|YLPM1_HUMAN;Q8TF74|WIPF2_HUMAN			4allele	Noallele	None
Sample_17	Noallele_None_04	HYTQKSLSLSPG	36.17	1316.67	12	0.6	659.344	2	28.983	190675	1660200	8660	20200124_Lum2_IO_U3000_OBJ40899_MHCpep_C1R_DDAonly_Sample_17	P01859|IGHG2_HUMAN;P01857|IGHG1_HUMAN;P0DOX5|IGG1_HUMAN			4allele	Noallele	None
Sample_17	Noallele_None_04	IAAPTSSA	18.48	716.37	8	1.1	359.193	2	13.6072	30358.4	338131	3741	20200124_Lum2_IO_U3000_OBJ40899_MHCpep_C1R_DDAonly_Sample_17	O43432-3|IF4G3_HUMAN;O43432|IF4G3_HUMAN;O43432-2|IF4G3_HUMAN			4allele	Noallele	None
Sample_17	Noallele_None_04	SPRTSLTV	25.95	859.476	8	1.3	430.746	2	26.5067	28766.3	299162	7932	20200124_Lum2_IO_U3000_OBJ40899_MHCpep_C1R_DDAonly_Sample_17	P32942|ICAM3_HUMAN			4allele	Noallele	None
Sample_17	Noallele_None_04	KELHINLIPNKQDRT	24.18	1818.01	15	-0.4	455.51	4	33.0249	13700.1	145734	9903	20200124_Lum2_IO_U3000_OBJ40899_MHCpep_C1R_DDAonly_Sample_17	P07900|HS90A_HUMAN;P07900-2|HS90A_HUMAN			4allele	Noallele	None
Sample_17	Noallele_None_04	PVAPTVLIFPPAAD	28.4	1406.78	14	1.8	704.399	2	87.1888	1117786	786387	26101	20200124_Lum2_IO_U3000_OBJ40899_MHCpep_C1R_DDAonly_Sample_17	P01840|KAC4_RABIT			4allele	Noallele	None
Sample_17	Noallele_None_04	PVAPTVLIFPPAAD	28.21	1406.78	14	1.3	704.399	2	90.2822	534107	391502	26101	20200124_Lum2_IO_U3000_OBJ40899_MHCpep_C1R_DDAonly_Sample_17	P01840|KAC4_RABIT			4allele	Noallele	None
Sample_17	Noallele_None_04	IKIIAPPER	18.09	1035.64	9	1.3	346.222	3	33.8248	19633.6	214964	10150	20200124_Lum2_IO_U3000_OBJ40899_MHCpep_C1R_DDAonly_Sample_17	P60709|ACTB_HUMAN;P63267|ACTH_HUMAN;P68133|ACTS_HUMAN;P62736|ACTA_HUMAN;Q562R1|ACTBL_HUMAN;P63261|ACTG_HUMAN;P68032|ACTC_HUMAN			4allele	Noallele	None
Sample_17	Noallele_None_04	VLLESEQF	22.58	963.491	8	0.3	482.753	2	61.8135	19428.9	169891	18602	20200124_Lum2_IO_U3000_OBJ40899_MHCpep_C1R_DDAonly_Sample_17	P37108|SRP14_HUMAN			4allele	Noallele	None
Sample_17	Noallele_None_04	ALRYPM(+15.99)AVGLNK	22.7	1347.73	12	1.1	450.252	3	38.4488	74307.7	359142	11457	20200124_Lum2_IO_U3000_OBJ40899_MHCpep_C1R_DDAonly_Sample_17	Q9Y3U8|RL36_HUMAN	Oxidation (M)	M6:Oxidation (M):1001.00	4allele	Noallele	None
Sample_17	Noallele_None_04	PEPAKSAPAPK	28.1	1091.6	11	1.3	546.807	2	14.677	249041	3066758	4295	20200124_Lum2_IO_U3000_OBJ40899_MHCpep_C1R_DDAonly_Sample_17				4allele	Noallele	None
Sample_17	Noallele_None_04	TVGKSSKMLQHIDYR	25.18	1761.92	15	0.4	441.487	4	26.2304	25151.5	262699	7833	20200124_Lum2_IO_U3000_OBJ40899_MHCpep_C1R_DDAonly_Sample_17	P63162-2|RSMN_HUMAN;P14678-3|RSMB_HUMAN;P63162|RSMN_HUMAN;P14678|RSMB_HUMAN;P14678-2|RSMB_HUMAN			4allele	Noallele	None
Sample_17	Noallele_None_04	GFVKVVKNKAYFK	22.43	1526.9	13	1.4	382.732	4	29.4593	122252	971971	8873	20200124_Lum2_IO_U3000_OBJ40899_MHCpep_C1R_DDAonly_Sample_17	P46777|RL5_HUMAN			4allele	Noallele	None
Sample_17	Noallele_None_04	AIAELDTLSEESYK	34.09	1567.76	14	0.8	784.889	2	57.4008	3532.77	52325.6	17293	20200124_Lum2_IO_U3000_OBJ40899_MHCpep_C1R_DDAonly_Sample_17	P62258-2|1433E_HUMAN;P62258|1433E_HUMAN;P63104|1433Z_HUMAN;P63104-2|1433Z_HUMAN			4allele	Noallele	None
Sample_17	Noallele_None_04	KVLDSFC(+57.02)EGL	35.8	1166.56	10	1.2	584.29	2	56.465	64311.1	555641	16990	20200124_Lum2_IO_U3000_OBJ40899_MHCpep_C1R_DDAonly_Sample_17	P02081|HBBF_BOVIN	Carbamidomethylation	C7:Carbamidomethylation:1000.00	4allele	Noallele	None
Sample_17	Noallele_None_04	VLKAQAQSQKA	26.76	1170.67	11	0.3	391.231	3	14.1514	10012.3	247408	4158	20200124_Lum2_IO_U3000_OBJ40899_MHCpep_C1R_DDAonly_Sample_17	P49207|RL34_HUMAN			4allele	Noallele	None
Sample_17	Noallele_None_04	RKREELSNVLAAMR	22.01	1671.92	14	0.6	558.314	3	38.4688	37176.6	297049	11575	20200124_Lum2_IO_U3000_OBJ40899_MHCpep_C1R_DDAonly_Sample_17	Q9Y3U8|RL36_HUMAN			4allele	Noallele	None
Sample_17	Noallele_None_04	ELEGEITTLNHKLQD	22.09	1738.87	15	0.8	580.632	3	51.0134	18393.1	205843	15361	20200124_Lum2_IO_U3000_OBJ40899_MHCpep_C1R_DDAonly_Sample_17	Q10589|BST2_HUMAN;Q10589-2|BST2_HUMAN			4allele	Noallele	None
Sample_17	Noallele_None_04	RANARLFGIRAK	26.85	1371.82	12	0.2	343.963	4	21.2413	64430.2	633474	6293	20200124_Lum2_IO_U3000_OBJ40899_MHCpep_C1R_DDAonly_Sample_17	P26373-2|RL13_HUMAN;P26373|RL13_HUMAN			4allele	Noallele	None
Sample_17	Noallele_None_04	SYLDKVQ(+0.98)ALE	18.13	1165.59	10	0.6	583.801	2	59.187	7714.34	93229.8	17822	20200124_Lum2_IO_U3000_OBJ40899_MHCpep_C1R_DDAonly_Sample_17	P35527|K1C9_HUMAN	Deamidation (NQ)	Q7:Deamidation (NQ):1001.00	4allele	Noallele	None
Sample_17	Noallele_None_04	SGFILSVPGN	17.14	989.518	10	1.1	495.767	2	71.9226	3903.86	35616.2	21636	20200124_Lum2_IO_U3000_OBJ40899_MHCpep_C1R_DDAonly_Sample_17	O94832|MYO1D_HUMAN			4allele	Noallele	None
Sample_17	Noallele_None_04	GFVKVVKNKAYFK	35.9	1526.9	13	1.4	509.974	3	29.4762	35314.5	298444	8816	20200124_Lum2_IO_U3000_OBJ40899_MHCpep_C1R_DDAonly_Sample_17	P46777|RL5_HUMAN			4allele	Noallele	None
Sample_17	Noallele_None_04	RAKEAAEQDVEKKK	21.87	1628.88	14	0.2	543.969	3	13.3402	96832.9	339905	3674	20200124_Lum2_IO_U3000_OBJ40899_MHCpep_C1R_DDAonly_Sample_17	P26373-2|RL13_HUMAN;P26373|RL13_HUMAN			4allele	Noallele	None
Sample_17	Noallele_None_04	KVLDSFC(+57.02)EGLK	28.37	1294.66	11	1.1	432.561	3	42.8299	16327.2	171708	12889	20200124_Lum2_IO_U3000_OBJ40899_MHCpep_C1R_DDAonly_Sample_17	P02081|HBBF_BOVIN	Carbamidomethylation	C7:Carbamidomethylation:1000.00	4allele	Noallele	None
Sample_17	Noallele_None_04	EELIEKMQE	28.3	1147.54	9	0.1	574.779	2	39.994	40207.6	422032	12011	20200124_Lum2_IO_U3000_OBJ40899_MHCpep_C1R_DDAonly_Sample_17	Q9UNX3|RL26L_HUMAN			4allele	Noallele	None
Sample_17	Noallele_None_04	VQRLTYRR	26.01	1090.64	8	0.5	364.553	3	15.6639	55203.1	877452	4605	20200124_Lum2_IO_U3000_OBJ40899_MHCpep_C1R_DDAonly_Sample_17	P49207|RL34_HUMAN			4allele	Noallele	None
Sample_17	Noallele_None_04	AVEAKKTYVRD	24.02	1278.69	11	0.7	427.239	3	14.8917	8147.98	152352	4376	20200124_Lum2_IO_U3000_OBJ40899_MHCpep_C1R_DDAonly_Sample_17	P49411|EFTU_HUMAN			4allele	Noallele	None
Sample_17	Noallele_None_04	MKLNISFPATGC(+57.02)QK	23.58	1593.8	14	-0.2	532.274	3	53.3118	32861.3	330699	16055	20200124_Lum2_IO_U3000_OBJ40899_MHCpep_C1R_DDAonly_Sample_17	P62753|RS6_HUMAN	Carbamidomethylation	C12:Carbamidomethylation:1000.00	4allele	Noallele	None
Sample_17	Noallele_None_04	TVTPAKAVTTPGKK	21.09	1397.82	14	0.9	466.949	3	17.9652	24000	259888	5299	20200124_Lum2_IO_U3000_OBJ40899_MHCpep_C1R_DDAonly_Sample_17	P19338|NUCL_HUMAN			4allele	Noallele	None
Sample_17	Noallele_None_04	ELQSTFK	22.84	851.439	7	-0.3	426.727	2	24.6593	90556.9	846672	7354	20200124_Lum2_IO_U3000_OBJ40899_MHCpep_C1R_DDAonly_Sample_17	Q96C19|EFHD2_HUMAN			4allele	Noallele	None
Sample_17	Noallele_None_04	PVARSWVC(+57.02)RK	21.58	1257.68	10	1	420.233	3	18.4597	34912.4	547971	5448	20200124_Lum2_IO_U3000_OBJ40899_MHCpep_C1R_DDAonly_Sample_17	P46781|RS9_HUMAN	Carbamidomethylation	C8:Carbamidomethylation:1000.00	4allele	Noallele	None
Sample_17	Noallele_None_04	VPPPPPPPP	20.4	893.501	9	0.3	447.758	2	38.9314	125126	127157	11595	20200124_Lum2_IO_U3000_OBJ40899_MHCpep_C1R_DDAonly_Sample_17	Q9NSV4-1|DIAP3_HUMAN;O95104-3|SCAF4_HUMAN;Q9NSV4-7|DIAP3_HUMAN;O95104-2|SCAF4_HUMAN;Q9NSV4-2|DIAP3_HUMAN;Q9NSV4-4|DIAP3_HUMAN;Q70E73|RAPH1_HUMAN;Q8IZD2|KMT2E_HUMAN;Q9NSV4-5|DIAP3_HUMAN;O95104|SCAF4_HUMAN;Q8IZD2-7|KMT2E_HUMAN;P78362|SRPK2_HUMAN;P78362-2|SRPK2_HUMAN;Q9NSV4-6|DIAP3_HUMAN;Q8IZD2-2|KMT2E_HUMAN;Q9NSV4|DIAP3_HUMAN			4allele	Noallele	None
Sample_17	Noallele_None_04	EDIVADHVASYGVNL	20.36	1600.77	15	1.2	801.395	2	67.4965	3068.35	47764.9	20311	20200124_Lum2_IO_U3000_OBJ40899_MHCpep_C1R_DDAonly_Sample_17	P01909|DQA1_HUMAN			4allele	Noallele	None
Sample_17	Noallele_None_04	LDNMIASGQLDESIR	29.6	1660.81	15	1	831.413	2	58.7224	10090.5	112924	17682	20200124_Lum2_IO_U3000_OBJ40899_MHCpep_C1R_DDAonly_Sample_17	Q9Y6M7|S4A7_HUMAN;Q9Y6M7-11|S4A7_HUMAN;Q9Y6M7-12|S4A7_HUMAN;Q9Y6M7-8|S4A7_HUMAN;Q9Y6M7-4|S4A7_HUMAN;Q9Y6M7-7|S4A7_HUMAN;Q9Y6M7-2|S4A7_HUMAN;Q9Y6M7-14|S4A7_HUMAN;Q9Y6M7-9|S4A7_HUMAN;Q9Y6M7-10|S4A7_HUMAN;Q9Y6M7-13|S4A7_HUMAN;Q9Y6M7-3|S4A7_HUMAN;Q9Y6M7-6|S4A7_HUMAN			4allele	Noallele	None
Sample_17	Noallele_None_04	NPRDAKAC(+57.02)VVHGSD	38.51	1524.71	14	0.9	509.245	3	15.762	45210.8	764913	4638	20200124_Lum2_IO_U3000_OBJ40899_MHCpep_C1R_DDAonly_Sample_17	P05023-3|AT1A1_HUMAN;P05023-4|AT1A1_HUMAN;P05023|AT1A1_HUMAN	Carbamidomethylation	C8:Carbamidomethylation:1000.00	4allele	Noallele	None
Sample_17	Noallele_None_04	ELATKLG	17.1	730.423	7	1.4	366.219	2	25.4973	288680	2689988	7600	20200124_Lum2_IO_U3000_OBJ40899_MHCpep_C1R_DDAonly_Sample_17	P62424|RL7A_HUMAN			4allele	Noallele	None
Sample_17	Noallele_None_04	KDTDFKLNELRGKK	24.94	1690.94	14	0.9	564.653	3	22.9505	36570.5	460312	6843	20200124_Lum2_IO_U3000_OBJ40899_MHCpep_C1R_DDAonly_Sample_17	Q29443|TRFE_BOVIN			4allele	Noallele	None
Sample_17	Noallele_None_04	ARAEAIKAL	18.27	941.566	9	0.8	471.791	2	25.2363	48759.5	567391	7534	20200124_Lum2_IO_U3000_OBJ40899_MHCpep_C1R_DDAonly_Sample_17	P47914|RL29_HUMAN			4allele	Noallele	None
Sample_17	Noallele_None_04	KGKDSLYAQGR	23.25	1221.65	11	0.7	408.223	3	14.2049	9681.49	181580	4172	20200124_Lum2_IO_U3000_OBJ40899_MHCpep_C1R_DDAonly_Sample_17	Q969Q0|RL36L_HUMAN			4allele	Noallele	None
Sample_17	Noallele_None_04	AKKQKQNRPIPQWI	26.35	1734.01	14	1.1	579.01	3	30.7893	322320	2088459	9196	20200124_Lum2_IO_U3000_OBJ40899_MHCpep_C1R_DDAonly_Sample_17	P62891|RL39_HUMAN;Q96EH5|RL39L_HUMAN;Q59GN2|R39L5_HUMAN			4allele	Noallele	None
Sample_17	Noallele_None_04	RRWDDDVVFK	16.61	1334.67	10	-0.2	445.898	3	37.4515	7094.63	107442	11249	20200124_Lum2_IO_U3000_OBJ40899_MHCpep_C1R_DDAonly_Sample_17	Q9P013|CWC15_HUMAN			4allele	Noallele	None
Sample_17	Noallele_None_04	RFVNVVPTFGK	20.56	1262.71	11	0.4	632.364	2	50.6833	7973.31	90934.1	15269	20200124_Lum2_IO_U3000_OBJ40899_MHCpep_C1R_DDAonly_Sample_17	P62861|RS30_HUMAN			4allele	Noallele	None
Sample_17	Noallele_None_04	WSAAPTA	19.49	702.334	7	1.3	703.342	1	33.3692	16898.6	201191	10003	20200124_Lum2_IO_U3000_OBJ40899_MHCpep_C1R_DDAonly_Sample_17	P08865|RSSA_HUMAN			4allele	Noallele	None
Sample_17	Noallele_None_04	PGHLQEGFGC(+57.02)VVT	29.52	1399.65	13	1.2	700.836	2	48.3785	52635.9	568425	14565	20200124_Lum2_IO_U3000_OBJ40899_MHCpep_C1R_DDAonly_Sample_17	Q8NC51-2|PAIRB_HUMAN;Q8NC51-4|PAIRB_HUMAN;Q8NC51|PAIRB_HUMAN;Q8NC51-3|PAIRB_HUMAN	Carbamidomethylation	C10:Carbamidomethylation:1000.00	4allele	Noallele	None
Sample_17	Noallele_None_04	HAQGEKTAGINVR	17.38	1379.73	13	0.9	460.917	3	16.1368	6475.64	119507	4761	20200124_Lum2_IO_U3000_OBJ40899_MHCpep_C1R_DDAonly_Sample_17	P50991-2|TCPD_HUMAN;P50991|TCPD_HUMAN			4allele	Noallele	None
Sample_17	Noallele_None_04	SRGSNLRVHFK	16.59	1299.72	11	1	434.246	3	17.8346	70562.3	995964	5259	20200124_Lum2_IO_U3000_OBJ40899_MHCpep_C1R_DDAonly_Sample_17	P18621-3|RL17_HUMAN;P18621|RL17_HUMAN			4allele	Noallele	None
Sample_17	Noallele_None_04	SEFVQKY	24.63	899.439	7	0.1	450.727	2	28.1158	13744.1	168752	8409	20200124_Lum2_IO_U3000_OBJ40899_MHCpep_C1R_DDAonly_Sample_17	P43686|PRS6B_HUMAN;P43686-2|PRS6B_HUMAN			4allele	Noallele	None
Sample_17	Noallele_None_04	GGPGTASRP	16.79	798.398	9	0.3	400.207	2	14.2936	1689.24	21890	4203	20200124_Lum2_IO_U3000_OBJ40899_MHCpep_C1R_DDAonly_Sample_17	P08670|VIME_HUMAN			4allele	Noallele	None
Sample_17	Noallele_None_04	NVLDKELEEND	26.55	1316.61	11	0.9	659.313	2	42.5813	8712.09	124948	12811	20200124_Lum2_IO_U3000_OBJ40899_MHCpep_C1R_DDAonly_Sample_17	O43719|HTSF1_HUMAN			4allele	Noallele	None
Sample_17	Noallele_None_04	GGPGTASRPSSS	22.75	1059.49	12	0.3	530.755	2	14.0013	7704.28	122984	4120	20200124_Lum2_IO_U3000_OBJ40899_MHCpep_C1R_DDAonly_Sample_17	P08670|VIME_HUMAN			4allele	Noallele	None
Sample_17	Noallele_None_04	RVAPEEHPVLL	22.52	1258.7	11	0.4	630.359	2	39.9445	9472.8	112047	12015	20200124_Lum2_IO_U3000_OBJ40899_MHCpep_C1R_DDAonly_Sample_17	P60709|ACTB_HUMAN;A5A3E0|POTEF_HUMAN;P63261|ACTG_HUMAN			4allele	Noallele	None
Sample_17	Noallele_None_04	LSTFQQM	19.52	853.4	7	0	427.707	2	46.2562	9242.25	84197.8	13907	20200124_Lum2_IO_U3000_OBJ40899_MHCpep_C1R_DDAonly_Sample_17	P60709|ACTB_HUMAN;Q9BYX7|ACTBM_HUMAN;P62736|ACTA_HUMAN;Q562R1|ACTBL_HUMAN;P63261|ACTG_HUMAN;P0CG38|POTEI_HUMAN;Q6S8J3|POTEE_HUMAN;P63267|ACTH_HUMAN;P68133|ACTS_HUMAN;A5A3E0|POTEF_HUMAN;P0CG39|POTEJ_HUMAN;P68032|ACTC_HUMAN			4allele	Noallele	None
Sample_17	Noallele_None_04	EDIVTLRTGEVK	27.7	1358.74	12	0.1	680.378	2	38.8432	21910.7	240372	11664	20200124_Lum2_IO_U3000_OBJ40899_MHCpep_C1R_DDAonly_Sample_17	P40259-2|CD79B_HUMAN;P40259-3|CD79B_HUMAN;P40259|CD79B_HUMAN			4allele	Noallele	None
Sample_17	Noallele_None_04	AQLDAYNARMDTS	46.03	1454.65	13	0.7	728.331	2	38.5307	31836.8	377373	11570	20200124_Lum2_IO_U3000_OBJ40899_MHCpep_C1R_DDAonly_Sample_17	Q86V81|THOC4_HUMAN			4allele	Noallele	None
Sample_17	Noallele_None_04	GGPVRLC(+57.02)P	24.62	854.443	8	1	428.229	2	31.3812	54165.3	300482	9395	20200124_Lum2_IO_U3000_OBJ40899_MHCpep_C1R_DDAonly_Sample_17	P12763|FETUA_BOVIN	Carbamidomethylation	C7:Carbamidomethylation:1000.00	4allele	Noallele	None
Sample_17	Noallele_None_04	KGQVIQF	22.38	818.465	7	0.6	410.24	2	38.3004	180956	1559889	11492	20200124_Lum2_IO_U3000_OBJ40899_MHCpep_C1R_DDAonly_Sample_17	Q969Q0|RL36L_HUMAN;P83881|RL36A_HUMAN			4allele	Noallele	None
Sample_17	Noallele_None_04	VMAPRTLLL	21.09	1012.61	9	1	507.313	2	60.1885	29629.8	275979	18118	20200124_Lum2_IO_U3000_OBJ40899_MHCpep_C1R_DDAonly_Sample_17	P04439|1A03_HUMAN;P30443|1A01_HUMAN;P30455|1A36_HUMAN			4allele	Noallele	None
Sample_17	Noallele_None_04	RAKEAAEQDVEK	22.89	1372.69	12	1.4	687.356	2	13.6228	150601	5435099	4001	20200124_Lum2_IO_U3000_OBJ40899_MHCpep_C1R_DDAonly_Sample_17	P26373-2|RL13_HUMAN;P26373|RL13_HUMAN			4allele	Noallele	None
Sample_17	Noallele_None_04	EPSTVQILHSPAVE	23.67	1505.77	14	0.2	753.894	2	54.0745	146622	1072933	16264	20200124_Lum2_IO_U3000_OBJ40899_MHCpep_C1R_DDAonly_Sample_17	P20273|CD22_HUMAN;P20273-5|CD22_HUMAN;P20273-4|CD22_HUMAN			4allele	Noallele	None
Sample_17	Noallele_None_04	MKIEEVKSTTKTQR	20.8	1677.91	14	1.1	560.311	3	17.9324	20865.8	314417	5288	20200124_Lum2_IO_U3000_OBJ40899_MHCpep_C1R_DDAonly_Sample_17	Q9Y265-2|RUVB1_HUMAN;Q9Y265|RUVB1_HUMAN			4allele	Noallele	None
Sample_17	Noallele_None_04	LEPEWAAAASEVKEQ	26.28	1656.8	15	1.4	829.408	2	56.8734	6853.87	77590.7	17138	20200124_Lum2_IO_U3000_OBJ40899_MHCpep_C1R_DDAonly_Sample_17	Q15084-5|PDIA6_HUMAN;Q15084|PDIA6_HUMAN;Q15084-2|PDIA6_HUMAN;Q15084-4|PDIA6_HUMAN;Q15084-3|PDIA6_HUMAN			4allele	Noallele	None
Sample_17	Noallele_None_04	VNFTVDQIR	22.51	1090.58	9	0.8	546.296	2	48.264	4843.45	77732.6	14542	20200124_Lum2_IO_U3000_OBJ40899_MHCpep_C1R_DDAonly_Sample_17	P13639|EF2_HUMAN			4allele	Noallele	None
Sample_17	Noallele_None_04	RSAPGGGSKVPQKK	20.31	1395.8	14	-0.2	466.272	3	12.1261	39234.7	104964	3489	20200124_Lum2_IO_U3000_OBJ40899_MHCpep_C1R_DDAonly_Sample_17	P06748-3|NPM_HUMAN;P06748-2|NPM_HUMAN;P06748|NPM_HUMAN			4allele	Noallele	None
Sample_17	Noallele_None_04	IFVKTLTGKTIT	28.04	1320.8	12	0.4	441.275	3	44.3589	217976	1864943	13323	20200124_Lum2_IO_U3000_OBJ40899_MHCpep_C1R_DDAonly_Sample_17	P62979|RS27A_HUMAN;P62987|RL40_HUMAN			4allele	Noallele	None
Sample_17	Noallele_None_04	DLTTAGAVTQC(+57.02)YR	44.59	1454.68	13	1.6	728.35	2	43.8835	37352.7	408545	13184	20200124_Lum2_IO_U3000_OBJ40899_MHCpep_C1R_DDAonly_Sample_17	Q02543|RL18A_HUMAN	Carbamidomethylation	C11:Carbamidomethylation:1000.00	4allele	Noallele	None
Sample_17	Noallele_None_04	NLPGVDPNNEAIRN	19.92	1521.75	14	0.5	761.885	2	43.2425	17985.6	225401	13002	20200124_Lum2_IO_U3000_OBJ40899_MHCpep_C1R_DDAonly_Sample_17	P55036|PSMD4_HUMAN			4allele	Noallele	None
Sample_17	Noallele_None_04	VPQFGGGDPADIIHD	30.05	1536.72	15	0.2	769.368	2	63.7536	24788.5	209765	19167	20200124_Lum2_IO_U3000_OBJ40899_MHCpep_C1R_DDAonly_Sample_17	Q9NQX7-3|ITM2C_HUMAN;Q9NQX7-2|ITM2C_HUMAN;Q9NQX7|ITM2C_HUMAN			4allele	Noallele	None
Sample_17	Noallele_None_04	MKVELC(+57.02)S	22.29	865.404	7	0.5	433.709	2	32.5965	10863.5	84975.1	9788	20200124_Lum2_IO_U3000_OBJ40899_MHCpep_C1R_DDAonly_Sample_17	P83731|RL24_HUMAN	Carbamidomethylation	C6:Carbamidomethylation:1000.00	4allele	Noallele	None
Sample_17	Noallele_None_04	PHVNPLPTGYEDE	41.09	1466.67	13	0.9	734.342	2	45.3127	196012	1909580	13615	20200124_Lum2_IO_U3000_OBJ40899_MHCpep_C1R_DDAonly_Sample_17	P12074|CX6A1_HUMAN			4allele	Noallele	None
Sample_17	Noallele_None_04	AKRTKKVGIVGKYG	19.5	1503.92	14	0.4	502.316	3	15.5154	2873.43	69368	4573	20200124_Lum2_IO_U3000_OBJ40899_MHCpep_C1R_DDAonly_Sample_17	P61513|RL37A_HUMAN			4allele	Noallele	None
Sample_17	Noallele_None_04	ALRYPMAVGLNKGHK	32.7	1653.91	15	1.1	552.312	3	30.7863	496029	4159648	9192	20200124_Lum2_IO_U3000_OBJ40899_MHCpep_C1R_DDAonly_Sample_17	Q9Y3U8|RL36_HUMAN			4allele	Noallele	None
Sample_17	Noallele_None_04	KAAFKELQSTFK	34.64	1396.77	12	1.5	466.598	3	32.2214	642445	5487024	9652	20200124_Lum2_IO_U3000_OBJ40899_MHCpep_C1R_DDAonly_Sample_17	Q96C19|EFHD2_HUMAN			4allele	Noallele	None
Sample_17	Noallele_None_04	GTQTYIC(+57.02)NVNHKPSN	33.93	1731.8	15	0.6	866.908	2	24.7924	16751.3	250830	7399	20200124_Lum2_IO_U3000_OBJ40899_MHCpep_C1R_DDAonly_Sample_17	P01857|IGHG1_HUMAN;P0DOX5|IGG1_HUMAN	Carbamidomethylation	C7:Carbamidomethylation:1000.00	4allele	Noallele	None
Sample_17	Noallele_None_04	SSLVTSKLAGGQVE	35.6	1374.74	14	-0.1	688.375	2	43.2737	11723.3	129878	13024	20200124_Lum2_IO_U3000_OBJ40899_MHCpep_C1R_DDAonly_Sample_17	O43768-7|ENSA_HUMAN;O43768-3|ENSA_HUMAN;O43768|ENSA_HUMAN;O43768-5|ENSA_HUMAN			4allele	Noallele	None
Sample_17	Noallele_None_04	RPLPMEVE	26.43	969.495	8	1.1	485.755	2	39.8445	39959.8	201760	11957	20200124_Lum2_IO_U3000_OBJ40899_MHCpep_C1R_DDAonly_Sample_17	P51858|HDGF_HUMAN;P51858-3|HDGF_HUMAN;P51858-2|HDGF_HUMAN			4allele	Noallele	None
Sample_17	Noallele_None_04	IKLLNENSY	19.63	1092.58	9	0.2	547.298	2	45.6729	17299.3	175379	13755	20200124_Lum2_IO_U3000_OBJ40899_MHCpep_C1R_DDAonly_Sample_17	P02786|TFR1_HUMAN			4allele	Noallele	None
Sample_17	Noallele_None_04	MPVPAAAGAQQ	31.78	1039.51	11	0.8	520.764	2	37.5778	30726.5	300469	11292	20200124_Lum2_IO_U3000_OBJ40899_MHCpep_C1R_DDAonly_Sample_17	P68400|CSK21_HUMAN;P68400-2|CSK21_HUMAN			4allele	Noallele	None
Sample_17	Noallele_None_04	KAAFKELQSTFK	36.87	1396.77	12	0.3	699.393	2	32.254	40329.8	455983	9665	20200124_Lum2_IO_U3000_OBJ40899_MHCpep_C1R_DDAonly_Sample_17	Q96C19|EFHD2_HUMAN			4allele	Noallele	None
Sample_17	Noallele_None_04	PYEIKKVF	24.71	1022.58	8	-0.2	341.867	3	39.453	5543.94	76353.3	11865	20200124_Lum2_IO_U3000_OBJ40899_MHCpep_C1R_DDAonly_Sample_17	O75083|WDR1_HUMAN			4allele	Noallele	None
Sample_17	Noallele_None_04	SENEIIC(+57.02)NALQRQK	30.33	1701.85	14	0.9	851.932	2	40.8209	9291.53	127787	12278	20200124_Lum2_IO_U3000_OBJ40899_MHCpep_C1R_DDAonly_Sample_17	Q13137|CACO2_HUMAN;Q13137-3|CACO2_HUMAN;Q13137-4|CACO2_HUMAN;Q13137-5|CACO2_HUMAN;Q13137-2|CACO2_HUMAN	Carbamidomethylation	C7:Carbamidomethylation:1000.00	4allele	Noallele	None
Sample_17	Noallele_None_04	SENEIIC(+57.02)NALQRQK	25.58	1701.85	14	0.7	568.29	3	40.8216	118680	1230594	12266	20200124_Lum2_IO_U3000_OBJ40899_MHCpep_C1R_DDAonly_Sample_17	Q13137|CACO2_HUMAN;Q13137-3|CACO2_HUMAN;Q13137-4|CACO2_HUMAN;Q13137-5|CACO2_HUMAN;Q13137-2|CACO2_HUMAN	Carbamidomethylation	C7:Carbamidomethylation:1000.00	4allele	Noallele	None
Sample_17	Noallele_None_04	ALDVANKIG	28.18	899.508	9	-0.3	450.761	2	35.4336	5214.12	64700.4	10649	20200124_Lum2_IO_U3000_OBJ40899_MHCpep_C1R_DDAonly_Sample_17	P62750|RL23A_HUMAN			4allele	Noallele	None
Sample_17	Noallele_None_04	DDSVVEKSLK	27.43	1118.58	10	0.7	560.299	2	26.3126	13481.4	209527	7865	20200124_Lum2_IO_U3000_OBJ40899_MHCpep_C1R_DDAonly_Sample_17	O95202-3|LETM1_HUMAN;O95202-2|LETM1_HUMAN;O95202|LETM1_HUMAN			4allele	Noallele	None
Sample_17	Noallele_None_04	APVKKLVVK	31.53	980.675	9	0.6	491.345	2	16.8446	7392.73	130693	4964	20200124_Lum2_IO_U3000_OBJ40899_MHCpep_C1R_DDAonly_Sample_17	P35268|RL22_HUMAN			4allele	Noallele	None
Sample_17	Noallele_None_04	GHGAKVAAALTK	16.58	1122.65	12	0.2	562.333	2	16.5008	3464.88	64775.5	4869	20200124_Lum2_IO_U3000_OBJ40899_MHCpep_C1R_DDAonly_Sample_17	P01966|HBA_BOVIN			4allele	Noallele	None
Sample_17	Noallele_None_04	VSEKGTVQQADE	16.85	1289.61	12	1.1	645.813	2	18.3116	8677.66	136622	5410	20200124_Lum2_IO_U3000_OBJ40899_MHCpep_C1R_DDAonly_Sample_17	P32969|RL9_HUMAN			4allele	Noallele	None
Sample_17	Noallele_None_04	GQILMPNIGYGSNK	24.65	1490.76	14	0.3	746.385	2	57.9592	219500	1451584	17422	20200124_Lum2_IO_U3000_OBJ40899_MHCpep_C1R_DDAonly_Sample_17	P62910|RL32_HUMAN			4allele	Noallele	None
Sample_17	Noallele_None_04	RLASSVLRC(+57.02)GK	35.51	1245.7	11	1.1	416.24	3	19.5894	38919.2	566641	5792	20200124_Lum2_IO_U3000_OBJ40899_MHCpep_C1R_DDAonly_Sample_17	P84098|RL19_HUMAN	Carbamidomethylation	C9:Carbamidomethylation:1000.00	4allele	Noallele	None
Sample_17	Noallele_None_04	SGNFGGSRNMGGP	23.4	1236.53	13	1	619.273	2	25.3172	6023.08	129916	7572	20200124_Lum2_IO_U3000_OBJ40899_MHCpep_C1R_DDAonly_Sample_17	P22626-2|ROA2_HUMAN;P22626|ROA2_HUMAN			4allele	Noallele	None
Sample_17	Noallele_None_04	MKVELC(+57.02)SFSGYK	26.62	1447.68	12	0.1	724.849	2	48.7082	8417.56	97467.6	14678	20200124_Lum2_IO_U3000_OBJ40899_MHCpep_C1R_DDAonly_Sample_17	P83731|RL24_HUMAN	Carbamidomethylation	C6:Carbamidomethylation:1000.00	4allele	Noallele	None
Sample_17	Noallele_None_04	VPIKSLDDDLD	25.78	1228.62	11	1.1	615.317	2	49.4158	22119.9	216279	14872	20200124_Lum2_IO_U3000_OBJ40899_MHCpep_C1R_DDAonly_Sample_17	O15042-2|SR140_HUMAN;O15042-3|SR140_HUMAN;O15042|SR140_HUMAN			4allele	Noallele	None
Sample_17	Noallele_None_04	VATWFNQPARK	33.09	1316.7	11	1.9	659.358	2	33.9242	33523.5	288318	10178	20200124_Lum2_IO_U3000_OBJ40899_MHCpep_C1R_DDAonly_Sample_17	P26373-2|RL13_HUMAN;P26373|RL13_HUMAN			4allele	Noallele	None
Sample_17	Noallele_None_04	QKLMARE	19.23	874.47	7	0.9	438.242	2	14.9747	116074	872020	4390	20200124_Lum2_IO_U3000_OBJ40899_MHCpep_C1R_DDAonly_Sample_17	P18621-2|RL17_HUMAN;P18621|RL17_HUMAN			4allele	Noallele	None
Sample_17	Noallele_None_04	GPSVFPLAPSSK	30.85	1185.64	12	1	593.827	2	52.6836	483784	3351489	15845	20200124_Lum2_IO_U3000_OBJ40899_MHCpep_C1R_DDAonly_Sample_17	P01857|IGHG1_HUMAN;P0DOX5|IGG1_HUMAN			4allele	Noallele	None
Sample_17	Noallele_None_04	ASEAIKGAVVGIDLG	20.04	1398.77	15	0.5	700.394	2	61.6805	20324.8	168978	18560	20200124_Lum2_IO_U3000_OBJ40899_MHCpep_C1R_DDAonly_Sample_17	P38646|GRP75_HUMAN			4allele	Noallele	None
Sample_17	Noallele_None_04	AVEWESNGQPENNYK	43.16	1763.78	15	1.8	882.896	2	36.4604	122958	844041	10977	20200124_Lum2_IO_U3000_OBJ40899_MHCpep_C1R_DDAonly_Sample_17	P01857|IGHG1_HUMAN;P01861|IGHG4_HUMAN;P0DOX5|IGG1_HUMAN			4allele	Noallele	None
Sample_17	Noallele_None_04	AFKELQSTFK	26.39	1197.64	10	1.2	599.828	2	40.4199	14442.5	217473	12157	20200124_Lum2_IO_U3000_OBJ40899_MHCpep_C1R_DDAonly_Sample_17	Q96C19|EFHD2_HUMAN			4allele	Noallele	None
Sample_17	Noallele_None_04	GTWVQLK	24.25	830.465	7	-0.9	416.239	2	39.0435	21908.1	219016	11726	20200124_Lum2_IO_U3000_OBJ40899_MHCpep_C1R_DDAonly_Sample_17	P46778|RL21_HUMAN			4allele	Noallele	None
Sample_17	Noallele_None_04	RQYAKDIGFIKLD	35.51	1565.86	13	0.4	522.96	3	49.2105	39790.6	348558	14812	20200124_Lum2_IO_U3000_OBJ40899_MHCpep_C1R_DDAonly_Sample_17	P62273|RS29_HUMAN			4allele	Noallele	None
Sample_17	Noallele_None_04	VAVATPAKK	24.32	883.549	9	0	442.782	2	15.5648	20302.4	195999	4567	20200124_Lum2_IO_U3000_OBJ40899_MHCpep_C1R_DDAonly_Sample_17	P19338|NUCL_HUMAN			4allele	Noallele	None
Sample_17	Noallele_None_04	PKSKELVS	23.64	886.512	8	0.8	444.264	2	14.0347	24853.3	249931	4121	20200124_Lum2_IO_U3000_OBJ40899_MHCpep_C1R_DDAonly_Sample_17	P53999|TCP4_HUMAN			4allele	Noallele	None
Sample_17	Noallele_None_04	AAPMIGYPMPTGYSQ	24.57	1582.72	15	1.1	792.366	2	71.0354	17900.9	172366	21363	20200124_Lum2_IO_U3000_OBJ40899_MHCpep_C1R_DDAonly_Sample_17	P17844|DDX5_HUMAN;P17844-2|DDX5_HUMAN			4allele	Noallele	None
Sample_17	Noallele_None_04	DFFGNGPPVNYKTG	41.77	1511.7	14	0.6	756.86	2	59.9967	84646.4	553834	18039	20200124_Lum2_IO_U3000_OBJ40899_MHCpep_C1R_DDAonly_Sample_17	P13284|GILT_HUMAN			4allele	Noallele	None
Sample_17	Noallele_None_04	RQGRTLYGFGG	24.05	1210.62	11	1.1	404.548	3	31.928	157642	1563474	9564	20200124_Lum2_IO_U3000_OBJ40899_MHCpep_C1R_DDAonly_Sample_17	P62805|H4_HUMAN			4allele	Noallele	None
Sample_17	Noallele_None_04	KNENLENLEEKEY	23.63	1650.77	13	1.7	551.266	3	35.7453	10822.9	191595	10737	20200124_Lum2_IO_U3000_OBJ40899_MHCpep_C1R_DDAonly_Sample_17	Q9NU53|GINM1_HUMAN			4allele	Noallele	None
Sample_17	Noallele_None_04	KAKAKELATKLG	30.33	1256.78	12	0.8	419.935	3	15.9409	8145.54	166336	4692	20200124_Lum2_IO_U3000_OBJ40899_MHCpep_C1R_DDAonly_Sample_17	P62424|RL7A_HUMAN			4allele	Noallele	None
Sample_17	Noallele_None_04	VLYHYVAVNNPKKQE	45.9	1800.95	15	1.3	601.325	3	28.7862	65168.1	668158	8603	20200124_Lum2_IO_U3000_OBJ40899_MHCpep_C1R_DDAonly_Sample_17	P0C6T2|OST4_HUMAN			4allele	Noallele	None
Sample_17	Noallele_None_04	IKGAVVGIDLGTTNS	36.32	1443.79	15	1.6	722.905	2	56.1395	47427.6	342164	16891	20200124_Lum2_IO_U3000_OBJ40899_MHCpep_C1R_DDAonly_Sample_17	P38646|GRP75_HUMAN			4allele	Noallele	None
Sample_17	Noallele_None_04	YLGYC(+57.02)KG	16.31	859.39	7	0.5	430.702	2	23.245	12373	145407	6942	20200124_Lum2_IO_U3000_OBJ40899_MHCpep_C1R_DDAonly_Sample_17	P02786|TFR1_HUMAN	Carbamidomethylation	C5:Carbamidomethylation:1000.00	4allele	Noallele	None
Sample_17	Noallele_None_04	KYGLNMC(+57.02)	26.87	884.388	7	1.4	443.202	2	33.1906	13700.9	189280	9964	20200124_Lum2_IO_U3000_OBJ40899_MHCpep_C1R_DDAonly_Sample_17	P62273-2|RS29_HUMAN;P62273|RS29_HUMAN	Carbamidomethylation	C7:Carbamidomethylation:1000.00	4allele	Noallele	None
Sample_17	Noallele_None_04	KC(+57.02)GLVPVLAENYK	29.62	1489.8	13	0.5	497.606	3	48.6916	24454.7	187789	14655	20200124_Lum2_IO_U3000_OBJ40899_MHCpep_C1R_DDAonly_Sample_17	P02788|TRFL_HUMAN;P02788-2|TRFL_HUMAN;Q29443|TRFE_BOVIN	Carbamidomethylation	C2:Carbamidomethylation:1000.00	4allele	Noallele	None
Sample_17	Noallele_None_04	DNIQGITKPAIR	22.48	1324.75	12	0.9	442.59	3	36.7079	65313.9	767917	11024	20200124_Lum2_IO_U3000_OBJ40899_MHCpep_C1R_DDAonly_Sample_17	P62805|H4_HUMAN			4allele	Noallele	None
Sample_17	Noallele_None_04	ASLSTFQQM	28.36	1011.47	9	1.1	506.743	2	54.7991	44956	411513	16487	20200124_Lum2_IO_U3000_OBJ40899_MHCpep_C1R_DDAonly_Sample_17	P60709|ACTB_HUMAN;Q9BYX7|ACTBM_HUMAN;P62736|ACTA_HUMAN;Q562R1|ACTBL_HUMAN;P63261|ACTG_HUMAN;P0CG38|POTEI_HUMAN;Q6S8J3|POTEE_HUMAN;P63267|ACTH_HUMAN;P68133|ACTS_HUMAN;A5A3E0|POTEF_HUMAN;P0CG39|POTEJ_HUMAN;P68032|ACTC_HUMAN			4allele	Noallele	None
Sample_17	Noallele_None_04	PVAPTVLIFPPAAD	24.98	1406.78	14	2.1	704.399	2	90.859	510378	389832	26101	20200124_Lum2_IO_U3000_OBJ40899_MHCpep_C1R_DDAonly_Sample_17	P01840|KAC4_RABIT			4allele	Noallele	None
Sample_17	Noallele_None_04	PIPPPPPPP	17.05	907.517	9	0.9	454.766	2	45.7213	166624	243797	13784	20200124_Lum2_IO_U3000_OBJ40899_MHCpep_C1R_DDAonly_Sample_17	P49750|YLPM1_HUMAN;P49750-1|YLPM1_HUMAN;P49750-3|YLPM1_HUMAN;Q8TF74|WIPF2_HUMAN			4allele	Noallele	None
Sample_17	Noallele_None_04	EYDESGPSIVHRKC(+57.02)F	21.86	1822.83	15	0.3	608.618	3	34.5139	49585.2	479702	10353	20200124_Lum2_IO_U3000_OBJ40899_MHCpep_C1R_DDAonly_Sample_17	P60709|ACTB_HUMAN;Q9BYX7|ACTBM_HUMAN;Q6S8J3|POTEE_HUMAN;P0CG39|POTEJ_HUMAN;P63261|ACTG_HUMAN;P0CG38|POTEI_HUMAN	Carbamidomethylation	C14:Carbamidomethylation:1000.00	4allele	Noallele	None
Sample_17	Noallele_None_04	LDFFGNGPPVNYKTG	36.27	1624.79	15	1.2	813.403	2	67.2838	51463.4	363368	20225	20200124_Lum2_IO_U3000_OBJ40899_MHCpep_C1R_DDAonly_Sample_17	P13284|GILT_HUMAN			4allele	Noallele	None
Sample_17	Noallele_None_04	FKNLQTVNVDEN	39.18	1419.7	12	0.1	710.857	2	39.9615	13903.9	174538	12010	20200124_Lum2_IO_U3000_OBJ40899_MHCpep_C1R_DDAonly_Sample_17	P62899|RL31_HUMAN			4allele	Noallele	None
Sample_17	Noallele_None_04	DIFKANKEVPC(+57.02)YV	20.86	1581.79	13	-0.3	528.269	3	55.595	5094.53	59387.9	16752	20200124_Lum2_IO_U3000_OBJ40899_MHCpep_C1R_DDAonly_Sample_17	P11717|MPRI_HUMAN	Carbamidomethylation	C11:Carbamidomethylation:1000.00	4allele	Noallele	None
Sample_17	Noallele_None_04	ITSKAPPAKDGAPR	21.37	1407.78	14	0.5	470.269	3	15.2048	11626.6	112709	4477	20200124_Lum2_IO_U3000_OBJ40899_MHCpep_C1R_DDAonly_Sample_17	Q92541|RTF1_HUMAN			4allele	Noallele	None
Sample_17	Noallele_None_04	DM(+15.99)DKVETFLR	22.64	1268.61	10	-0.3	423.876	3	41.7614	16275.5	97966	12554	20200124_Lum2_IO_U3000_OBJ40899_MHCpep_C1R_DDAonly_Sample_17	P01241|SOMA_HUMAN;P01241-4|SOMA_HUMAN;P01241-2|SOMA_HUMAN;P01242|SOM2_HUMAN;P01242-3|SOM2_HUMAN;P01241-5|SOMA_HUMAN;P01241-3|SOMA_HUMAN;P0DML3|CSH2_HUMAN;P0DML2|CSH1_HUMAN	Oxidation (M)	M2:Oxidation (M):1001.00	4allele	Noallele	None
Sample_17	Noallele_None_04	SRVQLFKDDPM	18.13	1334.66	11	0	445.896	3	44.9014	14031.2	135330	13504	20200124_Lum2_IO_U3000_OBJ40899_MHCpep_C1R_DDAonly_Sample_17	Q9Y3Z3-3|SAMH1_HUMAN			4allele	Noallele	None
Sample_17	Noallele_None_04	RAVEFQEAQAYADDN	41.45	1725.76	15	1	863.888	2	43.768	14240.5	166721	13161	20200124_Lum2_IO_U3000_OBJ40899_MHCpep_C1R_DDAonly_Sample_17	P51148|RAB5C_HUMAN;P51148-2|RAB5C_HUMAN			4allele	Noallele	None
Sample_17	Noallele_None_04	PVAPTVLIFPPAAD	27.22	1406.78	14	1.8	704.399	2	87.1888	1117786	786387	25946	20200124_Lum2_IO_U3000_OBJ40899_MHCpep_C1R_DDAonly_Sample_17	P01840|KAC4_RABIT			4allele	Noallele	None
Sample_17	Noallele_None_04	VEWESNGQPENNYK	22.38	1692.74	14	2	847.378	2	34.6787	17539.9	168480	10412	20200124_Lum2_IO_U3000_OBJ40899_MHCpep_C1R_DDAonly_Sample_17	P01859|IGHG2_HUMAN;P01857|IGHG1_HUMAN;P01861|IGHG4_HUMAN;P0DOX5|IGG1_HUMAN			4allele	Noallele	None
Sample_17	Noallele_None_04	QTVAVGVIK	23.09	913.56	9	0.4	457.787	2	35.1856	12759.6	161752	10564	20200124_Lum2_IO_U3000_OBJ40899_MHCpep_C1R_DDAonly_Sample_17	P68104-2|EF1A1_HUMAN;Q5VTE0|EF1A3_HUMAN;Q05639|EF1A2_HUMAN;P68104|EF1A1_HUMAN			4allele	Noallele	None
Sample_17	Noallele_None_04	MKFNPFVTSDR	25.31	1340.65	11	0.1	671.335	2	47.5087	13679.7	135845	14291	20200124_Lum2_IO_U3000_OBJ40899_MHCpep_C1R_DDAonly_Sample_17	Q9UNX3|RL26L_HUMAN;P61254|RL26_HUMAN			4allele	Noallele	None
Sample_17	Noallele_None_04	AKIKARDLRG	27.02	1126.69	10	1	376.572	3	14.0513	35481.1	714845	4128	20200124_Lum2_IO_U3000_OBJ40899_MHCpep_C1R_DDAonly_Sample_17	P42766|RL35_HUMAN			4allele	Noallele	None
Sample_17	Noallele_None_04	YQAVTATLEEK	18.5	1251.63	11	-1	626.824	2	37.2827	5683.45	58379.8	11209	20200124_Lum2_IO_U3000_OBJ40899_MHCpep_C1R_DDAonly_Sample_17	P40429|RL13A_HUMAN;Q6NVV1|R13P3_HUMAN			4allele	Noallele	None
Sample_17	Noallele_None_04	YQAVTATLEEKRKEK	16.59	1792.97	15	1	598.664	3	21.5704	61425.2	1069909	6408	20200124_Lum2_IO_U3000_OBJ40899_MHCpep_C1R_DDAonly_Sample_17	P40429|RL13A_HUMAN;Q6NVV1|R13P3_HUMAN			4allele	Noallele	None
Sample_17	Noallele_None_04	HQGVMVGMGQK	37.66	1170.56	11	1.1	586.29	2	22.0329	30789.6	1029091	6556	20200124_Lum2_IO_U3000_OBJ40899_MHCpep_C1R_DDAonly_Sample_17	P60709|ACTB_HUMAN;P63267|ACTH_HUMAN;P68133|ACTS_HUMAN;P62736|ACTA_HUMAN;Q562R1|ACTBL_HUMAN;P63261|ACTG_HUMAN;P68032|ACTC_HUMAN			4allele	Noallele	None
Sample_17	Noallele_None_04	PEAPPAEAAE	21.29	980.445	10	0.5	491.23	2	27.3288	22241.6	140940	8179	20200124_Lum2_IO_U3000_OBJ40899_MHCpep_C1R_DDAonly_Sample_17	P29966|MARCS_HUMAN			4allele	Noallele	None
Sample_17	Noallele_None_04	ANAEKTSGSNVKIVK	21.83	1544.85	15	-0.2	515.958	3	16.5507	10313.5	203923	4881	20200124_Lum2_IO_U3000_OBJ40899_MHCpep_C1R_DDAonly_Sample_17	P56381|ATP5E_HUMAN			4allele	Noallele	None
Sample_17	Noallele_None_04	NRPIPQWI	29.86	1022.57	8	1.3	512.291	2	56.4677	37474.8	308354	16993	20200124_Lum2_IO_U3000_OBJ40899_MHCpep_C1R_DDAonly_Sample_17	P62891|RL39_HUMAN;Q96EH5|RL39L_HUMAN;Q59GN2|R39L5_HUMAN			4allele	Noallele	None
Sample_17	Noallele_None_04	SGPSIVHRKC(+57.02)F	20.44	1286.65	11	0.9	429.893	3	21.6363	385512	5081833	6417	20200124_Lum2_IO_U3000_OBJ40899_MHCpep_C1R_DDAonly_Sample_17	P60709|ACTB_HUMAN;Q9BYX7|ACTBM_HUMAN;Q6S8J3|POTEE_HUMAN;P0CG39|POTEJ_HUMAN;P63261|ACTG_HUMAN;P0CG38|POTEI_HUMAN	Carbamidomethylation	C10:Carbamidomethylation:1000.00	4allele	Noallele	None
Sample_17	Noallele_None_04	TRITFEC(+57.02)AQISGSPA	24.99	1636.79	15	1.1	819.402	2	52.1578	9849.57	105142	15715	20200124_Lum2_IO_U3000_OBJ40899_MHCpep_C1R_DDAonly_Sample_17	P11717|MPRI_HUMAN	Carbamidomethylation	C7:Carbamidomethylation:1000.00	4allele	Noallele	None
Sample_17	Noallele_None_04	MQANNAKAM	19.8	977.442	9	0	489.728	2	16.6595	4747.44	79362.6	4915	20200124_Lum2_IO_U3000_OBJ40899_MHCpep_C1R_DDAonly_Sample_17	P47914|RL29_HUMAN			4allele	Noallele	None
Sample_17	Noallele_None_04	TVRFNVLKVTK	24.8	1303.8	11	1	435.607	3	36.6576	15442	184914	11026	20200124_Lum2_IO_U3000_OBJ40899_MHCpep_C1R_DDAonly_Sample_17	P62280|RS11_HUMAN			4allele	Noallele	None
Sample_17	Noallele_None_04	KATVNLLGEEKKST	31.7	1516.85	14	0.8	506.623	3	23.9376	25670.2	341374	7146	20200124_Lum2_IO_U3000_OBJ40899_MHCpep_C1R_DDAonly_Sample_17	Q00765|REEP5_HUMAN			4allele	Noallele	None
Sample_17	Noallele_None_04	MKASGTLREYK	36.6	1282.67	11	1.4	642.343	2	17.8491	64551.5	959055	5263	20200124_Lum2_IO_U3000_OBJ40899_MHCpep_C1R_DDAonly_Sample_17	Q02543|RL18A_HUMAN			4allele	Noallele	None
Sample_17	Noallele_None_04	VGPLHSSLAASALSQ	27.95	1436.76	15	0.3	719.389	2	52.1412	8921.94	89890.3	15706	20200124_Lum2_IO_U3000_OBJ40899_MHCpep_C1R_DDAonly_Sample_17	P46531|NOTC1_HUMAN			4allele	Noallele	None
Sample_17	Noallele_None_04	RC(+57.02)KHFELGGDKK	30.59	1473.75	12	0.5	492.258	3	13.8852	21282.8	413451	4079	20200124_Lum2_IO_U3000_OBJ40899_MHCpep_C1R_DDAonly_Sample_17	Q969Q0|RL36L_HUMAN;P83881|RL36A_HUMAN	Carbamidomethylation	C2:Carbamidomethylation:1000.00	4allele	Noallele	None
Sample_17	Noallele_None_04	DIGFIKLD	24.08	919.501	8	1.3	460.759	2	71.527	54973.1	495876	21501	20200124_Lum2_IO_U3000_OBJ40899_MHCpep_C1R_DDAonly_Sample_17	P62273|RS29_HUMAN			4allele	Noallele	None
Sample_17	Noallele_None_04	YLGYC(+57.02)KGVEPK	25.82	1312.65	11	2	657.333	2	28.3114	10770.4	144530	8465	20200124_Lum2_IO_U3000_OBJ40899_MHCpep_C1R_DDAonly_Sample_17	P02786|TFR1_HUMAN	Carbamidomethylation	C5:Carbamidomethylation:1000.00	4allele	Noallele	None
Sample_17	Noallele_None_04	YWRQAGLS	29.18	979.487	8	0.1	490.751	2	31.6944	17742.7	206889	9499	20200124_Lum2_IO_U3000_OBJ40899_MHCpep_C1R_DDAonly_Sample_17	P56381|ATP5E_HUMAN;Q5VTU8|AT5EL_HUMAN			4allele	Noallele	None
Sample_17	Noallele_None_04	KHFELGGDKK	25.13	1157.62	10	0.4	579.817	2	14.0846	10724	192781	4139	20200124_Lum2_IO_U3000_OBJ40899_MHCpep_C1R_DDAonly_Sample_17	Q969Q0|RL36L_HUMAN;P83881|RL36A_HUMAN			4allele	Noallele	None
Sample_17	Noallele_None_04	HFELGGDKKR	36.77	1185.62	10	0	396.216	3	14.759	19394	315117	4335	20200124_Lum2_IO_U3000_OBJ40899_MHCpep_C1R_DDAonly_Sample_17	Q969Q0|RL36L_HUMAN;P83881|RL36A_HUMAN			4allele	Noallele	None
Sample_17	Noallele_None_04	IVINNAAGNFISPT	17.71	1429.76	14	1.1	715.886	2	68.0595	3478.04	50351.2	20492	20200124_Lum2_IO_U3000_OBJ40899_MHCpep_C1R_DDAonly_Sample_17	Q16698-2|DECR_HUMAN;Q16698|DECR_HUMAN			4allele	Noallele	None
Sample_17	Noallele_None_04	SAMYSRKAMYK	17.01	1334.65	11	0.7	445.89	3	18.0819	73933.6	1068626	5329	20200124_Lum2_IO_U3000_OBJ40899_MHCpep_C1R_DDAonly_Sample_17	Q02878|RL6_HUMAN			4allele	Noallele	None
Sample_17	Noallele_None_04	KHFELGGDKK	30.71	1157.62	10	0.5	386.881	3	14.0846	34980.5	618327	4143	20200124_Lum2_IO_U3000_OBJ40899_MHCpep_C1R_DDAonly_Sample_17	Q969Q0|RL36L_HUMAN;P83881|RL36A_HUMAN			4allele	Noallele	None
Sample_17	Noallele_None_04	PVAPTVLIFPPAAD	16.63	1406.78	14	2	704.399	2	100.435	40250.2	21955.8	30347	20200124_Lum2_IO_U3000_OBJ40899_MHCpep_C1R_DDAonly_Sample_17	P01840|KAC4_RABIT			4allele	Noallele	None
Sample_17	Noallele_None_04	IKIIAPPERK	29.08	1163.74	10	1	388.921	3	25.8394	248894	2778046	7712	20200124_Lum2_IO_U3000_OBJ40899_MHCpep_C1R_DDAonly_Sample_17	P60709|ACTB_HUMAN;P63267|ACTH_HUMAN;P68133|ACTS_HUMAN;P62736|ACTA_HUMAN;Q562R1|ACTBL_HUMAN;P63261|ACTG_HUMAN;P68032|ACTC_HUMAN			4allele	Noallele	None
Sample_17	Noallele_None_04	ANARLFGIRAK	35.63	1215.72	11	0.3	406.247	3	26.035	140096	1414194	7770	20200124_Lum2_IO_U3000_OBJ40899_MHCpep_C1R_DDAonly_Sample_17	P26373-2|RL13_HUMAN;P26373|RL13_HUMAN			4allele	Noallele	None
Sample_17	Noallele_None_04	GPFKPDHYRY	20.41	1278.61	10	0.4	427.212	3	26.0515	7698.4	81264.2	7796	20200124_Lum2_IO_U3000_OBJ40899_MHCpep_C1R_DDAonly_Sample_17	P23526-2|SAHH_HUMAN;P23526|SAHH_HUMAN			4allele	Noallele	None
Sample_17	Noallele_None_04	SIVGRPRHQ	26.53	1048.59	9	0.2	525.302	2	13.8025	41911.6	734641	4054	20200124_Lum2_IO_U3000_OBJ40899_MHCpep_C1R_DDAonly_Sample_17	P60709|ACTB_HUMAN;Q9BYX7|ACTBM_HUMAN;P63267|ACTH_HUMAN;P68133|ACTS_HUMAN;P62736|ACTA_HUMAN;P63261|ACTG_HUMAN;P68032|ACTC_HUMAN			4allele	Noallele	None
Sample_17	Noallele_None_04	LESEREARRLR	18.4	1413.78	11	0.2	472.267	3	15.5485	10960.4	200254	4576	20200124_Lum2_IO_U3000_OBJ40899_MHCpep_C1R_DDAonly_Sample_17	P62857|RS28_HUMAN			4allele	Noallele	None
Sample_17	Noallele_None_04	GPTSGLC(+57.02)PSASPEED	20.7	1502.62	15	1.2	752.318	2	41.3687	7423.12	91747.8	12441	20200124_Lum2_IO_U3000_OBJ40899_MHCpep_C1R_DDAonly_Sample_17	Q9GZY6|NTAL_HUMAN	Carbamidomethylation	C7:Carbamidomethylation:1000.00	4allele	Noallele	None
Sample_17	Noallele_None_04	DNSVVSLSQPKM	37.7	1303.64	12	0.7	652.83	2	51.3679	31399.7	401254	15481	20200124_Lum2_IO_U3000_OBJ40899_MHCpep_C1R_DDAonly_Sample_17	P55072|TERA_HUMAN			4allele	Noallele	None
Sample_17	Noallele_None_04	PVAPTVLIFPPAAD	16.78	1406.78	14	1.4	704.399	2	97.537	45491.8	26146.1	29197	20200124_Lum2_IO_U3000_OBJ40899_MHCpep_C1R_DDAonly_Sample_17	P01840|KAC4_RABIT			4allele	Noallele	None
Sample_17	Noallele_None_04	ASFLRAQERAAES	33.49	1434.72	13	1.4	718.369	2	26.968	138216	1547849	8058	20200124_Lum2_IO_U3000_OBJ40899_MHCpep_C1R_DDAonly_Sample_17	P46777|RL5_HUMAN			4allele	Noallele	None
Sample_17	Noallele_None_04	KDTDFKLNELRGKKS	17.06	1777.97	15	1.4	593.664	3	22.7703	41401.4	469634	6796	20200124_Lum2_IO_U3000_OBJ40899_MHCpep_C1R_DDAonly_Sample_17	Q29443|TRFE_BOVIN			4allele	Noallele	None
Sample_17	Noallele_None_04	KHTLNQIDSVKVWPR	23.5	1820.01	15	1.8	456.01	4	39.7141	46305.5	210366	11944	20200124_Lum2_IO_U3000_OBJ40899_MHCpep_C1R_DDAonly_Sample_17	P12763|FETUA_BOVIN			4allele	Noallele	None
Sample_17	Noallele_None_04	YGYHDFGSS	23.45	1031.4	9	0.7	516.707	2	32.7796	26929.8	304878	9820	20200124_Lum2_IO_U3000_OBJ40899_MHCpep_C1R_DDAonly_Sample_17	Q12906-2|ILF3_HUMAN;Q12906-6|ILF3_HUMAN			4allele	Noallele	None
Sample_17	Noallele_None_04	TLVTRTQGTK	16.07	1103.63	10	1	552.823	2	15.1059	7011.26	117550	4448	20200124_Lum2_IO_U3000_OBJ40899_MHCpep_C1R_DDAonly_Sample_17	P61247|RS3A_HUMAN			4allele	Noallele	None
Sample_17	Noallele_None_04	SISISVAR	21.26	831.481	8	-0.6	416.748	2	35.6469	21309.1	193220	10695	20200124_Lum2_IO_U3000_OBJ40899_MHCpep_C1R_DDAonly_Sample_17	P04264|K2C1_HUMAN			4allele	Noallele	None
Sample_17	Noallele_None_04	ELIGTLNAAKVPAD	20.65	1410.77	14	1.2	706.394	2	56.9394	52201.2	500193	17131	20200124_Lum2_IO_U3000_OBJ40899_MHCpep_C1R_DDAonly_Sample_17	P60174-1|TPIS_HUMAN;P60174|TPIS_HUMAN			4allele	Noallele	None
Sample_17	Noallele_None_04	KGQVIQF	19.19	818.465	7	1	819.473	1	38.3004	11631.5	138684	11514	20200124_Lum2_IO_U3000_OBJ40899_MHCpep_C1R_DDAonly_Sample_17	Q969Q0|RL36L_HUMAN;P83881|RL36A_HUMAN			4allele	Noallele	None
Sample_17	Noallele_None_04	DSYVGDEAQSK	40.67	1197.52	11	1.3	599.765	2	21.7008	467019	5484196	6433	20200124_Lum2_IO_U3000_OBJ40899_MHCpep_C1R_DDAonly_Sample_17	P60709|ACTB_HUMAN;P63267|ACTH_HUMAN;P68133|ACTS_HUMAN;P62736|ACTA_HUMAN;P63261|ACTG_HUMAN;P68032|ACTC_HUMAN			4allele	Noallele	None
Sample_17	Noallele_None_04	PEPTKSAPAPK	26.29	1121.61	11	1	561.812	2	14.9747	17759.9	286487	4395	20200124_Lum2_IO_U3000_OBJ40899_MHCpep_C1R_DDAonly_Sample_17	P58876|H2B1D_HUMAN			4allele	Noallele	None
Sample_17	Noallele_None_04	SIVHRKC(+57.02)F	23.11	1045.55	8	-0.1	349.524	3	16.9104	40824.7	604195	4978	20200124_Lum2_IO_U3000_OBJ40899_MHCpep_C1R_DDAonly_Sample_17	P60709|ACTB_HUMAN;Q9BYX7|ACTBM_HUMAN;Q6S8J3|POTEE_HUMAN;P63267|ACTH_HUMAN;P68133|ACTS_HUMAN;P62736|ACTA_HUMAN;P0CG39|POTEJ_HUMAN;P63261|ACTG_HUMAN;P68032|ACTC_HUMAN;P0CG38|POTEI_HUMAN	Carbamidomethylation	C7:Carbamidomethylation:1000.00	4allele	Noallele	None
Sample_17	Noallele_None_04	INEPTAAALAYGLDK	40.29	1545.8	15	1.2	773.91	2	61.5796	28002.2	278393	18531	20200124_Lum2_IO_U3000_OBJ40899_MHCpep_C1R_DDAonly_Sample_17	P38646|GRP75_HUMAN			4allele	Noallele	None
Sample_17	Noallele_None_04	AALRPLVKPK	42.53	1091.72	10	1	364.914	3	20.7836	264518	3396594	6148	20200124_Lum2_IO_U3000_OBJ40899_MHCpep_C1R_DDAonly_Sample_17	P62910|RL32_HUMAN			4allele	Noallele	None
Sample_17	Noallele_None_04	TWNSVKGKK	16.19	1046.59	9	-7.1	524.297	2	26.7535	97011.7	1062542	7991	20200124_Lum2_IO_U3000_OBJ40899_MHCpep_C1R_DDAonly_Sample_17	P02788|TRFL_HUMAN;P02788-2|TRFL_HUMAN			4allele	Noallele	None
Sample_17	Noallele_None_04	PVAPTVLIFPPAAD	17.59	1406.78	14	1.4	704.399	2	97.537	45491.8	26146.1	29280	20200124_Lum2_IO_U3000_OBJ40899_MHCpep_C1R_DDAonly_Sample_17	P01840|KAC4_RABIT			4allele	Noallele	None
Sample_17	Noallele_None_04	VVFRDPYRFK	19.92	1325.72	10	1.1	442.916	3	38.465	19601.6	238188	11566	20200124_Lum2_IO_U3000_OBJ40899_MHCpep_C1R_DDAonly_Sample_17	P62917|RL8_HUMAN			4allele	Noallele	None
Sample_17	Noallele_None_04	RPIPQWI	24.3	908.523	7	2.2	455.27	2	54.8998	63528.4	385374	16505	20200124_Lum2_IO_U3000_OBJ40899_MHCpep_C1R_DDAonly_Sample_17	P62891|RL39_HUMAN;Q96EH5|RL39L_HUMAN;Q59GN2|R39L5_HUMAN			4allele	Noallele	None
Sample_17	Noallele_None_04	VVRHQLLKT	40.64	1092.68	9	0.7	365.233	3	17.3901	366413	5641822	5118	20200124_Lum2_IO_U3000_OBJ40899_MHCpep_C1R_DDAonly_Sample_17	P15954|COX7C_HUMAN			4allele	Noallele	None
Sample_17	Noallele_None_04	DAGTIAGLNVLR	31.58	1198.67	12	1.5	600.342	2	63.9689	18337.6	183881	19248	20200124_Lum2_IO_U3000_OBJ40899_MHCpep_C1R_DDAonly_Sample_17	P11142-2|HSP7C_HUMAN;P11142|HSP7C_HUMAN			4allele	Noallele	None
Sample_17	Noallele_None_04	RVATWFNQPARK	28.97	1472.8	12	0.7	491.941	3	27.5394	79273.6	799283	8224	20200124_Lum2_IO_U3000_OBJ40899_MHCpep_C1R_DDAonly_Sample_17	P26373-2|RL13_HUMAN;P26373|RL13_HUMAN			4allele	Noallele	None
Sample_17	Noallele_None_04	NEPTAAAIAYGLDK	20.5	1432.72	14	0.8	717.368	2	53.5604	6282.49	66166.7	16130	20200124_Lum2_IO_U3000_OBJ40899_MHCpep_C1R_DDAonly_Sample_17	P11021|BIP_HUMAN;P54652|HSP72_HUMAN;P34931|HS71L_HUMAN;P11142-2|HSP7C_HUMAN;P11142|HSP7C_HUMAN			4allele	Noallele	None
Sample_17	Noallele_None_04	LGMESC(+57.02)GIHETTF	37.5	1480.63	13	0.6	741.324	2	52.6851	28882.5	322035	15864	20200124_Lum2_IO_U3000_OBJ40899_MHCpep_C1R_DDAonly_Sample_17	P60709|ACTB_HUMAN;Q6S8J3|POTEE_HUMAN;A5A3E0|POTEF_HUMAN;P0CG39|POTEJ_HUMAN;P63261|ACTG_HUMAN;P0CG38|POTEI_HUMAN	Carbamidomethylation	C6:Carbamidomethylation:1000.00	4allele	Noallele	None
Sample_17	Noallele_None_04	AVAEEVNAILK	24.43	1155.65	11	1	578.833	2	54.9338	7530.73	52340.4	16546	20200124_Lum2_IO_U3000_OBJ40899_MHCpep_C1R_DDAonly_Sample_17	Q16849-2|PTPRN_HUMAN;Q92932-3|PTPR2_HUMAN;Q92932|PTPR2_HUMAN;Q92932-2|PTPR2_HUMAN;Q16849|PTPRN_HUMAN;Q16849-3|PTPRN_HUMAN;Q92932-4|PTPR2_HUMAN			4allele	Noallele	None
Sample_17	Noallele_None_04	DLDYDFQRD	29.3	1185.49	9	0.5	593.755	2	47.7887	7244.84	75124.3	14400	20200124_Lum2_IO_U3000_OBJ40899_MHCpep_C1R_DDAonly_Sample_17	P07910-4|HNRPC_HUMAN;P07910-2|HNRPC_HUMAN;P07910|HNRPC_HUMAN;P07910-3|HNRPC_HUMAN			4allele	Noallele	None
Sample_17	Noallele_None_04	SSHKTFRIKRFLAK	16.12	1718.01	14	0.2	430.51	4	23.3603	115553	347370	6942	20200124_Lum2_IO_U3000_OBJ40899_MHCpep_C1R_DDAonly_Sample_17	P62891|RL39_HUMAN			4allele	Noallele	None
Sample_17	Noallele_None_04	SKERSGVSL	19.53	961.519	9	0.4	481.767	2	17.0431	9920.95	124727	5024	20200124_Lum2_IO_U3000_OBJ40899_MHCpep_C1R_DDAonly_Sample_17	P10412|H14_HUMAN;P16403|H12_HUMAN;P16402|H13_HUMAN			4allele	Noallele	None
Sample_17	Noallele_None_04	SC(+57.02)AEWVSLSK	25.91	1165.54	10	1.2	583.78	2	44.3258	9437.94	96395.9	13335	20200124_Lum2_IO_U3000_OBJ40899_MHCpep_C1R_DDAonly_Sample_17	O75947-2|ATP5H_HUMAN;O75947|ATP5H_HUMAN	Carbamidomethylation	C2:Carbamidomethylation:1000.00	4allele	Noallele	None
Sample_17	Noallele_None_04	DPYGVAVGGTVGHC(+57.02)L	26.74	1500.7	15	1.2	751.36	2	58.971	11299.7	95582.7	17750	20200124_Lum2_IO_U3000_OBJ40899_MHCpep_C1R_DDAonly_Sample_17	Q9HC07|TM165_HUMAN;Q9HC07-2|TM165_HUMAN	Carbamidomethylation	C14:Carbamidomethylation:1000.00	4allele	Noallele	None
Sample_17	Noallele_None_04	LADPSAFVAAAPVAA	28.47	1369.72	15	0.6	685.87	2	74.795	2113.02	25269.6	22513	20200124_Lum2_IO_U3000_OBJ40899_MHCpep_C1R_DDAonly_Sample_17	P05388|RLA0_HUMAN;P05388-2|RLA0_HUMAN;Q8NHW5|RLA0L_HUMAN			4allele	Noallele	None
Sample_17	Noallele_None_04	IDQKAVDSQILPK	37.74	1453.81	13	0.4	485.612	3	40.6467	55286.9	448492	12212	20200124_Lum2_IO_U3000_OBJ40899_MHCpep_C1R_DDAonly_Sample_17	Q02878|RL6_HUMAN			4allele	Noallele	None
Sample_17	Noallele_None_04	GKVKVGVNG	18.99	856.513	9	0.9	429.264	2	15.2855	9642.44	148645	4500	20200124_Lum2_IO_U3000_OBJ40899_MHCpep_C1R_DDAonly_Sample_17	P04406|G3P_HUMAN			4allele	Noallele	None
Sample_17	Noallele_None_04	ILQTFKTVA	26.66	1019.6	9	1.1	510.809	2	44.0471	8347.42	108267	13244	20200124_Lum2_IO_U3000_OBJ40899_MHCpep_C1R_DDAonly_Sample_17	Q9BUL8|PDC10_HUMAN			4allele	Noallele	None
Sample_17	Noallele_None_04	GTQTYIC(+57.02)NVNHKP	20.77	1530.72	13	0.5	511.249	3	26.5898	52966.2	625825	7945	20200124_Lum2_IO_U3000_OBJ40899_MHCpep_C1R_DDAonly_Sample_17	P01857|IGHG1_HUMAN;P0DOX5|IGG1_HUMAN	Carbamidomethylation	C7:Carbamidomethylation:1000.00	4allele	Noallele	None
Sample_17	Noallele_None_04	RKFVADGIFK	31.65	1179.68	10	1.6	394.233	3	33.9567	27857.5	269812	10189	20200124_Lum2_IO_U3000_OBJ40899_MHCpep_C1R_DDAonly_Sample_17	P23396-2|RS3_HUMAN;P23396|RS3_HUMAN			4allele	Noallele	None
Sample_17	Noallele_None_04	DSYVGDEAQSKR	18.89	1353.62	12	1.1	452.213	3	18.5102	13536.7	272710	5469	20200124_Lum2_IO_U3000_OBJ40899_MHCpep_C1R_DDAonly_Sample_17	P60709|ACTB_HUMAN;P63267|ACTH_HUMAN;P68133|ACTS_HUMAN;P62736|ACTA_HUMAN;P63261|ACTG_HUMAN;P68032|ACTC_HUMAN			4allele	Noallele	None
Sample_17	Noallele_None_04	PGHLQEGFGC(+57.02)VVTN	28.44	1513.7	14	0.9	757.857	2	46.3741	11257.2	154488	13948	20200124_Lum2_IO_U3000_OBJ40899_MHCpep_C1R_DDAonly_Sample_17	Q8NC51-2|PAIRB_HUMAN;Q8NC51-4|PAIRB_HUMAN;Q8NC51|PAIRB_HUMAN;Q8NC51-3|PAIRB_HUMAN	Carbamidomethylation	C10:Carbamidomethylation:1000.00	4allele	Noallele	None
Sample_17	Noallele_None_04	PVAPTVLIFPPAAD	20.8	1406.78	14	1.4	704.399	2	97.537	45491.8	26146.1	29483	20200124_Lum2_IO_U3000_OBJ40899_MHCpep_C1R_DDAonly_Sample_17	P01840|KAC4_RABIT			4allele	Noallele	None
Sample_17	Noallele_None_04	PVAPTVLIFPPAAD	20.99	1406.78	14	1.8	704.399	2	87.1888	1117786	786387	25488	20200124_Lum2_IO_U3000_OBJ40899_MHCpep_C1R_DDAonly_Sample_17	P01840|KAC4_RABIT			4allele	Noallele	None
Sample_17	Noallele_None_04	LLNNFYPRE	32.85	1164.59	9	-0.1	583.304	2	50.766	14876.8	129819	15285	20200124_Lum2_IO_U3000_OBJ40899_MHCpep_C1R_DDAonly_Sample_17	P0DOX7|IGK_HUMAN;P01834|IGKC_HUMAN			4allele	Noallele	None
Sample_17	Noallele_None_04	AGFAGDDAPR	37.91	975.441	10	0.9	488.728	2	24.0025	488078	5954676	7156	20200124_Lum2_IO_U3000_OBJ40899_MHCpep_C1R_DDAonly_Sample_17	P60709|ACTB_HUMAN;Q6S8J3|POTEE_HUMAN;P63267|ACTH_HUMAN;P68133|ACTS_HUMAN;P62736|ACTA_HUMAN;A5A3E0|POTEF_HUMAN;P0CG39|POTEJ_HUMAN;P63261|ACTG_HUMAN;P68032|ACTC_HUMAN;P0CG38|POTEI_HUMAN			4allele	Noallele	None
Sample_17	Noallele_None_04	RGILTLK	18.17	799.528	7	1.1	400.772	2	28.2951	1341099	13192648	8443	20200124_Lum2_IO_U3000_OBJ40899_MHCpep_C1R_DDAonly_Sample_17	P60709|ACTB_HUMAN;Q6S8J3|POTEE_HUMAN;P63267|ACTH_HUMAN;P68133|ACTS_HUMAN;P62736|ACTA_HUMAN;A5A3E0|POTEF_HUMAN;P0CG39|POTEJ_HUMAN;P63261|ACTG_HUMAN;P68032|ACTC_HUMAN;P0CG38|POTEI_HUMAN			4allele	Noallele	None
Sample_17	Noallele_None_04	GWSQDLFR	18.73	1007.48	8	1.6	504.749	2	55.2822	6512.82	66660	16651	20200124_Lum2_IO_U3000_OBJ40899_MHCpep_C1R_DDAonly_Sample_17	Q8N183|NDUF2_HUMAN			4allele	Noallele	None
Sample_17	Noallele_None_04	PVAPTVLIFPPAAD	21.59	1406.78	14	1.3	704.399	2	90.2822	534107	391502	25798	20200124_Lum2_IO_U3000_OBJ40899_MHCpep_C1R_DDAonly_Sample_17	P01840|KAC4_RABIT			4allele	Noallele	None
Sample_17	Noallele_None_04	GPVRLC(+57.02)P	24.73	797.422	7	0.9	399.719	2	30.4451	78682.2	419278	9084	20200124_Lum2_IO_U3000_OBJ40899_MHCpep_C1R_DDAonly_Sample_17	P12763|FETUA_BOVIN	Carbamidomethylation	C6:Carbamidomethylation:1000.00	4allele	Noallele	None
Sample_17	Noallele_None_04	PLPPPPPPP	23.43	907.517	9	0.9	454.766	2	45.7213	166624	243797	13831	20200124_Lum2_IO_U3000_OBJ40899_MHCpep_C1R_DDAonly_Sample_17	Q96JH7|VCIP1_HUMAN;O15054-1|KDM6B_HUMAN;Q68DA7-5|FMN1_HUMAN;Q70E73|RAPH1_HUMAN;Q12873-3|CHD3_HUMAN;Q08499|PDE4D_HUMAN;O15156|ZBT7B_HUMAN;Q86VE0|MYPOP_HUMAN;Q9UPS6|SET1B_HUMAN;O15156-2|ZBT7B_HUMAN;O15054|KDM6B_HUMAN;Q8IZL8|PELP1_HUMAN;Q9UPS6-2|SET1B_HUMAN			4allele	Noallele	None
Sample_17	Noallele_None_04	SKAKAVKVAKGLAW	29.4	1455.89	14	1.1	486.305	3	26.4256	47721.9	500321	7902	20200124_Lum2_IO_U3000_OBJ40899_MHCpep_C1R_DDAonly_Sample_17	Q9BRT6|LLPH_HUMAN			4allele	Noallele	None
Sample_17	Noallele_None_04	TIGISVDPRRRNK	19.14	1510.87	13	-0.6	378.724	4	24.5553	70960.5	436142	7313	20200124_Lum2_IO_U3000_OBJ40899_MHCpep_C1R_DDAonly_Sample_17	P26373|RL13_HUMAN			4allele	Noallele	None
Sample_17	Noallele_None_04	VM(+15.99)APRTLVL	17.79	1014.59	9	1.2	508.303	2	50.865	42942.9	206538	15311	20200124_Lum2_IO_U3000_OBJ40899_MHCpep_C1R_DDAonly_Sample_17	P01892|1A02_HUMAN	Oxidation (M)	M2:Oxidation (M):1001.00	4allele	Noallele	None
Sample_17	Noallele_None_04	RKGQVIQF	18.21	974.566	8	0.8	488.291	2	28.1973	721309	6773970	8414	20200124_Lum2_IO_U3000_OBJ40899_MHCpep_C1R_DDAonly_Sample_17	Q969Q0|RL36L_HUMAN;P83881|RL36A_HUMAN			4allele	Noallele	None
Sample_17	Noallele_None_04	PVAPTVLIFPPAAD	22.07	1406.78	14	2.1	704.399	2	90.859	510378	389832	26566	20200124_Lum2_IO_U3000_OBJ40899_MHCpep_C1R_DDAonly_Sample_17	P01840|KAC4_RABIT			4allele	Noallele	None
Sample_17	Noallele_None_04	IPIDATPIDDLD	16.1	1296.64	12	1.3	649.331	2	74.7118	4923.53	46201.9	22485	20200124_Lum2_IO_U3000_OBJ40899_MHCpep_C1R_DDAonly_Sample_17	O15042-2|SR140_HUMAN;O15042-3|SR140_HUMAN;O15042|SR140_HUMAN			4allele	Noallele	None
Sample_17	Noallele_None_04	LEKAKAKELATKLG	18.82	1498.91	14	1.4	500.644	3	22.967	17065.5	207596	6867	20200124_Lum2_IO_U3000_OBJ40899_MHCpep_C1R_DDAonly_Sample_17	P62424|RL7A_HUMAN			4allele	Noallele	None
Sample_17	Noallele_None_04	PVAPTVLIFPPAAD	22.19	1406.78	14	2.1	704.399	2	90.859	510378	389832	26715	20200124_Lum2_IO_U3000_OBJ40899_MHCpep_C1R_DDAonly_Sample_17	P01840|KAC4_RABIT			4allele	Noallele	None
Sample_17	Noallele_None_04	NVEWAKPSTN	30.32	1144.55	10	0.7	573.283	2	30.3944	39355.5	435129	9091	20200124_Lum2_IO_U3000_OBJ40899_MHCpep_C1R_DDAonly_Sample_17	O75821|EIF3G_HUMAN			4allele	Noallele	None
Sample_17	Noallele_None_04	QNRPIPQWIR	17.68	1306.73	10	1.3	436.583	3	40.7453	28377.2	274216	12259	20200124_Lum2_IO_U3000_OBJ40899_MHCpep_C1R_DDAonly_Sample_17	P62891|RL39_HUMAN;Q59GN2|R39L5_HUMAN			4allele	Noallele	None
Sample_17	Noallele_None_04	SGAVEC(+57.02)PAS	19.48	876.365	9	1.9	877.374	1	21.0944	15707.7	139831	6272	20200124_Lum2_IO_U3000_OBJ40899_MHCpep_C1R_DDAonly_Sample_17	P30050|RL12_HUMAN;P30050-2|RL12_HUMAN	Carbamidomethylation	C6:Carbamidomethylation:1000.00	4allele	Noallele	None
Sample_17	Noallele_None_04	GSLGDDFDANDEPD	20.55	1465.55	14	0.7	733.782	2	52.1087	10878.9	98201.8	15700	20200124_Lum2_IO_U3000_OBJ40899_MHCpep_C1R_DDAonly_Sample_17	Q15003-2|CND2_HUMAN;Q15003|CND2_HUMAN			4allele	Noallele	None
Sample_17	Noallele_None_04	EEEDVPGQAKDEL	22.98	1457.65	13	0.2	729.833	2	38.744	109661	950377	11632	20200124_Lum2_IO_U3000_OBJ40899_MHCpep_C1R_DDAonly_Sample_17	P27797|CALR_HUMAN			4allele	Noallele	None
Sample_17	Noallele_None_04	VDIINAKQ	22.45	899.508	8	1.4	450.762	2	29.4919	21543.3	280490	8842	20200124_Lum2_IO_U3000_OBJ40899_MHCpep_C1R_DDAonly_Sample_17	P60174-1|TPIS_HUMAN;P60174-4|TPIS_HUMAN;P60174|TPIS_HUMAN			4allele	Noallele	None
Sample_17	Noallele_None_04	YTEVLKTHGLLV	31.79	1371.78	12	2.4	686.897	2	54.4877	8001.71	98353.6	16411	20200124_Lum2_IO_U3000_OBJ40899_MHCpep_C1R_DDAonly_Sample_17	P40429|RL13A_HUMAN			4allele	Noallele	None
Sample_17	Noallele_None_04	PVAPTVLIFPPAAD	22.63	1406.78	14	2.1	704.399	2	90.859	510378	389832	26869	20200124_Lum2_IO_U3000_OBJ40899_MHCpep_C1R_DDAonly_Sample_17	P01840|KAC4_RABIT			4allele	Noallele	None
Sample_17	Noallele_None_04	VAYWRQAGLS	33.62	1149.59	10	0.5	575.804	2	45.2139	27623.3	286315	13591	20200124_Lum2_IO_U3000_OBJ40899_MHCpep_C1R_DDAonly_Sample_17	P56381|ATP5E_HUMAN;Q5VTU8|AT5EL_HUMAN			4allele	Noallele	None
Sample_17	Noallele_None_04	LRVAPEEHPVL	32.64	1258.7	11	0.1	420.575	3	41.2707	21681	228180	12403	20200124_Lum2_IO_U3000_OBJ40899_MHCpep_C1R_DDAonly_Sample_17	P60709|ACTB_HUMAN;A5A3E0|POTEF_HUMAN;P63261|ACTG_HUMAN			4allele	Noallele	None
Sample_17	Noallele_None_04	VFFTC(+57.02)NAC(+57.02)GESVK	34.06	1517.66	13	0.7	759.84	2	44.3754	3588.2	62697.9	13348	20200124_Lum2_IO_U3000_OBJ40899_MHCpep_C1R_DDAonly_Sample_17	Q9NX58|LYAR_HUMAN	Carbamidomethylation; Carbamidomethylation	C5:Carbamidomethylation:1000.00;C8:Carbamidomethylation:1000.00	4allele	Noallele	None
Sample_17	Noallele_None_04	MTGYGMPRQIL	37.91	1265.63	11	1.4	633.821	2	57.8131	17724.7	162052	17402	20200124_Lum2_IO_U3000_OBJ40899_MHCpep_C1R_DDAonly_Sample_17	P37802-2|TAGL2_HUMAN;P37802|TAGL2_HUMAN			4allele	Noallele	None
Sample_17	Noallele_None_04	PSVPIQQFPTE	29.61	1241.63	11	0.4	621.822	2	61.4977	55035.7	520082	18505	20200124_Lum2_IO_U3000_OBJ40899_MHCpep_C1R_DDAonly_Sample_17	P08865|RSSA_HUMAN			4allele	Noallele	None
Sample_17	Noallele_None_04	SIVHRKC(+57.02)F	34.51	1045.55	8	-0.2	523.782	2	16.9114	12571.7	197338	4984	20200124_Lum2_IO_U3000_OBJ40899_MHCpep_C1R_DDAonly_Sample_17	P60709|ACTB_HUMAN;Q9BYX7|ACTBM_HUMAN;Q6S8J3|POTEE_HUMAN;P63267|ACTH_HUMAN;P68133|ACTS_HUMAN;P62736|ACTA_HUMAN;P0CG39|POTEJ_HUMAN;P63261|ACTG_HUMAN;P68032|ACTC_HUMAN;P0CG38|POTEI_HUMAN	Carbamidomethylation	C7:Carbamidomethylation:1000.00	4allele	Noallele	None
Sample_17	Noallele_None_04	SVARIAKLEK	17.86	1113.69	10	1.1	557.851	2	19.7857	25067.6	380993	5853	20200124_Lum2_IO_U3000_OBJ40899_MHCpep_C1R_DDAonly_Sample_17	P62424|RL7A_HUMAN			4allele	Noallele	None
Sample_17	Noallele_None_04	AVSEGTKAVTK	21.23	1089.6	11	0.4	545.809	2	14.3435	5041.13	91878.1	4213	20200124_Lum2_IO_U3000_OBJ40899_MHCpep_C1R_DDAonly_Sample_17	Q99880|H2B1L_HUMAN;Q8N257|H2B3B_HUMAN;P58876|H2B1D_HUMAN;Q99879|H2B1M_HUMAN			4allele	Noallele	None
Sample_17	Noallele_None_04	AAMLDTVVFK	31.56	1093.58	10	1	547.8	2	60.6826	54047.1	406815	18256	20200124_Lum2_IO_U3000_OBJ40899_MHCpep_C1R_DDAonly_Sample_17	O00487|PSDE_HUMAN			4allele	Noallele	None
Sample_17	Noallele_None_04	GPYPQGGYPQGPYPQ	30.25	1604.73	15	1.1	803.371	2	51.4505	33673	328276	15504	20200124_Lum2_IO_U3000_OBJ40899_MHCpep_C1R_DDAonly_Sample_17	Q7Z429|LFG1_HUMAN			4allele	Noallele	None
Sample_17	Noallele_None_04	PVAPTVLIFPPAAD	24.81	1406.78	14	1.8	704.399	2	87.1888	1117786	786387	26566	20200124_Lum2_IO_U3000_OBJ40899_MHCpep_C1R_DDAonly_Sample_17	P01840|KAC4_RABIT			4allele	Noallele	None
Sample_17	Noallele_None_04	RMTDQEAIQDL	21.3	1318.62	11	1.2	660.317	2	45.4923	44170.3	507557	13678	20200124_Lum2_IO_U3000_OBJ40899_MHCpep_C1R_DDAonly_Sample_17	P06748-2|NPM_HUMAN;P06748|NPM_HUMAN			4allele	Noallele	None
Sample_17	Noallele_None_04	ENLPGVDPNNEAIRN	20.96	1650.8	15	0.8	826.406	2	45.0492	6011.75	128002	13556	20200124_Lum2_IO_U3000_OBJ40899_MHCpep_C1R_DDAonly_Sample_17	P55036|PSMD4_HUMAN			4allele	Noallele	None
Sample_17	Noallele_None_04	SLIGKKGQQKTV	18.16	1285.77	12	-0.2	429.598	3	16.3352	93071.7	1534101	4811	20200124_Lum2_IO_U3000_OBJ40899_MHCpep_C1R_DDAonly_Sample_17	P0C0S5|H2AZ_HUMAN			4allele	Noallele	None
Sample_17	Noallele_None_04	LARHGLYEK	29.36	1085.6	9	-0.1	362.873	3	15.5648	19269.5	351205	4578	20200124_Lum2_IO_U3000_OBJ40899_MHCpep_C1R_DDAonly_Sample_17	P62847|RS24_HUMAN;P62847-3|RS24_HUMAN;P62847-2|RS24_HUMAN;P62847-4|RS24_HUMAN			4allele	Noallele	None
Sample_17	Noallele_None_04	PKSKELVSSS	20.84	1060.58	10	0.1	531.295	2	14.4794	8256.97	79703.4	4248	20200124_Lum2_IO_U3000_OBJ40899_MHCpep_C1R_DDAonly_Sample_17	P53999|TCP4_HUMAN			4allele	Noallele	None
Sample_17	Noallele_None_04	MLEENTNILK	17.45	1203.62	10	1.7	602.817	2	45.1478	5851.79	78921.1	13600	20200124_Lum2_IO_U3000_OBJ40899_MHCpep_C1R_DDAonly_Sample_17	Q9NYL9|TMOD3_HUMAN			4allele	Noallele	None
Sample_17	Noallele_None_04	AQAAAPASVPAQAPK	34.13	1376.74	15	1.9	689.379	2	30.2641	66519.6	759872	9050	20200124_Lum2_IO_U3000_OBJ40899_MHCpep_C1R_DDAonly_Sample_17	P47914|RL29_HUMAN			4allele	Noallele	None
Sample_17	Noallele_None_04	VLEETVQTMDTS	33.21	1351.62	12	0.8	676.817	2	49.4823	18707	170988	14894	20200124_Lum2_IO_U3000_OBJ40899_MHCpep_C1R_DDAonly_Sample_17	Q99436|PSB7_HUMAN			4allele	Noallele	None
Sample_17	Noallele_None_04	GYEPPVQESV	32.11	1103.51	10	1.4	552.765	2	47.5252	45767.7	406413	14305	20200124_Lum2_IO_U3000_OBJ40899_MHCpep_C1R_DDAonly_Sample_17	P61247|RS3A_HUMAN			4allele	Noallele	None
Sample_17	Noallele_None_04	SLIGKKGQQKTV	33.63	1285.77	12	-0.1	643.893	2	16.3352	19552.5	338663	4816	20200124_Lum2_IO_U3000_OBJ40899_MHCpep_C1R_DDAonly_Sample_17	P0C0S5|H2AZ_HUMAN			4allele	Noallele	None
Sample_17	Noallele_None_04	PVAPTVLIFPPAAD	25.24	1406.78	14	1.8	704.399	2	87.1888	1117786	786387	27405	20200124_Lum2_IO_U3000_OBJ40899_MHCpep_C1R_DDAonly_Sample_17	P01840|KAC4_RABIT			4allele	Noallele	None
Sample_17	Noallele_None_04	VLLPKKTESHHKA	29.87	1486.86	13	0.1	496.628	3	13.9017	39233.9	635874	4080	20200124_Lum2_IO_U3000_OBJ40899_MHCpep_C1R_DDAonly_Sample_17				4allele	Noallele	None
Sample_17	Noallele_None_04	TKEEVLQYC(+57.02)QEMYPE	27.67	1945.84	15	0.6	973.93	2	56.0231	12995.1	142970	16877	20200124_Lum2_IO_U3000_OBJ40899_MHCpep_C1R_DDAonly_Sample_17	Q06481-5|APLP2_HUMAN;Q06481-6|APLP2_HUMAN;Q06481|APLP2_HUMAN;Q06481-2|APLP2_HUMAN;Q06481-4|APLP2_HUMAN;Q06481-3|APLP2_HUMAN	Carbamidomethylation	C9:Carbamidomethylation:1000.00	4allele	Noallele	None
Sample_17	Noallele_None_04	ASAILRSQKPVMVK	27.58	1526.9	14	-0.3	509.973	3	28.0165	13282.7	176703	8381	20200124_Lum2_IO_U3000_OBJ40899_MHCpep_C1R_DDAonly_Sample_17	P46779|RL28_HUMAN			4allele	Noallele	None
Sample_17	Noallele_None_04	ADQRN(+0.98)GFIQSLKDD	27.3	1606.76	14	1	536.594	3	43.2573	18322.8	212905	13016	20200124_Lum2_IO_U3000_OBJ40899_MHCpep_C1R_DDAonly_Sample_17	P38507|SPA_STAAU	Deamidation (NQ)	N5:Deamidation (NQ):0.00	4allele	Noallele	None
Sample_17	Noallele_None_04	RSVPTWLK	22.8	985.571	8	0.8	493.793	2	32.4656	57874.6	582596	9729	20200124_Lum2_IO_U3000_OBJ40899_MHCpep_C1R_DDAonly_Sample_17	P62277|RS13_HUMAN			4allele	Noallele	None
Sample_17	Noallele_None_04	KLKKQKLMARE	32.11	1371.84	11	1.3	458.287	3	13.786	19483.6	494639	4048	20200124_Lum2_IO_U3000_OBJ40899_MHCpep_C1R_DDAonly_Sample_17	P18621-2|RL17_HUMAN;P18621|RL17_HUMAN			4allele	Noallele	None
Sample_17	Noallele_None_04	KTMLQC(+57.02)LKQNKNSE	17.42	1720.86	14	1.4	574.628	3	21.1761	23229.8	323178	6286	20200124_Lum2_IO_U3000_OBJ40899_MHCpep_C1R_DDAonly_Sample_17	Q92896-3|GSLG1_HUMAN;Q92896|GSLG1_HUMAN;Q92896-2|GSLG1_HUMAN	Carbamidomethylation	C6:Carbamidomethylation:1000.00	4allele	Noallele	None
Sample_17	Noallele_None_04	GHQQLYWSHPR	43.78	1407.68	11	0.9	470.234	3	22.5418	86002	1206700	6713	20200124_Lum2_IO_U3000_OBJ40899_MHCpep_C1R_DDAonly_Sample_17	P62273-2|RS29_HUMAN;P62273|RS29_HUMAN			4allele	Noallele	None
Sample_17	Noallele_None_04	ADEKLFEESD	23.61	1181.51	10	0.8	591.762	2	37.4971	10970.5	157009	11274	20200124_Lum2_IO_U3000_OBJ40899_MHCpep_C1R_DDAonly_Sample_17	O43719|HTSF1_HUMAN			4allele	Noallele	None
Sample_17	Noallele_None_04	SDDEKMPDLE	31.4	1177.48	10	0	589.748	2	39.1236	9011.62	91120.9	11751	20200124_Lum2_IO_U3000_OBJ40899_MHCpep_C1R_DDAonly_Sample_17	Q15185-3|TEBP_HUMAN;Q15185-2|TEBP_HUMAN;Q15185-4|TEBP_HUMAN;Q15185|TEBP_HUMAN			4allele	Noallele	None
Sample_17	Noallele_None_04	RTQAPTKASE	27.73	1087.56	10	1.2	544.789	2	13.5733	390016	3663249	3684	20200124_Lum2_IO_U3000_OBJ40899_MHCpep_C1R_DDAonly_Sample_17	P47914|RL29_HUMAN			4allele	Noallele	None
Sample_17	Noallele_None_04	VLLPKKTESHHKT	26.74	1516.87	13	0.3	506.632	3	13.8357	24345.6	456818	4065	20200124_Lum2_IO_U3000_OBJ40899_MHCpep_C1R_DDAonly_Sample_17	Q99878|H2A1J_HUMAN			4allele	Noallele	None
Sample_17	Noallele_None_04	AAQLAIRVTNPNAR	39.83	1493.84	14	1.1	498.955	3	36.0869	91428.8	731162	10821	20200124_Lum2_IO_U3000_OBJ40899_MHCpep_C1R_DDAonly_Sample_17	P62910|RL32_HUMAN			4allele	Noallele	None
Sample_17	Noallele_None_04	DESGPSIVHRKC(+57.02)F	18.39	1530.72	13	0.2	511.249	3	29.323	353889	2776752	8769	20200124_Lum2_IO_U3000_OBJ40899_MHCpep_C1R_DDAonly_Sample_17	P60709|ACTB_HUMAN;Q9BYX7|ACTBM_HUMAN;Q6S8J3|POTEE_HUMAN;P0CG39|POTEJ_HUMAN;P63261|ACTG_HUMAN;P0CG38|POTEI_HUMAN	Carbamidomethylation	C12:Carbamidomethylation:1000.00	4allele	Noallele	None
Sample_17	Noallele_None_04	GPISSILVNKYG	28.87	1246.69	12	1.2	624.354	2	58.0618	27567.6	188595	17460	20200124_Lum2_IO_U3000_OBJ40899_MHCpep_C1R_DDAonly_Sample_17	P53985|MOT1_HUMAN;P53985-2|MOT1_HUMAN			4allele	Noallele	None
Sample_17	Noallele_None_04	EDVKIYLDENYERIN	25.36	1911.92	15	1.3	638.315	3	57.7801	50921.8	371503	17392	20200124_Lum2_IO_U3000_OBJ40899_MHCpep_C1R_DDAonly_Sample_17	Q9NQX7-3|ITM2C_HUMAN;Q9NQX7-2|ITM2C_HUMAN;Q9NQX7|ITM2C_HUMAN			4allele	Noallele	None
Sample_17	Noallele_None_04	GLANIAILNNNLNT	16.27	1453.79	14	1.4	727.903	2	77.729	4197.04	50977.7	23383	20200124_Lum2_IO_U3000_OBJ40899_MHCpep_C1R_DDAonly_Sample_17	P20036|DPA1_HUMAN			4allele	Noallele	None
Sample_17	Noallele_None_04	AAQLAREIESSPQYR	29.11	1717.88	15	0.1	573.632	3	37.4808	15620.4	235691	11267	20200124_Lum2_IO_U3000_OBJ40899_MHCpep_C1R_DDAonly_Sample_17	Q8WWM7|ATX2L_HUMAN;Q8WWM7-3|ATX2L_HUMAN			4allele	Noallele	None
Sample_17	Noallele_None_04	AYIAHPKLGKRARAR	27.05	1707.02	15	0.6	570.013	3	16.2695	118854	1271662	4780	20200124_Lum2_IO_U3000_OBJ40899_MHCpep_C1R_DDAonly_Sample_17	P47914|RL29_HUMAN			4allele	Noallele	None
Sample_17	Noallele_None_04	VAETPDIKL	24.83	984.549	9	0	493.282	2	48.6751	5163.14	52474.6	14672	20200124_Lum2_IO_U3000_OBJ40899_MHCpep_C1R_DDAonly_Sample_17	P46782|RS5_HUMAN			4allele	Noallele	None
Sample_17	Noallele_None_04	SGQGAFGNMC(+57.02)R	28.7	1183.49	11	1	592.751	2	27.3288	8251.62	112713	8183	20200124_Lum2_IO_U3000_OBJ40899_MHCpep_C1R_DDAonly_Sample_17	P36578|RL4_HUMAN	Carbamidomethylation	C10:Carbamidomethylation:1000.00	4allele	Noallele	None
Sample_17	Noallele_None_04	DRIAKEEGA	28.1	987.499	9	0.9	494.757	2	14.4613	70779.6	800073	4240	20200124_Lum2_IO_U3000_OBJ40899_MHCpep_C1R_DDAonly_Sample_17	P39023|RL3_HUMAN			4allele	Noallele	None
Sample_17	Noallele_None_04	VVGRC(+57.02)LPTPK	18.63	1125.63	10	-0.3	376.218	3	25.1053	60813.9	328178	7465	20200124_Lum2_IO_U3000_OBJ40899_MHCpep_C1R_DDAonly_Sample_17	Q02543|RL18A_HUMAN	Carbamidomethylation	C5:Carbamidomethylation:1000.00	4allele	Noallele	None
Sample_17	Noallele_None_04	WVLQTDSQQ	22.58	1103.53	9	0.9	552.77	2	48.758	4071.35	65163	14697	20200124_Lum2_IO_U3000_OBJ40899_MHCpep_C1R_DDAonly_Sample_17	Q96AG4|LRC59_HUMAN			4allele	Noallele	None
Sample_17	Noallele_None_04	TSNFKVSASPLLYT	27.84	1526.8	14	2	764.408	2	63.3887	11922.4	119092	19065	20200124_Lum2_IO_U3000_OBJ40899_MHCpep_C1R_DDAonly_Sample_17	P02786|TFR1_HUMAN			4allele	Noallele	None
Sample_17	Noallele_None_04	GKYKEETIEKMQE	33.88	1611.78	13	1.3	538.268	3	22.7861	151158	1711673	6787	20200124_Lum2_IO_U3000_OBJ40899_MHCpep_C1R_DDAonly_Sample_17	P61254|RL26_HUMAN			4allele	Noallele	None
Sample_17	Noallele_None_04	SGQRKPATSYVR	25.35	1348.72	12	0.9	450.581	3	14.6607	8773.64	127295	4305	20200124_Lum2_IO_U3000_OBJ40899_MHCpep_C1R_DDAonly_Sample_17	P46779-3|RL28_HUMAN;P46779-2|RL28_HUMAN;P46779|RL28_HUMAN			4allele	Noallele	None
Sample_17	Noallele_None_04	SVARIAKLEK	29.65	1113.69	10	1.2	372.237	3	19.7867	175000	2364738	5845	20200124_Lum2_IO_U3000_OBJ40899_MHCpep_C1R_DDAonly_Sample_17	P62424|RL7A_HUMAN			4allele	Noallele	None
Sample_17	Noallele_None_04	AALRPLVKPKIVKK	34.76	1560.06	14	0.6	521.028	3	22.4008	352067	3371992	6658	20200124_Lum2_IO_U3000_OBJ40899_MHCpep_C1R_DDAonly_Sample_17	P62910|RL32_HUMAN			4allele	Noallele	None
Sample_17	Noallele_None_04	TKGTSSFGKRRNK	17.24	1465.81	13	1.4	367.461	4	5.1104	599702	261683	1648	20200124_Lum2_IO_U3000_OBJ40899_MHCpep_C1R_DDAonly_Sample_17	P61927|RL37_HUMAN			4allele	Noallele	None
Sample_17	Noallele_None_04	AVRPKVLMRLSK	20.14	1396.87	12	1.6	350.225	4	26.2612	18855.6	216098	7835	20200124_Lum2_IO_U3000_OBJ40899_MHCpep_C1R_DDAonly_Sample_17	P49207|RL34_HUMAN			4allele	Noallele	None
Sample_17	Noallele_None_04	NISPGAVQF	20.59	931.476	9	2	466.746	2	58.5095	7165.02	81382.6	17620	20200124_Lum2_IO_U3000_OBJ40899_MHCpep_C1R_DDAonly_Sample_17	Q8IVD9|NUDC3_HUMAN			4allele	Noallele	None
Sample_17	Noallele_None_04	AGLQFPVGR	19.82	943.524	9	0.4	472.769	2	48.5595	5654.34	65230.7	14631	20200124_Lum2_IO_U3000_OBJ40899_MHCpep_C1R_DDAonly_Sample_17	Q8IUE6|H2A2B_HUMAN;P0C0S5|H2AZ_HUMAN;P16104|H2AX_HUMAN;Q99878|H2A1J_HUMAN;Q71UI9|H2AV_HUMAN			4allele	Noallele	None
Sample_17	Noallele_None_04	EKKYFAATQFEPLA	35.42	1641.84	14	1.7	821.929	2	56.4978	14438.7	168220	17012	20200124_Lum2_IO_U3000_OBJ40899_MHCpep_C1R_DDAonly_Sample_17	Q9UIQ6-3|LCAP_HUMAN;Q9UIQ6|LCAP_HUMAN;Q9UIQ6-2|LCAP_HUMAN			4allele	Noallele	None
Sample_17	Noallele_None_04	EPNAAVPDEIPPL	17.8	1360.69	13	0.2	681.351	2	74.9609	5113.93	31447.2	22553	20200124_Lum2_IO_U3000_OBJ40899_MHCpep_C1R_DDAonly_Sample_17	P08238|HS90B_HUMAN			4allele	Noallele	None
Sample_17	Noallele_None_04	SSHKTFRIKRF	25.11	1405.79	11	1.2	469.606	3	17.9161	185894	2218642	5279	20200124_Lum2_IO_U3000_OBJ40899_MHCpep_C1R_DDAonly_Sample_17	P62891|RL39_HUMAN			4allele	Noallele	None
Sample_17	Noallele_None_04	QRKAAFKELQSTFK	28.46	1680.93	14	-0.5	561.317	3	27.9836	14586.7	120237	8388	20200124_Lum2_IO_U3000_OBJ40899_MHCpep_C1R_DDAonly_Sample_17	Q96C19|EFHD2_HUMAN			4allele	Noallele	None
Sample_17	Noallele_None_04	SVARIAKLEKAK	25.68	1312.82	12	0.7	438.614	3	17.8834	21770.4	336158	5278	20200124_Lum2_IO_U3000_OBJ40899_MHCpep_C1R_DDAonly_Sample_17	P62424|RL7A_HUMAN			4allele	Noallele	None
Sample_17	Noallele_None_04	KEEIIKTLSKEEETK	16.16	1803.98	15	0.7	602.335	3	27.8351	8448.26	93166.7	8340	20200124_Lum2_IO_U3000_OBJ40899_MHCpep_C1R_DDAonly_Sample_17	P84098|RL19_HUMAN			4allele	Noallele	None
Sample_17	Noallele_None_04	KAKMTDFDRFK	20.44	1385.71	11	-0.4	462.911	3	24.3997	40919.4	411109	7276	20200124_Lum2_IO_U3000_OBJ40899_MHCpep_C1R_DDAonly_Sample_17	P50914|RL14_HUMAN			4allele	Noallele	None
Sample_17	Noallele_None_04	GGMGGGMGGGMF	31.87	1014.37	12	-0.1	508.193	2	60.6697	7860.62	72537.1	18271	20200124_Lum2_IO_U3000_OBJ40899_MHCpep_C1R_DDAonly_Sample_17	P10809|CH60_HUMAN			4allele	Noallele	None
Sample_17	Noallele_None_04	GKC(+57.02)GLVPVLAENYK	25.54	1546.82	14	0	516.613	3	49.1363	8882.49	98635.3	14808	20200124_Lum2_IO_U3000_OBJ40899_MHCpep_C1R_DDAonly_Sample_17	P02788|TRFL_HUMAN;P02788-2|TRFL_HUMAN;Q29443|TRFE_BOVIN	Carbamidomethylation	C3:Carbamidomethylation:1000.00	4allele	Noallele	None
Sample_17	Noallele_None_04	AEPAVQRTLLE	16.07	1225.67	11	-0.3	613.84	2	43.3889	11138.4	114770	13061	20200124_Lum2_IO_U3000_OBJ40899_MHCpep_C1R_DDAonly_Sample_17	P14209-3|CD99_HUMAN;P14209|CD99_HUMAN			4allele	Noallele	None
Sample_17	Noallele_None_04	NDINILKC(+57.02)GSIR	28.27	1401.74	12	1.7	701.878	2	43.9808	18567.6	248290	13225	20200124_Lum2_IO_U3000_OBJ40899_MHCpep_C1R_DDAonly_Sample_17	Q92896-3|GSLG1_HUMAN;Q92896|GSLG1_HUMAN;Q92896-2|GSLG1_HUMAN	Carbamidomethylation	C8:Carbamidomethylation:1000.00	4allele	Noallele	None
Sample_17	Noallele_None_04	LMC(+57.02)NKSY	23.51	914.399	7	0.2	458.207	2	20.2766	8279.56	111528	6014	20200124_Lum2_IO_U3000_OBJ40899_MHCpep_C1R_DDAonly_Sample_17	P62910|RL32_HUMAN	Carbamidomethylation	C3:Carbamidomethylation:1000.00	4allele	Noallele	None
Sample_17	Noallele_None_04	SVPAQAPKRTQAPT	19.95	1450.79	14	2	726.403	2	19.8666	10028.1	182830	5887	20200124_Lum2_IO_U3000_OBJ40899_MHCpep_C1R_DDAonly_Sample_17	P47914|RL29_HUMAN			4allele	Noallele	None
Sample_17	Noallele_None_04	AVTKYTSAK	33.05	967.534	9	0.8	484.775	2	13.9847	24957.3	424288	4108	20200124_Lum2_IO_U3000_OBJ40899_MHCpep_C1R_DDAonly_Sample_17				4allele	Noallele	None
Sample_17	Noallele_None_04	TVTYTC(+57.02)NPGPERGVE	44.26	1678.76	15	0.7	840.389	2	34.4811	25839.3	308503	10350	20200124_Lum2_IO_U3000_OBJ40899_MHCpep_C1R_DDAonly_Sample_17	P20023-3|CR2_HUMAN;P20023-4|CR2_HUMAN;P20023|CR2_HUMAN	Carbamidomethylation	C6:Carbamidomethylation:1000.00	4allele	Noallele	None
Sample_17	Noallele_None_04	MSLKQTPLSR	23.54	1159.64	10	1.2	387.554	3	31.2646	41791.1	452750	9368	20200124_Lum2_IO_U3000_OBJ40899_MHCpep_C1R_DDAonly_Sample_17	P09497-2|CLCB_HUMAN;P09497|CLCB_HUMAN			4allele	Noallele	None
Sample_17	Noallele_None_04	KVLQATVVAVGSGSK	37.43	1442.85	15	1.2	481.956	3	33.9567	37267.2	340012	10187	20200124_Lum2_IO_U3000_OBJ40899_MHCpep_C1R_DDAonly_Sample_17	P61604|CH10_HUMAN			4allele	Noallele	None
Sample_17	Noallele_None_04	SMRKAQVSPQS	18.88	1217.62	11	0.8	609.817	2	15.0402	14995.3	234408	4421	20200124_Lum2_IO_U3000_OBJ40899_MHCpep_C1R_DDAonly_Sample_17	Q8IYB3|SRRM1_HUMAN;Q8IYB3-2|SRRM1_HUMAN			4allele	Noallele	None
Sample_17	Noallele_None_04	IKAIPQLQGYLR	27.69	1398.84	12	1.1	467.286	3	55.5787	24832.3	197606	16721	20200124_Lum2_IO_U3000_OBJ40899_MHCpep_C1R_DDAonly_Sample_17	Q02878|RL6_HUMAN			4allele	Noallele	None
Sample_17	Noallele_None_04	TQAPTKASE	20	931.461	9	0.6	466.738	2	13.8357	24047	370763	4063	20200124_Lum2_IO_U3000_OBJ40899_MHCpep_C1R_DDAonly_Sample_17	P47914|RL29_HUMAN			4allele	Noallele	None
Sample_17	Noallele_None_04	MQASIEKAH	31.74	1013.5	9	0.7	507.756	2	16.7437	52745.6	780172	4926	20200124_Lum2_IO_U3000_OBJ40899_MHCpep_C1R_DDAonly_Sample_17	P06748-3|NPM_HUMAN			4allele	Noallele	None
Sample_17	Noallele_None_04	PRKIEEIKDF	25.43	1273.7	10	-0.8	425.575	3	29.6729	27947.5	268652	8886	20200124_Lum2_IO_U3000_OBJ40899_MHCpep_C1R_DDAonly_Sample_17	P63173|RL38_HUMAN			4allele	Noallele	None
Sample_17	Noallele_None_04	SSHKTFRIKRFL	26.17	1518.88	12	1.1	380.727	4	28.099	28257.8	140031	8374	20200124_Lum2_IO_U3000_OBJ40899_MHCpep_C1R_DDAonly_Sample_17	P62891|RL39_HUMAN			4allele	Noallele	None
Sample_17	Noallele_None_04	SLVSKGTLVQ	22.56	1030.6	10	2	516.309	2	36.1849	9541.61	214709	10863	20200124_Lum2_IO_U3000_OBJ40899_MHCpep_C1R_DDAonly_Sample_17	P10412|H14_HUMAN;P16403|H12_HUMAN;P16402|H13_HUMAN;P16401|H15_HUMAN			4allele	Noallele	None
Sample_17	Noallele_None_04	ESGPSIVHRKC(+57.02)F	27.82	1415.7	12	1.4	354.932	4	24.9063	1012856	11586176	7409	20200124_Lum2_IO_U3000_OBJ40899_MHCpep_C1R_DDAonly_Sample_17	P60709|ACTB_HUMAN;Q9BYX7|ACTBM_HUMAN;Q6S8J3|POTEE_HUMAN;P0CG39|POTEJ_HUMAN;P63261|ACTG_HUMAN;P0CG38|POTEI_HUMAN	Carbamidomethylation	C11:Carbamidomethylation:1000.00	4allele	Noallele	None
Sample_17	Noallele_None_04	YFQINQDEEEEEDED	38.89	1930.72	15	1.6	966.37	2	53.3443	6873.84	75681.1	16071	20200124_Lum2_IO_U3000_OBJ40899_MHCpep_C1R_DDAonly_Sample_17	P35268|RL22_HUMAN			4allele	Noallele	None
Sample_17	Noallele_None_04	VDNDENEHQLSLR	21.37	1567.72	13	0	523.582	3	27.802	31981.9	390723	8313	20200124_Lum2_IO_U3000_OBJ40899_MHCpep_C1R_DDAonly_Sample_17	P06748-3|NPM_HUMAN;P06748-2|NPM_HUMAN;P06748|NPM_HUMAN			4allele	Noallele	None
Sample_17	Noallele_None_04	VDNDENEHQLSLR	25.26	1567.72	13	1	784.869	2	27.802	5498.66	95000.9	8324	20200124_Lum2_IO_U3000_OBJ40899_MHCpep_C1R_DDAonly_Sample_17	P06748-3|NPM_HUMAN;P06748-2|NPM_HUMAN;P06748|NPM_HUMAN			4allele	Noallele	None
Sample_17	Noallele_None_04	STESLQANVQRLK	20.34	1472.8	13	0.3	491.939	3	33.5974	24262.3	290395	10078	20200124_Lum2_IO_U3000_OBJ40899_MHCpep_C1R_DDAonly_Sample_17	P26373|RL13_HUMAN			4allele	Noallele	None
Sample_17	Noallele_None_04	FSLFGKKK	18.14	953.57	8	-0.3	477.792	2	24.7247	15051.1	163276	7375	20200124_Lum2_IO_U3000_OBJ40899_MHCpep_C1R_DDAonly_Sample_17	Q01082|SPTB2_HUMAN			4allele	Noallele	None
Sample_17	Noallele_None_04	SSHKTFRIKRFLAK	20.54	1718.01	14	-0.5	344.609	5	23.3933	135409	400738	7131	20200124_Lum2_IO_U3000_OBJ40899_MHCpep_C1R_DDAonly_Sample_17	P62891|RL39_HUMAN			4allele	Noallele	None
Sample_17	Noallele_None_04	ATDAVQILGGNGFN	16.51	1375.67	14	0.8	688.844	2	69.2629	5665.22	70367.3	20843	20200124_Lum2_IO_U3000_OBJ40899_MHCpep_C1R_DDAonly_Sample_17	P11310|ACADM_HUMAN;P11310-2|ACADM_HUMAN			4allele	Noallele	None
Sample_17	Noallele_None_04	LLADQAEAR	34.28	985.519	9	0.7	493.767	2	24.8757	88061.1	1182253	7418	20200124_Lum2_IO_U3000_OBJ40899_MHCpep_C1R_DDAonly_Sample_17	P84098|RL19_HUMAN			4allele	Noallele	None
Sample_17	Noallele_None_04	ESGPSIVHRKC(+57.02)F	31.32	1415.7	12	1.4	354.932	4	24.9063	1012856	11586176	7429	20200124_Lum2_IO_U3000_OBJ40899_MHCpep_C1R_DDAonly_Sample_17	P60709|ACTB_HUMAN;Q9BYX7|ACTBM_HUMAN;Q6S8J3|POTEE_HUMAN;P0CG39|POTEJ_HUMAN;P63261|ACTG_HUMAN;P0CG38|POTEI_HUMAN	Carbamidomethylation	C11:Carbamidomethylation:1000.00	4allele	Noallele	None
Sample_17	Noallele_None_04	APSRNGMVLKPH	28.52	1305.7	12	-0.1	436.24	3	19.0188	40762.8	426038	5617	20200124_Lum2_IO_U3000_OBJ40899_MHCpep_C1R_DDAonly_Sample_17	P26373-2|RL13_HUMAN;P26373|RL13_HUMAN			4allele	Noallele	None
Sample_17	Noallele_None_04	SLKVAPK	20.26	741.475	7	0.8	371.745	2	15.3671	15494.7	184678	4520	20200124_Lum2_IO_U3000_OBJ40899_MHCpep_C1R_DDAonly_Sample_17	P22695|QCR2_HUMAN			4allele	Noallele	None
Sample_17	Noallele_None_04	SSHKTFRIKRFLAK	25.53	1718.01	14	-0.5	344.609	5	23.3933	135409	400738	7097	20200124_Lum2_IO_U3000_OBJ40899_MHCpep_C1R_DDAonly_Sample_17	P62891|RL39_HUMAN			4allele	Noallele	None
Sample_17	Noallele_None_04	LANMISEPRISYGND	21.72	1678.8	15	0.5	840.407	2	58.0949	7948.59	103386	17489	20200124_Lum2_IO_U3000_OBJ40899_MHCpep_C1R_DDAonly_Sample_17	P05067-4|A4_HUMAN;P05067-9|A4_HUMAN;P05067-7|A4_HUMAN;P05067-6|A4_HUMAN;P05067-5|A4_HUMAN;P05067-3|A4_HUMAN;P05067-10|A4_HUMAN;P05067|A4_HUMAN;P05067-11|A4_HUMAN;P05067-8|A4_HUMAN			4allele	Noallele	None
Sample_17	Noallele_None_04	NSFRYNGLIHR	30.7	1375.71	11	1.1	459.578	3	32.0417	20765.2	252663	9613	20200124_Lum2_IO_U3000_OBJ40899_MHCpep_C1R_DDAonly_Sample_17	P46779-3|RL28_HUMAN;P46779-4|RL28_HUMAN;P46779-2|RL28_HUMAN;P46779|RL28_HUMAN;P46779-5|RL28_HUMAN			4allele	Noallele	None
Sample_17	Noallele_None_04	RMFGGPGTASRPSSS	19.61	1493.7	15	0.1	498.909	3	23.9211	24220	309533	7136	20200124_Lum2_IO_U3000_OBJ40899_MHCpep_C1R_DDAonly_Sample_17	P08670|VIME_HUMAN			4allele	Noallele	None
Sample_17	Noallele_None_04	MQKEITALAPSTMK	34.81	1547.81	14	1	774.911	2	41.0069	105170	1037022	12313	20200124_Lum2_IO_U3000_OBJ40899_MHCpep_C1R_DDAonly_Sample_17	P60709|ACTB_HUMAN;P63267|ACTH_HUMAN;P68133|ACTS_HUMAN;P62736|ACTA_HUMAN;P63261|ACTG_HUMAN;P68032|ACTC_HUMAN			4allele	Noallele	None
Sample_17	Noallele_None_04	NSFRYNGLIHRK	19.14	1503.81	12	1	502.276	3	24.0189	15718.3	189213	7187	20200124_Lum2_IO_U3000_OBJ40899_MHCpep_C1R_DDAonly_Sample_17	P46779-3|RL28_HUMAN;P46779-4|RL28_HUMAN;P46779-2|RL28_HUMAN;P46779|RL28_HUMAN;P46779-5|RL28_HUMAN			4allele	Noallele	None
Sample_17	Noallele_None_04	PAPDAAPAPASISL	19.03	1276.67	14	0.8	639.341	2	64.4162	2484.38	28330.2	19384	20200124_Lum2_IO_U3000_OBJ40899_MHCpep_C1R_DDAonly_Sample_17	Q9H8Y5|ANKZ1_HUMAN			4allele	Noallele	None
Sample_17	Noallele_None_04	KLMQVVPQET	20.99	1171.63	10	1.3	586.822	2	41.4348	12998.3	189083	12460	20200124_Lum2_IO_U3000_OBJ40899_MHCpep_C1R_DDAonly_Sample_17	Q01650|LAT1_HUMAN			4allele	Noallele	None
Sample_17	Noallele_None_04	IIEPSLRQLA	19.65	1138.67	10	0.9	570.343	2	56.3496	45543.7	373911	16961	20200124_Lum2_IO_U3000_OBJ40899_MHCpep_C1R_DDAonly_Sample_17	P62987|RL40_HUMAN			4allele	Noallele	None
Sample_17	Noallele_None_04	PLAKDLLHPSPEEEK	44.1	1701.89	15	0.8	568.306	3	35.8104	30177.5	421009	10742	20200124_Lum2_IO_U3000_OBJ40899_MHCpep_C1R_DDAonly_Sample_17	P42677|RS27_HUMAN			4allele	Noallele	None
Sample_17	Noallele_None_04	KGFVLHK	19.84	827.502	7	0.6	414.758	2	16.4361	21459.8	335489	4841	20200124_Lum2_IO_U3000_OBJ40899_MHCpep_C1R_DDAonly_Sample_17	Q8NC51-2|PAIRB_HUMAN;Q8NC51-4|PAIRB_HUMAN;Q8NC51|PAIRB_HUMAN;Q8NC51-3|PAIRB_HUMAN			4allele	Noallele	None
Sample_17	Noallele_None_04	ANVAKAGLVDDFEKK	35.93	1603.86	15	1.1	535.627	3	34.2693	50904.1	558417	10283	20200124_Lum2_IO_U3000_OBJ40899_MHCpep_C1R_DDAonly_Sample_17	O75947-2|ATP5H_HUMAN;O75947|ATP5H_HUMAN			4allele	Noallele	None
Sample_17	Noallele_None_04	GTIKLLNENSYVPR	39.94	1602.87	14	1	535.299	3	50.4524	43135.2	402614	15184	20200124_Lum2_IO_U3000_OBJ40899_MHCpep_C1R_DDAonly_Sample_17	P02786|TFR1_HUMAN			4allele	Noallele	None
Sample_17	Noallele_None_04	ESGPSIVHRKC(+57.02)F	32.79	1415.7	12	1	472.907	3	24.9076	2043717	22932348	7411	20200124_Lum2_IO_U3000_OBJ40899_MHCpep_C1R_DDAonly_Sample_17	P60709|ACTB_HUMAN;Q9BYX7|ACTBM_HUMAN;Q6S8J3|POTEE_HUMAN;P0CG39|POTEJ_HUMAN;P63261|ACTG_HUMAN;P0CG38|POTEI_HUMAN	Carbamidomethylation	C11:Carbamidomethylation:1000.00	4allele	Noallele	None
Sample_17	Noallele_None_04	IVKPVKVSAPRVGGK	17.7	1533.97	15	0.4	512.331	3	25.8394	45397.6	347775	7711	20200124_Lum2_IO_U3000_OBJ40899_MHCpep_C1R_DDAonly_Sample_17	P83731|RL24_HUMAN			4allele	Noallele	None
Sample_17	Noallele_None_04	SVGGAC(+57.02)VLVA	27.28	931.48	10	0.8	466.748	2	51.3858	24204	351208	15499	20200124_Lum2_IO_U3000_OBJ40899_MHCpep_C1R_DDAonly_Sample_17	P46776|RL27A_HUMAN	Carbamidomethylation	C6:Carbamidomethylation:1000.00	4allele	Noallele	None
Sample_17	Noallele_None_04	IPPPPPPPP	21.79	907.517	9	0.7	454.766	2	43.9483	122504	185003	13626	20200124_Lum2_IO_U3000_OBJ40899_MHCpep_C1R_DDAonly_Sample_17	P49750|YLPM1_HUMAN;P49750-1|YLPM1_HUMAN;P49750-3|YLPM1_HUMAN;Q8TF74|WIPF2_HUMAN			4allele	Noallele	None
Sample_17	Noallele_None_04	QANNAKAM	18.36	846.402	8	1.1	424.209	2	11.4812	260757	904465	3484	20200124_Lum2_IO_U3000_OBJ40899_MHCpep_C1R_DDAonly_Sample_17	P47914|RL29_HUMAN			4allele	Noallele	None
Sample_17	Noallele_None_04	NKELDPIQKL	25.92	1196.68	10	0.7	599.346	2	39.3893	18203.6	168089	11839	20200124_Lum2_IO_U3000_OBJ40899_MHCpep_C1R_DDAonly_Sample_17	P18859|ATP5J_HUMAN;P18859-2|ATP5J_HUMAN			4allele	Noallele	None
Sample_17	Noallele_None_04	RQC(+57.02)FRQY	19.26	1056.49	7	0.5	529.254	2	16.9778	8262.88	146933	4998	20200124_Lum2_IO_U3000_OBJ40899_MHCpep_C1R_DDAonly_Sample_17	P62273-2|RS29_HUMAN;P62273|RS29_HUMAN	Carbamidomethylation	C3:Carbamidomethylation:1000.00	4allele	Noallele	None
Sample_17	Noallele_None_04	QRLLARAEK	24.09	1083.65	9	0.8	362.225	3	15.4657	52352.5	823859	4545	20200124_Lum2_IO_U3000_OBJ40899_MHCpep_C1R_DDAonly_Sample_17	P62424|RL7A_HUMAN			4allele	Noallele	None
Sample_17	Noallele_None_04	LPPPPPPPP	17.31	907.517	9	0.9	454.766	2	43.8341	12813.8	57259.3	13140	20200124_Lum2_IO_U3000_OBJ40899_MHCpep_C1R_DDAonly_Sample_17	Q7Z7A4-4|PXK_HUMAN;Q7Z7A4|PXK_HUMAN;O15054-1|KDM6B_HUMAN;Q7Z7A4-7|PXK_HUMAN;Q5VUA4|ZN318_HUMAN;Q70E73|RAPH1_HUMAN;Q9NP73|ALG13_HUMAN;Q9NP73-3|ALG13_HUMAN;Q7Z7A4-5|PXK_HUMAN;O15156|ZBT7B_HUMAN;Q86VE0|MYPOP_HUMAN;Q9UPS6|SET1B_HUMAN;P55196|AFAD_HUMAN;Q8IZL8|PELP1_HUMAN;Q9UPS6-2|SET1B_HUMAN;P55196-2|AFAD_HUMAN;Q7Z5R6|AB1IP_HUMAN;Q68DA7-5|FMN1_HUMAN;P55196-3|AFAD_HUMAN;Q7Z7A4-3|PXK_HUMAN;P55196-5|AFAD…			4allele	Noallele	None
Sample_17	Noallele_None_04	LPPPPPPPP	21.79	907.517	9	0.7	454.766	2	43.9483	122504	185003	13626	20200124_Lum2_IO_U3000_OBJ40899_MHCpep_C1R_DDAonly_Sample_17	Q7Z7A4-4|PXK_HUMAN;Q7Z7A4|PXK_HUMAN;O15054-1|KDM6B_HUMAN;Q7Z7A4-7|PXK_HUMAN;Q5VUA4|ZN318_HUMAN;Q70E73|RAPH1_HUMAN;Q9NP73|ALG13_HUMAN;Q9NP73-3|ALG13_HUMAN;Q7Z7A4-5|PXK_HUMAN;O15156|ZBT7B_HUMAN;Q86VE0|MYPOP_HUMAN;Q9UPS6|SET1B_HUMAN;P55196|AFAD_HUMAN;Q8IZL8|PELP1_HUMAN;Q9UPS6-2|SET1B_HUMAN;P55196-2|AFAD_HUMAN;Q7Z5R6|AB1IP_HUMAN;Q68DA7-5|FMN1_HUMAN;P55196-3|AFAD_HUMAN;Q7Z7A4-3|PXK_HUMAN;P55196-5|AFAD…			4allele	Noallele	None
Sample_17	Noallele_None_04	LPPPPPPPP	23.04	907.517	9	0.7	454.766	2	43.9483	122504	185003	13784	20200124_Lum2_IO_U3000_OBJ40899_MHCpep_C1R_DDAonly_Sample_17	Q7Z7A4-4|PXK_HUMAN;Q7Z7A4|PXK_HUMAN;O15054-1|KDM6B_HUMAN;Q7Z7A4-7|PXK_HUMAN;Q5VUA4|ZN318_HUMAN;Q70E73|RAPH1_HUMAN;Q9NP73|ALG13_HUMAN;Q9NP73-3|ALG13_HUMAN;Q7Z7A4-5|PXK_HUMAN;O15156|ZBT7B_HUMAN;Q86VE0|MYPOP_HUMAN;Q9UPS6|SET1B_HUMAN;P55196|AFAD_HUMAN;Q8IZL8|PELP1_HUMAN;Q9UPS6-2|SET1B_HUMAN;P55196-2|AFAD_HUMAN;Q7Z5R6|AB1IP_HUMAN;Q68DA7-5|FMN1_HUMAN;P55196-3|AFAD_HUMAN;Q7Z7A4-3|PXK_HUMAN;P55196-5|AFAD…			4allele	Noallele	None
Sample_17	Noallele_None_04	TGTIKLLNEN(+0.98)SYVPR	28.7	1704.9	15	-0.1	569.309	3	53.8272	23004.6	128955	16228	20200124_Lum2_IO_U3000_OBJ40899_MHCpep_C1R_DDAonly_Sample_17	P02786|TFR1_HUMAN	Deamidation (NQ)	N10:Deamidation (NQ):22.85	4allele	Noallele	None
Sample_17	Noallele_None_04	LAPDYDALDVANK	29.49	1403.69	13	0.5	702.854	2	53.0479	53054.2	509420	15968	20200124_Lum2_IO_U3000_OBJ40899_MHCpep_C1R_DDAonly_Sample_17	P62750|RL23A_HUMAN			4allele	Noallele	None
Sample_17	Noallele_None_04	WSEGVQVPSV	16.85	1086.53	10	1.5	544.275	2	64.4494	10877.1	73822.4	19374	20200124_Lum2_IO_U3000_OBJ40899_MHCpep_C1R_DDAonly_Sample_17	P08865|RSSA_HUMAN			4allele	Noallele	None
Sample_17	Noallele_None_04	RRFVNVVPTFG	17.49	1290.72	11	0.3	431.247	3	52.0905	59492.7	424071	15679	20200124_Lum2_IO_U3000_OBJ40899_MHCpep_C1R_DDAonly_Sample_17	P62861|RS30_HUMAN			4allele	Noallele	None
Sample_17	Noallele_None_04	FDEFFSAGC(+57.02)APGSPR	45.63	1643.7	15	1.1	822.86	2	58.4119	24320.6	242481	17582	20200124_Lum2_IO_U3000_OBJ40899_MHCpep_C1R_DDAonly_Sample_17	Q29443|TRFE_BOVIN	Carbamidomethylation	C9:Carbamidomethylation:1000.00	4allele	Noallele	None
Sample_17	Noallele_None_04	TGTIKLLNEN(+0.98)SYVPR	42.63	1704.9	15	1	569.309	3	52.5849	22485.7	257792	15839	20200124_Lum2_IO_U3000_OBJ40899_MHCpep_C1R_DDAonly_Sample_17	P02786|TFR1_HUMAN	Deamidation (NQ)	N10:Deamidation (NQ):60.92	4allele	Noallele	None
Sample_17	Noallele_None_04	SSHKTFR	28.51	861.446	7	0.7	431.73	2	3.8519	285033	108089	1359	20200124_Lum2_IO_U3000_OBJ40899_MHCpep_C1R_DDAonly_Sample_17	P62891|RL39_HUMAN			4allele	Noallele	None
Sample_17	Noallele_None_04	DDDNTYSRELFEEMR	26.65	1918.8	15	1.2	640.608	3	61.0666	6759.09	71572.4	18377	20200124_Lum2_IO_U3000_OBJ40899_MHCpep_C1R_DDAonly_Sample_17	O94766|B3GA3_HUMAN;O94766-2|B3GA3_HUMAN			4allele	Noallele	None
Sample_17	Noallele_None_04	ALKASAPAPGHH	20.05	1155.62	12	0.9	386.213	3	15.7457	27623.8	343691	4627	20200124_Lum2_IO_U3000_OBJ40899_MHCpep_C1R_DDAonly_Sample_17	P56378-2|ATP68_HUMAN;P56378|ATP68_HUMAN			4allele	Noallele	None
Sample_17	Noallele_None_04	SLLQ(+0.98)PLN(+0.98)VKVD	16.47	1226.68	11	2.1	614.346	2	70.19	6175.09	80423.7	21120	20200124_Lum2_IO_U3000_OBJ40899_MHCpep_C1R_DDAonly_Sample_17	P35908|K22E_HUMAN	Deamidation (NQ); Deamidation (NQ)	Q4:Deamidation (NQ):1001.00;N7:Deamidation (NQ):1001.00	4allele	Noallele	None
Sample_17	Noallele_None_04	AITGASLADIMAK	26.53	1260.67	13	1.3	631.346	2	63.2222	4234.25	50235.9	19024	20200124_Lum2_IO_U3000_OBJ40899_MHCpep_C1R_DDAonly_Sample_17	P83731|RL24_HUMAN			4allele	Noallele	None
Sample_17	Noallele_None_04	ALKASAPAPGHH	21.55	1155.62	12	0.9	578.815	2	15.7457	7999.4	125944	4646	20200124_Lum2_IO_U3000_OBJ40899_MHCpep_C1R_DDAonly_Sample_17	P56378-2|ATP68_HUMAN;P56378|ATP68_HUMAN			4allele	Noallele	None
Sample_17	Noallele_None_04	NADPLKVYPPLK	17.55	1353.77	12	0.3	452.263	3	48.231	10538	76269.9	14538	20200124_Lum2_IO_U3000_OBJ40899_MHCpep_C1R_DDAonly_Sample_17	P04233-2|HG2A_HUMAN;P04233|HG2A_HUMAN			4allele	Noallele	None
Sample_17	Noallele_None_04	NRIIKNEVKKLQK	34.74	1610	13	1.2	537.674	3	18.2133	57815.3	646219	5369	20200124_Lum2_IO_U3000_OBJ40899_MHCpep_C1R_DDAonly_Sample_17	P50914|RL14_HUMAN			4allele	Noallele	None
Sample_17	Noallele_None_04	HPTDITSLDQYVER	23.17	1672.81	14	-0.2	558.609	3	53.1462	4903.23	49804.2	16021	20200124_Lum2_IO_U3000_OBJ40899_MHCpep_C1R_DDAonly_Sample_17	P14625|ENPL_HUMAN			4allele	Noallele	None
Sample_17	Noallele_None_04	DPGTSIKYSC(+57.02)NPGYV	24.21	1656.74	15	0.5	829.38	2	49.0537	5731.5	87477.8	14788	20200124_Lum2_IO_U3000_OBJ40899_MHCpep_C1R_DDAonly_Sample_17	P20023-3|CR2_HUMAN;P20023-4|CR2_HUMAN;P20023|CR2_HUMAN;P20023-2|CR2_HUMAN	Carbamidomethylation	C10:Carbamidomethylation:1000.00	4allele	Noallele	None
Sample_17	Noallele_None_04	TAAPAAAAAPAKVEA	39.77	1308.7	15	1.3	655.36	2	32.7947	13342.5	201036	9832	20200124_Lum2_IO_U3000_OBJ40899_MHCpep_C1R_DDAonly_Sample_17	P05388|RLA0_HUMAN;P05388-2|RLA0_HUMAN;Q8NHW5|RLA0L_HUMAN			4allele	Noallele	None
Sample_17	Noallele_None_04	NGKLVINGNPIT	34.56	1238.7	12	1.1	620.357	2	46.083	23428.2	255774	13860	20200124_Lum2_IO_U3000_OBJ40899_MHCpep_C1R_DDAonly_Sample_17	P04406-2|G3P_HUMAN;P04406|G3P_HUMAN			4allele	Noallele	None
Sample_17	Noallele_None_04	ARLTEGC(+57.02)SFR	22.85	1195.58	10	0.8	399.533	3	23.3767	9647.49	119749	6982	20200124_Lum2_IO_U3000_OBJ40899_MHCpep_C1R_DDAonly_Sample_17	Q71UM5|RS27L_HUMAN;P42677|RS27_HUMAN	Carbamidomethylation	C7:Carbamidomethylation:1000.00	4allele	Noallele	None
Sample_17	Noallele_None_04	IGPLGLSPK	23.1	880.538	9	0.6	441.277	2	45.2468	158344	1200297	13586	20200124_Lum2_IO_U3000_OBJ40899_MHCpep_C1R_DDAonly_Sample_17	P30050|RL12_HUMAN			4allele	Noallele	None
Sample_17	Noallele_None_04	AQLRLGDVKN	18.55	1112.63	10	1.4	371.885	3	26.4579	44917.7	513496	7910	20200124_Lum2_IO_U3000_OBJ40899_MHCpep_C1R_DDAonly_Sample_17	P49588|SYAC_HUMAN;P49588-2|SYAC_HUMAN			4allele	Noallele	None
Sample_17	Noallele_None_04	EPTAAAIAYGLDK	22.33	1318.68	13	0.5	660.346	2	52.964	68160.4	554017	15931	20200124_Lum2_IO_U3000_OBJ40899_MHCpep_C1R_DDAonly_Sample_17	P11021|BIP_HUMAN;P54652|HSP72_HUMAN;P34931|HS71L_HUMAN;P11142-2|HSP7C_HUMAN;P11142|HSP7C_HUMAN			4allele	Noallele	None
Sample_17	Noallele_None_04	TIKLLNENSY	35.3	1193.63	10	0.5	597.822	2	49.3993	69891.6	503354	14858	20200124_Lum2_IO_U3000_OBJ40899_MHCpep_C1R_DDAonly_Sample_17	P02786|TFR1_HUMAN			4allele	Noallele	None
Sample_17	Noallele_None_04	PAPPTQQSSAE	27.33	1111.51	11	1.1	556.765	2	21.1924	8411.89	140368	6302	20200124_Lum2_IO_U3000_OBJ40899_MHCpep_C1R_DDAonly_Sample_17	P16989-2|YBOX3_HUMAN;P16989|YBOX3_HUMAN			4allele	Noallele	None
Sample_17	Noallele_None_04	SLNIKTDPVDIYK	21.42	1504.81	13	0.8	502.612	3	51.8448	20319.7	216394	15615	20200124_Lum2_IO_U3000_OBJ40899_MHCpep_C1R_DDAonly_Sample_17	P46940|IQGA1_HUMAN			4allele	Noallele	None
Sample_17	Noallele_None_04	KFDDFQKDLK	18.12	1282.66	10	0.6	428.559	3	32.2704	12949.1	193693	9680	20200124_Lum2_IO_U3000_OBJ40899_MHCpep_C1R_DDAonly_Sample_17	Q13813-3|SPTN1_HUMAN;Q13813|SPTN1_HUMAN			4allele	Noallele	None
Sample_17	Noallele_None_04	TPEELGLDKV	29.18	1099.58	10	0.8	550.796	2	47.6402	7397.88	99559.2	14362	20200124_Lum2_IO_U3000_OBJ40899_MHCpep_C1R_DDAonly_Sample_17	P20674|COX5A_HUMAN			4allele	Noallele	None
Sample_17	Noallele_None_04	YPLRKYAVKA	20.5	1207.71	10	0.9	403.577	3	24.0987	16679.5	106775	7194	20200124_Lum2_IO_U3000_OBJ40899_MHCpep_C1R_DDAonly_Sample_17	P42766|RL35_HUMAN			4allele	Noallele	None
Sample_17	Noallele_None_04	KLDRLAYIAHPKL	24.41	1536.91	13	1.4	385.236	4	41.4509	36595.7	263662	12469	20200124_Lum2_IO_U3000_OBJ40899_MHCpep_C1R_DDAonly_Sample_17	P47914|RL29_HUMAN			4allele	Noallele	None
Sample_17	Noallele_None_04	VKPKEVKPKIPK	19.25	1389.91	12	0.6	464.31	3	17.0925	91158.7	875317	5009	20200124_Lum2_IO_U3000_OBJ40899_MHCpep_C1R_DDAonly_Sample_17	P47914|RL29_HUMAN			4allele	Noallele	None
Sample_17	Noallele_None_04	AAANFFSASC(+57.02)VPC(+57.02)A	19.41	1471.62	14	0.8	736.819	2	68.6154	9913.78	113551	20638	20200124_Lum2_IO_U3000_OBJ40899_MHCpep_C1R_DDAonly_Sample_17	Q29443|TRFE_BOVIN	Carbamidomethylation; Carbamidomethylation	C10:Carbamidomethylation:1000.00;C13:Carbamidomethylation:1000.00	4allele	Noallele	None
Sample_17	Noallele_None_04	RANARLFGIR	33.08	1172.69	10	1.1	391.904	3	26.5556	93733.1	799652	7935	20200124_Lum2_IO_U3000_OBJ40899_MHCpep_C1R_DDAonly_Sample_17	P26373-2|RL13_HUMAN;P26373|RL13_HUMAN			4allele	Noallele	None
Sample_17	Noallele_None_04	DEWVKPKDMLGPK	21.09	1541.79	13	0	514.938	3	42.9119	15488.9	160099	12911	20200124_Lum2_IO_U3000_OBJ40899_MHCpep_C1R_DDAonly_Sample_17	P07954-2|FUMH_HUMAN;P07954|FUMH_HUMAN			4allele	Noallele	None
Sample_17	Noallele_None_04	MATAASSSSLEKS	31.98	1268.59	13	0.3	635.303	2	23.4098	5328.06	86189.6	6994	20200124_Lum2_IO_U3000_OBJ40899_MHCpep_C1R_DDAonly_Sample_17	P60709|ACTB_HUMAN;Q6S8J3|POTEE_HUMAN;P63267|ACTH_HUMAN;P68133|ACTS_HUMAN;P62736|ACTA_HUMAN;P63261|ACTG_HUMAN;P68032|ACTC_HUMAN			4allele	Noallele	None
Sample_17	Noallele_None_04	ARVITEEEKNFK	26.42	1462.78	12	1.4	732.397	2	22.9667	46123.6	587004	6847	20200124_Lum2_IO_U3000_OBJ40899_MHCpep_C1R_DDAonly_Sample_17	P26373-2|RL13_HUMAN;P26373|RL13_HUMAN			4allele	Noallele	None
Sample_17	Noallele_None_04	IPLDPVAGYKEPA	29.63	1368.73	13	0.5	685.372	2	56.4154	13503	149619	16987	20200124_Lum2_IO_U3000_OBJ40899_MHCpep_C1R_DDAonly_Sample_17	P12763|FETUA_BOVIN			4allele	Noallele	None
Sample_17	Noallele_None_04	LEDGPKFLK	18.79	1045.58	9	1.7	349.535	3	33.158	22909.7	224231	9927	20200124_Lum2_IO_U3000_OBJ40899_MHCpep_C1R_DDAonly_Sample_17	P68104-2|EF1A1_HUMAN;Q5VTE0|EF1A3_HUMAN;P68104|EF1A1_HUMAN			4allele	Noallele	None
Sample_17	Noallele_None_04	VPSHAVVARTVGGK	22.64	1376.79	14	1.2	459.937	3	19.7674	199285	2401706	5835	20200124_Lum2_IO_U3000_OBJ40899_MHCpep_C1R_DDAonly_Sample_17	Q29443|TRFE_BOVIN			4allele	Noallele	None
Sample_17	Noallele_None_04	AGEKVEKPDTK	20.78	1200.63	11	1.1	401.219	3	13.589	84768.6	2964328	3992	20200124_Lum2_IO_U3000_OBJ40899_MHCpep_C1R_DDAonly_Sample_17	Q02878|RL6_HUMAN			4allele	Noallele	None
Sample_17	Noallele_None_04	TGTIKLLNENSYV	17.18	1450.77	13	1.4	726.392	2	59.5526	13096.5	123553	17930	20200124_Lum2_IO_U3000_OBJ40899_MHCpep_C1R_DDAonly_Sample_17	P02786|TFR1_HUMAN			4allele	Noallele	None
Sample_17	Noallele_None_04	LSSPVTKSFNRGEC(+57.02)	17.62	1580.76	14	1.1	527.928	3	32.0743	138182	1302607	9600	20200124_Lum2_IO_U3000_OBJ40899_MHCpep_C1R_DDAonly_Sample_17	P0DOX7|IGK_HUMAN;P01834|IGKC_HUMAN	Carbamidomethylation	C14:Carbamidomethylation:1000.00	4allele	Noallele	None
Sample_17	Noallele_None_04	SLQFGYNTGVINAPQ	36.63	1607.79	15	0.4	804.905	2	69.5439	81307.5	733620	20907	20200124_Lum2_IO_U3000_OBJ40899_MHCpep_C1R_DDAonly_Sample_17	P11166|GTR1_HUMAN			4allele	Noallele	None
Sample_17	Noallele_None_04	KFDKSKLKKTETQ	32.38	1579.89	13	0.3	527.639	3	14.0178	22811.3	459722	4118	20200124_Lum2_IO_U3000_OBJ40899_MHCpep_C1R_DDAonly_Sample_17	O14604|TYB4Y_HUMAN;P62328|TYB4_HUMAN			4allele	Noallele	None
Sample_17	Noallele_None_04	WSGFSGGAIEC(+57.02)ETA	34.22	1470.61	14	0.7	736.312	2	61.8302	34186.8	307510	18608	20200124_Lum2_IO_U3000_OBJ40899_MHCpep_C1R_DDAonly_Sample_17	Q29443|TRFE_BOVIN	Carbamidomethylation	C11:Carbamidomethylation:1000.00	4allele	Noallele	None
Sample_17	Noallele_None_04	RANARLFGIRA	21.93	1243.73	11	1.5	415.583	3	30.2318	418644	3487058	9029	20200124_Lum2_IO_U3000_OBJ40899_MHCpep_C1R_DDAonly_Sample_17	P26373-2|RL13_HUMAN;P26373|RL13_HUMAN			4allele	Noallele	None
Sample_17	Noallele_None_04	SDIIRSMPEQTGEK	29.49	1589.77	14	0.6	530.932	3	33.0091	87939.6	938520	9890	20200124_Lum2_IO_U3000_OBJ40899_MHCpep_C1R_DDAonly_Sample_17	P62888|RL30_HUMAN			4allele	Noallele	None
Sample_17	Noallele_None_04	SRKESYSVYVYK	30.8	1507.77	12	0.9	503.597	3	26.3595	69248.3	776114	7871	20200124_Lum2_IO_U3000_OBJ40899_MHCpep_C1R_DDAonly_Sample_17	Q99880|H2B1L_HUMAN;P58876|H2B1D_HUMAN;Q99879|H2B1M_HUMAN			4allele	Noallele	None
Sample_17	Noallele_None_04	GIYPHKLVF	24.56	1072.61	9	0.1	358.543	3	49.0701	139308	1015033	14766	20200124_Lum2_IO_U3000_OBJ40899_MHCpep_C1R_DDAonly_Sample_17	Q02878|RL6_HUMAN			4allele	Noallele	None
Sample_17	Noallele_None_04	SNVLAAMRKAAAKKD	19.18	1572.88	15	0.4	525.3	3	27.1653	14791.8	129430	8136	20200124_Lum2_IO_U3000_OBJ40899_MHCpep_C1R_DDAonly_Sample_17	Q9Y3U8|RL36_HUMAN			4allele	Noallele	None
Sample_17	Noallele_None_04	VLLESEQFLTE	23.67	1306.67	11	1.1	654.341	2	74.8117	6227.98	62732.9	22505	20200124_Lum2_IO_U3000_OBJ40899_MHCpep_C1R_DDAonly_Sample_17	P37108|SRP14_HUMAN			4allele	Noallele	None
Sample_17	Noallele_None_04	IGQGYLIKDGKLIK	16.56	1544.93	14	-0.8	387.239	4	41.1879	27718	285661	12401	20200124_Lum2_IO_U3000_OBJ40899_MHCpep_C1R_DDAonly_Sample_17	P39023|RL3_HUMAN			4allele	Noallele	None
Sample_17	Noallele_None_04	SPPPPPPPP	26.05	881.465	9	1.3	441.74	2	33.1906	484649	723012	9976	20200124_Lum2_IO_U3000_OBJ40899_MHCpep_C1R_DDAonly_Sample_17	Q9BRK4|LZTS2_HUMAN;Q8IZP0-10|ABI1_HUMAN;Q8IZP0-9|ABI1_HUMAN;Q8IZP0|ABI1_HUMAN;Q8IZP0-5|ABI1_HUMAN;Q96EV2|RBM33_HUMAN;Q69YN4|VIR_HUMAN;Q8IZP0-12|ABI1_HUMAN;Q69YN4-2|VIR_HUMAN;Q8N3X1|FNBP4_HUMAN;Q9H7N4|SFR19_HUMAN;Q69YN4-3|VIR_HUMAN;Q8IZP0-7|ABI1_HUMAN;Q08999|RBL2_HUMAN;Q8IZP0-8|ABI1_HUMAN;Q8IZP0-2|ABI1_HUMAN;Q8IZP0-6|ABI1_HUMAN;Q69YN4-4|VIR_HUMAN;Q8IZP0-3|ABI1_HUMAN;Q8N3X1-2|FNBP4_HUMAN;Q8IZP0-4|A…			4allele	Noallele	None
Sample_17	Noallele_None_04	TKGTSSFGKRRNK	16.09	1465.81	13	1.1	367.461	4	6.2517	663381	261683	1315	20200124_Lum2_IO_U3000_OBJ40899_MHCpep_C1R_DDAonly_Sample_17	P61927|RL37_HUMAN			4allele	Noallele	None
Sample_17	Noallele_None_04	TKGTSSFGKRRNK	16.53	1465.81	13	1.4	367.461	4	5.1104	599702	261683	1898	20200124_Lum2_IO_U3000_OBJ40899_MHCpep_C1R_DDAonly_Sample_17	P61927|RL37_HUMAN			4allele	Noallele	None
Sample_17	Noallele_None_04	TKGTSSFGKRRNK	16.63	1465.81	13	1.1	367.461	4	6.2517	663381	261683	1898	20200124_Lum2_IO_U3000_OBJ40899_MHCpep_C1R_DDAonly_Sample_17	P61927|RL37_HUMAN			4allele	Noallele	None
Sample_17	Noallele_None_04	SGKYVLGYKQTLK	22.32	1483.84	13	0.2	495.621	3	28.6723	5215.93	88279.2	8581	20200124_Lum2_IO_U3000_OBJ40899_MHCpep_C1R_DDAonly_Sample_17	P62888|RL30_HUMAN			4allele	Noallele	None
Sample_17	Noallele_None_04	KASGPPVSELITK	17.95	1325.76	13	0.8	663.885	2	37.3486	8473.15	67917.2	11214	20200124_Lum2_IO_U3000_OBJ40899_MHCpep_C1R_DDAonly_Sample_17	P10412|H14_HUMAN;P16403|H12_HUMAN;P16402|H13_HUMAN			4allele	Noallele	None
Sample_17	Noallele_None_04	TIKLLNENSYV	27.26	1292.7	11	0.8	647.357	2	58.0783	12121.5	102766	17483	20200124_Lum2_IO_U3000_OBJ40899_MHCpep_C1R_DDAonly_Sample_17	P02786|TFR1_HUMAN			4allele	Noallele	None
Sample_17	Noallele_None_04	SVLDYFSER	16.26	1114.53	9	0.6	558.272	2	62.7774	5142.29	46227.6	18906	20200124_Lum2_IO_U3000_OBJ40899_MHCpep_C1R_DDAonly_Sample_17	O75586|MED6_HUMAN;O75586-3|MED6_HUMAN;O75586-2|MED6_HUMAN			4allele	Noallele	None
Sample_17	Noallele_None_04	RVAPEEHPVL	27.3	1145.62	10	0.6	382.881	3	28.8186	30981.5	382303	8618	20200124_Lum2_IO_U3000_OBJ40899_MHCpep_C1R_DDAonly_Sample_17	P60709|ACTB_HUMAN;A5A3E0|POTEF_HUMAN;P63261|ACTG_HUMAN			4allele	Noallele	None
Sample_17	Noallele_None_04	TKGTSSFGKRRNK	17.9	1465.81	13	1.4	367.461	4	5.1104	599702	261683	1684	20200124_Lum2_IO_U3000_OBJ40899_MHCpep_C1R_DDAonly_Sample_17	P61927|RL37_HUMAN			4allele	Noallele	None
Sample_17	Noallele_None_04	TKGTSSFGKRRNK	17.98	1465.81	13	1.4	367.461	4	5.1104	599702	261683	2092	20200124_Lum2_IO_U3000_OBJ40899_MHCpep_C1R_DDAonly_Sample_17	P61927|RL37_HUMAN			4allele	Noallele	None
Sample_17	Noallele_None_04	SFQFGYNTGVINAPE	24.43	1642.76	15	1.4	822.39	2	74.0678	10146.3	93427.9	22289	20200124_Lum2_IO_U3000_OBJ40899_MHCpep_C1R_DDAonly_Sample_17	Q8TDB8-2|GTR14_HUMAN;P11169|GTR3_HUMAN;Q8TDB8-5|GTR14_HUMAN;Q8TDB8|GTR14_HUMAN			4allele	Noallele	None
Sample_17	Noallele_None_04	DYGNFLANEASPLT	24.17	1510.69	14	0.7	756.355	2	79.0201	7699.44	82593.7	23768	20200124_Lum2_IO_U3000_OBJ40899_MHCpep_C1R_DDAonly_Sample_17	P61421|VA0D1_HUMAN			4allele	Noallele	None
Sample_17	Noallele_None_04	TKGTSSFGKRRNK	18.09	1465.81	13	1.1	367.461	4	6.2517	663381	261683	2092	20200124_Lum2_IO_U3000_OBJ40899_MHCpep_C1R_DDAonly_Sample_17	P61927|RL37_HUMAN			4allele	Noallele	None
Sample_17	Noallele_None_04	EITALAPSTMK	32.65	1160.61	11	1.3	581.314	2	43.9346	2447622	23637298	13180	20200124_Lum2_IO_U3000_OBJ40899_MHCpep_C1R_DDAonly_Sample_17	P60709|ACTB_HUMAN;P63267|ACTH_HUMAN;P68133|ACTS_HUMAN;P62736|ACTA_HUMAN;P63261|ACTG_HUMAN;P68032|ACTC_HUMAN			4allele	Noallele	None
Sample_17	Noallele_None_04	AIKKKDELERVA	25.23	1398.82	12	0.2	467.281	3	17.4395	2566.76	51129	5148	20200124_Lum2_IO_U3000_OBJ40899_MHCpep_C1R_DDAonly_Sample_17	P46782|RS5_HUMAN			4allele	Noallele	None
Sample_17	Noallele_None_04	IRTSPTFR	24.24	976.545	8	0.6	489.28	2	21.0455	11178.6	176883	6246	20200124_Lum2_IO_U3000_OBJ40899_MHCpep_C1R_DDAonly_Sample_17	P62750|RL23A_HUMAN			4allele	Noallele	None
Sample_17	Noallele_None_04	LSFVRDLNQYRAD	16.62	1595.81	13	1.2	532.943	3	51.9277	7572.8	95129.8	15652	20200124_Lum2_IO_U3000_OBJ40899_MHCpep_C1R_DDAonly_Sample_17	P02786|TFR1_HUMAN			4allele	Noallele	None
Sample_17	Noallele_None_04	MQVVPQET	19.91	930.448	8	0.7	466.232	2	39.568	27651.2	332670	11885	20200124_Lum2_IO_U3000_OBJ40899_MHCpep_C1R_DDAonly_Sample_17	Q01650|LAT1_HUMAN			4allele	Noallele	None
Sample_17	Noallele_None_04	RVAPEEHPVL	29.56	1145.62	10	0.3	573.817	2	28.8024	252896	2664183	8613	20200124_Lum2_IO_U3000_OBJ40899_MHCpep_C1R_DDAonly_Sample_17	P60709|ACTB_HUMAN;A5A3E0|POTEF_HUMAN;P63261|ACTG_HUMAN			4allele	Noallele	None
Sample_17	Noallele_None_04	ADKLAEEHSS	32.89	1085.5	10	1.3	543.757	2	13.7047	78302.5	1309592	4028	20200124_Lum2_IO_U3000_OBJ40899_MHCpep_C1R_DDAonly_Sample_17	P06576|ATPB_HUMAN			4allele	Noallele	None
Sample_17	Noallele_None_04	RDAWGPGAAKSGVGT	22.12	1428.71	15	-0.3	477.244	3	28.1381	13377.3	145857	8410	20200124_Lum2_IO_U3000_OBJ40899_MHCpep_C1R_DDAonly_Sample_17	P02786|TFR1_HUMAN			4allele	Noallele	None
Sample_17	Noallele_None_04	IEKVEHSDLSFSKD	30.05	1632.8	14	0.6	545.274	3	30.0352	40131.6	502721	8985	20200124_Lum2_IO_U3000_OBJ40899_MHCpep_C1R_DDAonly_Sample_17	P61769|B2MG_HUMAN			4allele	Noallele	None
Sample_17	Noallele_None_04	PENVAPR	19.15	781.408	7	1.2	391.712	2	15.2371	94838.7	876987	4467	20200124_Lum2_IO_U3000_OBJ40899_MHCpep_C1R_DDAonly_Sample_17	P50991-2|TCPD_HUMAN;P50991|TCPD_HUMAN			4allele	Noallele	None
Sample_17	Noallele_None_04	ELRQKYNVR	27.34	1204.67	9	0.3	402.563	3	16.2698	11693	206237	4798	20200124_Lum2_IO_U3000_OBJ40899_MHCpep_C1R_DDAonly_Sample_17	Q9UNX3|RL26L_HUMAN;P61254|RL26_HUMAN			4allele	Noallele	None
Sample_17	Noallele_None_04	SISISVARG	23.29	888.503	9	1.4	445.259	2	35.7453	32187.1	244048	10728	20200124_Lum2_IO_U3000_OBJ40899_MHCpep_C1R_DDAonly_Sample_17	P04264|K2C1_HUMAN			4allele	Noallele	None
Sample_17	Noallele_None_04	VISLEGKPL	17.03	954.575	9	-0.3	478.295	2	49.1694	16897.2	128457	14811	20200124_Lum2_IO_U3000_OBJ40899_MHCpep_C1R_DDAonly_Sample_17	P23528|COF1_HUMAN			4allele	Noallele	None
Sample_17	Noallele_None_04	YEPPVQESV	29.36	1046.49	9	0.7	524.254	2	45.3618	194410	1853849	13630	20200124_Lum2_IO_U3000_OBJ40899_MHCpep_C1R_DDAonly_Sample_17	P61247|RS3A_HUMAN			4allele	Noallele	None
Sample_17	Noallele_None_04	DPTKC(+57.02)NLLAEKQYG	35.91	1635.79	14	0.6	818.904	2	38.3153	20247	227841	11514	20200124_Lum2_IO_U3000_OBJ40899_MHCpep_C1R_DDAonly_Sample_17	P12763|FETUA_BOVIN	Carbamidomethylation	C5:Carbamidomethylation:1000.00	4allele	Noallele	None
Sample_17	Noallele_None_04	VNEDEENQDTAKIFK	50.98	1778.83	15	0.7	890.424	2	34.4321	19694.9	246223	10335	20200124_Lum2_IO_U3000_OBJ40899_MHCpep_C1R_DDAonly_Sample_17	Q0ZGT2-2|NEXN_HUMAN;Q0ZGT2-4|NEXN_HUMAN;Q0ZGT2|NEXN_HUMAN			4allele	Noallele	None
Sample_17	Noallele_None_04	SPEAPPAEAAE	24.68	1067.48	11	0.6	534.746	2	29.0159	43329.2	236604	8664	20200124_Lum2_IO_U3000_OBJ40899_MHCpep_C1R_DDAonly_Sample_17	P29966|MARCS_HUMAN			4allele	Noallele	None
Sample_17	Noallele_None_04	HPGQISAGYAPVLDC(+57.02)	25.05	1583.74	15	2	792.879	2	54.2069	5949.25	73099.8	16329	20200124_Lum2_IO_U3000_OBJ40899_MHCpep_C1R_DDAonly_Sample_17	P68104-2|EF1A1_HUMAN;Q5VTE0|EF1A3_HUMAN;P68104|EF1A1_HUMAN	Carbamidomethylation	C15:Carbamidomethylation:1000.00	4allele	Noallele	None
Sample_17	Noallele_None_04	TKGTSSFGKRRNK	19.81	1465.81	13	1.1	367.461	4	6.2517	663381	261683	1684	20200124_Lum2_IO_U3000_OBJ40899_MHCpep_C1R_DDAonly_Sample_17	P61927|RL37_HUMAN			4allele	Noallele	None
Sample_17	Noallele_None_04	ESGPSIVHRKC(+57.02)F	42.47	1415.7	12	1.1	708.857	2	24.9079	221308	2527913	7420	20200124_Lum2_IO_U3000_OBJ40899_MHCpep_C1R_DDAonly_Sample_17	P60709|ACTB_HUMAN;Q9BYX7|ACTBM_HUMAN;Q6S8J3|POTEE_HUMAN;P0CG39|POTEJ_HUMAN;P63261|ACTG_HUMAN;P0CG38|POTEI_HUMAN	Carbamidomethylation	C11:Carbamidomethylation:1000.00	4allele	Noallele	None
Sample_17	Noallele_None_04	VATDERSAESSEDD	32.94	1509.61	14	0.8	755.811	2	18.1122	17737.3	244288	5345	20200124_Lum2_IO_U3000_OBJ40899_MHCpep_C1R_DDAonly_Sample_17	Q6ZUT1-3|NKAP1_HUMAN;Q6ZUT1|NKAP1_HUMAN;Q6ZUT1-2|NKAP1_HUMAN			4allele	Noallele	None
Sample_17	Noallele_None_04	LSGFSFK	19.97	784.412	7	0.8	393.214	2	43.9322	45261.9	447089	13198	20200124_Lum2_IO_U3000_OBJ40899_MHCpep_C1R_DDAonly_Sample_17	P29966|MARCS_HUMAN			4allele	Noallele	None
Sample_17	Noallele_None_04	TKGTSSFGKRRNK	20.13	1465.81	13	1.1	367.461	4	6.2517	663381	261683	1293	20200124_Lum2_IO_U3000_OBJ40899_MHCpep_C1R_DDAonly_Sample_17	P61927|RL37_HUMAN			4allele	Noallele	None
Sample_17	Noallele_None_04	TKGTSSFGKRRNK	20.17	1465.81	13	1.1	367.461	4	6.2517	663381	261683	1854	20200124_Lum2_IO_U3000_OBJ40899_MHCpep_C1R_DDAonly_Sample_17	P61927|RL37_HUMAN			4allele	Noallele	None
Sample_17	Noallele_None_04	LIPQLVANVTNPNST	22.34	1579.86	15	1.5	790.937	2	73.8365	8666.58	92440.2	22223	20200124_Lum2_IO_U3000_OBJ40899_MHCpep_C1R_DDAonly_Sample_17	Q14974|IMB1_HUMAN			4allele	Noallele	None
Sample_17	Noallele_None_04	NVELDPEIQ	26.54	1055.51	9	0.4	528.764	2	54.0412	48323.9	418720	16270	20200124_Lum2_IO_U3000_OBJ40899_MHCpep_C1R_DDAonly_Sample_17				4allele	Noallele	None
Sample_17	Noallele_None_04	MRHLKIVYR	22.84	1214.71	9	-0.1	405.91	3	21.3736	11038.1	98689.6	6348	20200124_Lum2_IO_U3000_OBJ40899_MHCpep_C1R_DDAonly_Sample_17	P61927|RL37_HUMAN			4allele	Noallele	None
Sample_17	Noallele_None_04	LDFFGNGPPVNYK	28.31	1466.72	13	0.6	734.367	2	66.7158	19575.1	140961	20062	20200124_Lum2_IO_U3000_OBJ40899_MHCpep_C1R_DDAonly_Sample_17	P13284|GILT_HUMAN			4allele	Noallele	None
Sample_17	Noallele_None_04	IVHRKC(+57.02)F	29.44	958.517	7	0.8	480.266	2	14.1928	26736.8	487087	4170	20200124_Lum2_IO_U3000_OBJ40899_MHCpep_C1R_DDAonly_Sample_17	P60709|ACTB_HUMAN;Q9BYX7|ACTBM_HUMAN;Q6S8J3|POTEE_HUMAN;P63267|ACTH_HUMAN;P68133|ACTS_HUMAN;P62736|ACTA_HUMAN;Q562R1|ACTBL_HUMAN;P0CG39|POTEJ_HUMAN;P63261|ACTG_HUMAN;P68032|ACTC_HUMAN;P0CG38|POTEI_HUMAN	Carbamidomethylation	C6:Carbamidomethylation:1000.00	4allele	Noallele	None
Sample_17	Noallele_None_04	GC(+57.02)VVTNRFDQL	36.89	1307.63	11	1.5	654.823	2	49.977	6976.27	134983	15050	20200124_Lum2_IO_U3000_OBJ40899_MHCpep_C1R_DDAonly_Sample_17	Q8NC51-2|PAIRB_HUMAN;Q8NC51-4|PAIRB_HUMAN;Q8NC51|PAIRB_HUMAN;Q8NC51-3|PAIRB_HUMAN	Carbamidomethylation	C2:Carbamidomethylation:1000.00	4allele	Noallele	None
Sample_17	Noallele_None_04	RDNFFRC(+57.02)GVLYEDS	21.81	1776.79	14	0.5	593.271	3	54.0897	11041.5	114972	16294	20200124_Lum2_IO_U3000_OBJ40899_MHCpep_C1R_DDAonly_Sample_17	Q9NQX7-3|ITM2C_HUMAN;Q9NQX7-2|ITM2C_HUMAN;Q9NQX7|ITM2C_HUMAN	Carbamidomethylation	C7:Carbamidomethylation:1000.00	4allele	Noallele	None
Sample_17	Noallele_None_04	ARANARLFGIRA	25.53	1314.76	12	1	439.262	3	31.5136	27265.8	251219	9432	20200124_Lum2_IO_U3000_OBJ40899_MHCpep_C1R_DDAonly_Sample_17	P26373-2|RL13_HUMAN;P26373|RL13_HUMAN			4allele	Noallele	None
Sample_17	Noallele_None_04	IIQSIRMGM	29.12	1047.56	9	1.2	524.786	2	50.1554	75414	646067	15089	20200124_Lum2_IO_U3000_OBJ40899_MHCpep_C1R_DDAonly_Sample_17	Q9Y6X1|SERP1_HUMAN;Q8N6R1|SERP2_HUMAN			4allele	Noallele	None
Sample_17	Noallele_None_04	TKGTSSFGKRRNK	22.39	1465.81	13	1.4	367.461	4	5.1104	599702	261683	2472	20200124_Lum2_IO_U3000_OBJ40899_MHCpep_C1R_DDAonly_Sample_17	P61927|RL37_HUMAN			4allele	Noallele	None
Sample_17	Noallele_None_04	VDSLSEGDAYPNG	22.99	1322.56	13	1.4	662.289	2	42.1849	8592.31	141741	12696	20200124_Lum2_IO_U3000_OBJ40899_MHCpep_C1R_DDAonly_Sample_17	P42892|ECE1_HUMAN;P42892-3|ECE1_HUMAN;P42892-4|ECE1_HUMAN			4allele	Noallele	None
Sample_17	Noallele_None_04	TKGTSSFGKRRNK	22.48	1465.81	13	1.1	367.461	4	6.2517	663381	261683	2472	20200124_Lum2_IO_U3000_OBJ40899_MHCpep_C1R_DDAonly_Sample_17	P61927|RL37_HUMAN			4allele	Noallele	None
Sample_17	Noallele_None_04	KVVNPLFEKRPK	36.09	1453.88	12	0.9	485.633	3	24.0027	132902	1249598	7147	20200124_Lum2_IO_U3000_OBJ40899_MHCpep_C1R_DDAonly_Sample_17	P62424|RL7A_HUMAN			4allele	Noallele	None
Sample_17	Noallele_None_04	GAKLTPEEEEILNK	35.72	1569.83	14	1.3	524.283	3	40.5976	42300.6	472391	12200	20200124_Lum2_IO_U3000_OBJ40899_MHCpep_C1R_DDAonly_Sample_17	P62241|RS8_HUMAN			4allele	Noallele	None
Sample_17	Noallele_None_04	DAWGPGAAKSGVGT	32.86	1272.61	14	-0.4	637.312	2	37.7924	17088.4	162697	11354	20200124_Lum2_IO_U3000_OBJ40899_MHCpep_C1R_DDAonly_Sample_17	P02786|TFR1_HUMAN			4allele	Noallele	None
Sample_17	Noallele_None_04	GAKLTPEEEEILNKK	30.52	1697.92	15	1	566.981	3	34.3182	19682.5	246804	10311	20200124_Lum2_IO_U3000_OBJ40899_MHCpep_C1R_DDAonly_Sample_17	P62241|RS8_HUMAN			4allele	Noallele	None
Sample_17	Noallele_None_04	NSQYLKLLSSQKY	24.9	1570.84	13	0.6	524.619	3	51.4995	13206.6	145055	15515	20200124_Lum2_IO_U3000_OBJ40899_MHCpep_C1R_DDAonly_Sample_17	P10619|PPGB_HUMAN;P10619-2|PPGB_HUMAN			4allele	Noallele	None
Sample_17	Noallele_None_04	LGDGPKL	19.73	698.396	7	0.7	350.206	2	28.1973	13144.8	142420	8436	20200124_Lum2_IO_U3000_OBJ40899_MHCpep_C1R_DDAonly_Sample_17	P62191|PRS4_HUMAN;P62191-2|PRS4_HUMAN			4allele	Noallele	None
Sample_17	Noallele_None_04	LPGFEGSTC(+57.02)ERNIDD	28.87	1708.74	15	1.5	855.377	2	47.2793	13933.1	138493	14237	20200124_Lum2_IO_U3000_OBJ40899_MHCpep_C1R_DDAonly_Sample_17	Q04721|NOTC2_HUMAN	Carbamidomethylation	C9:Carbamidomethylation:1000.00	4allele	Noallele	None
Sample_17	Noallele_None_04	APMIGYPMPTGYSQ	22.67	1511.68	14	1.6	756.848	2	69.8571	6743.62	68413.3	21016	20200124_Lum2_IO_U3000_OBJ40899_MHCpep_C1R_DDAonly_Sample_17	P17844|DDX5_HUMAN;P17844-2|DDX5_HUMAN			4allele	Noallele	None
Sample_17	Noallele_None_04	IGFIKLD	18.45	804.475	7	0.9	403.245	2	59.7508	61881.8	573059	17982	20200124_Lum2_IO_U3000_OBJ40899_MHCpep_C1R_DDAonly_Sample_17	P62273|RS29_HUMAN			4allele	Noallele	None
Sample_17	Noallele_None_04	LQTVNVDEN	19.48	1030.49	9	-0.1	516.254	2	35.4161	8988.35	114323	10637	20200124_Lum2_IO_U3000_OBJ40899_MHCpep_C1R_DDAonly_Sample_17	P62899|RL31_HUMAN			4allele	Noallele	None
Sample_17	Noallele_None_04	MPGYEGVHC(+57.02)EVNTDE	38.29	1735.68	15	0.9	868.849	2	41.4185	13785.5	187537	12445	20200124_Lum2_IO_U3000_OBJ40899_MHCpep_C1R_DDAonly_Sample_17	P46531|NOTC1_HUMAN	Carbamidomethylation	C9:Carbamidomethylation:1000.00	4allele	Noallele	None
Sample_17	Noallele_None_04	QAHLTNQYMQR	24.58	1388.66	11	-0.4	463.894	3	23.0973	37641.4	540600	6896	20200124_Lum2_IO_U3000_OBJ40899_MHCpep_C1R_DDAonly_Sample_17	P11940|PABP1_HUMAN;P11940-2|PABP1_HUMAN			4allele	Noallele	None
Sample_17	Noallele_None_04	RLKELKDQ	24.92	1028.6	8	1	515.307	2	13.9848	34231.2	635948	4106	20200124_Lum2_IO_U3000_OBJ40899_MHCpep_C1R_DDAonly_Sample_17	A6NKH3|RL37L_HUMAN;P61513|RL37A_HUMAN			4allele	Noallele	None
Sample_17	Noallele_None_04	PSKGPLQSVQVFGRK	26.42	1626.92	15	0.2	543.314	3	37.5134	31240.5	291911	11279	20200124_Lum2_IO_U3000_OBJ40899_MHCpep_C1R_DDAonly_Sample_17	P62249|RS16_HUMAN			4allele	Noallele	None
Sample_17	Noallele_None_04	SKSTSGGTAALGC(+57.02)LV	35.29	1407.7	15	0.9	704.859	2	49.0537	24745	196591	14783	20200124_Lum2_IO_U3000_OBJ40899_MHCpep_C1R_DDAonly_Sample_17	P01857|IGHG1_HUMAN;P0DOX5|IGG1_HUMAN	Carbamidomethylation	C13:Carbamidomethylation:1000.00	4allele	Noallele	None
Sample_17	Noallele_None_04	PTFGKKKGPNANS	26.14	1344.71	13	0.3	673.365	2	19.2311	2853.27	76039.9	5686	20200124_Lum2_IO_U3000_OBJ40899_MHCpep_C1R_DDAonly_Sample_17	P62861|RS30_HUMAN			4allele	Noallele	None
Sample_17	Noallele_None_04	DFFGNGPPVNYKT	37.85	1454.68	13	1.4	728.35	2	60.5562	19262.4	138616	18230	20200124_Lum2_IO_U3000_OBJ40899_MHCpep_C1R_DDAonly_Sample_17	P13284|GILT_HUMAN			4allele	Noallele	None
Sample_17	Noallele_None_04	SFSKAFGQ	18.87	870.423	8	2	436.22	2	29.1468	65510.4	688755	8710	20200124_Lum2_IO_U3000_OBJ40899_MHCpep_C1R_DDAonly_Sample_17	Q9NR30-2|DDX21_HUMAN;Q9NR30|DDX21_HUMAN			4allele	Noallele	None
Sample_17	Noallele_None_04	MKVELC(+57.02)SFSGYK	26.79	1447.68	12	0.4	483.569	3	48.7248	57386.8	469246	14661	20200124_Lum2_IO_U3000_OBJ40899_MHCpep_C1R_DDAonly_Sample_17	P83731|RL24_HUMAN	Carbamidomethylation	C6:Carbamidomethylation:1000.00	4allele	Noallele	None
Sample_17	Noallele_None_04	IEMWSYAAKVAPADG	18.93	1607.77	15	1.6	804.891	2	64.8801	6196	62225.8	19519	20200124_Lum2_IO_U3000_OBJ40899_MHCpep_C1R_DDAonly_Sample_17	Q92896-3|GSLG1_HUMAN;Q92896|GSLG1_HUMAN;Q92896-2|GSLG1_HUMAN			4allele	Noallele	None
Sample_17	Noallele_None_04	LAKADGIVSKNF	29.58	1261.7	12	1.3	421.575	3	36.2643	89444.4	1004066	10888	20200124_Lum2_IO_U3000_OBJ40899_MHCpep_C1R_DDAonly_Sample_17	P63220|RS21_HUMAN			4allele	Noallele	None
Sample_17	Noallele_None_04	VKNC(+57.02)IVLIDSTPY	20.98	1520.79	13	0.2	761.403	2	63.4055	2371.91	28578.3	19084	20200124_Lum2_IO_U3000_OBJ40899_MHCpep_C1R_DDAonly_Sample_17	P62241|RS8_HUMAN	Carbamidomethylation	C4:Carbamidomethylation:1000.00	4allele	Noallele	None
Sample_17	Noallele_None_04	IAELDTLSEESYK	35.62	1496.72	13	0.8	749.37	2	53.3781	13988.9	154190	16083	20200124_Lum2_IO_U3000_OBJ40899_MHCpep_C1R_DDAonly_Sample_17	P62258-2|1433E_HUMAN;P62258|1433E_HUMAN;P63104|1433Z_HUMAN;P63104-2|1433Z_HUMAN			4allele	Noallele	None
Sample_17	Noallele_None_04	SPNIVIALAGNKA	29.58	1266.73	13	0.9	634.373	2	58.9379	7985.29	73153.9	17754	20200124_Lum2_IO_U3000_OBJ40899_MHCpep_C1R_DDAonly_Sample_17	P51148|RAB5C_HUMAN;P51148-2|RAB5C_HUMAN			4allele	Noallele	None
Sample_17	Noallele_None_04	SRDSFLK	19.65	851.45	7	0.9	426.733	2	18.6886	141024	1495326	5514	20200124_Lum2_IO_U3000_OBJ40899_MHCpep_C1R_DDAonly_Sample_17	P46778|RL21_HUMAN;P16278-2|BGAL_HUMAN			4allele	Noallele	None
Sample_17	Noallele_None_04	AGRGFSLEELR	22.68	1233.65	11	0.3	412.223	3	43.8669	48838.8	458427	13176	20200124_Lum2_IO_U3000_OBJ40899_MHCpep_C1R_DDAonly_Sample_17	P26373-2|RL13_HUMAN;P26373|RL13_HUMAN			4allele	Noallele	None
Sample_17	Noallele_None_04	VTKQDLGPVPM	35.86	1183.63	11	1.3	592.822	2	46.4549	45822.2	539059	13968	20200124_Lum2_IO_U3000_OBJ40899_MHCpep_C1R_DDAonly_Sample_17	P04233-2|HG2A_HUMAN;P04233|HG2A_HUMAN			4allele	Noallele	None
Sample_17	Noallele_None_04	SPNIVIALAGNKAD	32.49	1381.76	14	1.5	691.886	2	59.702	12336.1	131320	17968	20200124_Lum2_IO_U3000_OBJ40899_MHCpep_C1R_DDAonly_Sample_17	P51148|RAB5C_HUMAN;P51148-2|RAB5C_HUMAN			4allele	Noallele	None
Sample_17	Noallele_None_04	SVLISLKQAPLVH	46	1403.85	13	1.9	702.934	2	58.5419	144477	1474629	17613	20200124_Lum2_IO_U3000_OBJ40899_MHCpep_C1R_DDAonly_Sample_17	P09496-2|CLCA_HUMAN;P09496|CLCA_HUMAN;P09496-3|CLCA_HUMAN;P09496-5|CLCA_HUMAN;P09496-4|CLCA_HUMAN			4allele	Noallele	None
Sample_17	Noallele_None_04	KVAMHILNNGRFG	18.1	1455.78	13	1	486.267	3	36.2818	15502.6	193299	10902	20200124_Lum2_IO_U3000_OBJ40899_MHCpep_C1R_DDAonly_Sample_17				4allele	Noallele	None
Sample_17	Noallele_None_04	FTDC(+57.02)YGYHDFGSS	45.41	1554.57	13	0.7	778.294	2	47.8855	83806.2	859722	14406	20200124_Lum2_IO_U3000_OBJ40899_MHCpep_C1R_DDAonly_Sample_17	Q12906-2|ILF3_HUMAN;Q12906-6|ILF3_HUMAN	Carbamidomethylation	C4:Carbamidomethylation:1000.00	4allele	Noallele	None
Sample_17	Noallele_None_04	VANKIGII	25.26	826.528	8	0	414.271	2	42.5494	89132.4	806460	12782	20200124_Lum2_IO_U3000_OBJ40899_MHCpep_C1R_DDAonly_Sample_17	P62750|RL23A_HUMAN			4allele	Noallele	None
Sample_17	Noallele_None_04	ARREAKVKFEERYK	29.02	1809	14	1	604.008	3	16.4347	31949	306773	4839	20200124_Lum2_IO_U3000_OBJ40899_MHCpep_C1R_DDAonly_Sample_17	P61353|RL27_HUMAN			4allele	Noallele	None
Sample_17	Noallele_None_04	VVRHQLLKT	31.93	1092.68	9	0.7	547.346	2	17.3901	77621.2	1226073	5119	20200124_Lum2_IO_U3000_OBJ40899_MHCpep_C1R_DDAonly_Sample_17	P15954|COX7C_HUMAN			4allele	Noallele	None
Sample_17	Noallele_None_04	KQAPLVH	22.63	791.465	7	0.3	396.74	2	14.7423	13568	133431	4336	20200124_Lum2_IO_U3000_OBJ40899_MHCpep_C1R_DDAonly_Sample_17	P09496-2|CLCA_HUMAN;P09496|CLCA_HUMAN;P09496-3|CLCA_HUMAN;P09496-5|CLCA_HUMAN;P09496-4|CLCA_HUMAN			4allele	Noallele	None
Sample_17	Noallele_None_04	FSNKITPIQSKEAY	31.11	1624.85	14	0.9	542.623	3	38.6786	43152.7	478838	11611	20200124_Lum2_IO_U3000_OBJ40899_MHCpep_C1R_DDAonly_Sample_17	P27144|KAD4_HUMAN			4allele	Noallele	None
Sample_17	Noallele_None_04	KNENLENLEEKEYFG	24.07	1854.86	15	0.4	619.295	3	49.2307	8279.46	117507	14826	20200124_Lum2_IO_U3000_OBJ40899_MHCpep_C1R_DDAonly_Sample_17	Q9NU53|GINM1_HUMAN			4allele	Noallele	None
Sample_17	Noallele_None_04	APGLIIATGSVGKNL	41	1409.82	15	1	705.92	2	64.1013	25681.9	276171	19287	20200124_Lum2_IO_U3000_OBJ40899_MHCpep_C1R_DDAonly_Sample_17	Q92673|SORL_HUMAN			4allele	Noallele	None
Sample_17	Noallele_None_04	GAAVAEKSHRRAEM	24.29	1511.76	14	1.5	504.929	3	13.7697	31655.6	811849	4044	20200124_Lum2_IO_U3000_OBJ40899_MHCpep_C1R_DDAonly_Sample_17	O00461|GOLI4_HUMAN			4allele	Noallele	None
Sample_17	Noallele_None_04	KGKDSLYAQGK	38.69	1193.64	11	1.8	597.829	2	13.7372	23609.8	588213	4040	20200124_Lum2_IO_U3000_OBJ40899_MHCpep_C1R_DDAonly_Sample_17	P83881|RL36A_HUMAN			4allele	Noallele	None
Sample_17	Noallele_None_04	EPTAAAIAYGLDK	21.29	1318.68	13	1	660.346	2	54.0412	22143.4	218288	16275	20200124_Lum2_IO_U3000_OBJ40899_MHCpep_C1R_DDAonly_Sample_17	P11021|BIP_HUMAN;P54652|HSP72_HUMAN;P34931|HS71L_HUMAN;P11142-2|HSP7C_HUMAN;P11142|HSP7C_HUMAN			4allele	Noallele	None
Sample_17	Noallele_None_04	LSSMKSLC(+57.02)SLNMN	24.35	1483.68	13	-0.2	742.849	2	52.5365	6765.77	80919.1	15831	20200124_Lum2_IO_U3000_OBJ40899_MHCpep_C1R_DDAonly_Sample_17	Q8IY22-2|CMIP_HUMAN;Q8IY22|CMIP_HUMAN;Q8IY22-3|CMIP_HUMAN	Carbamidomethylation	C8:Carbamidomethylation:1000.00	4allele	Noallele	None
Sample_17	Noallele_None_04	FPTIPLSR	20.27	929.533	8	0.6	465.774	2	56.3501	98992.7	866711	16957	20200124_Lum2_IO_U3000_OBJ40899_MHCpep_C1R_DDAonly_Sample_17	P01241|SOMA_HUMAN;P01242-2|SOM2_HUMAN;P13716-2|HEM2_HUMAN;P01242-3|SOM2_HUMAN;P01241-4|SOMA_HUMAN;P01242-4|SOM2_HUMAN;P01241-5|SOMA_HUMAN;P01241-2|SOMA_HUMAN;P01241-3|SOMA_HUMAN;P01242|SOM2_HUMAN			4allele	Noallele	None
Sample_17	Noallele_None_04	PIPPPPPPP	16.53	907.517	9	1.4	454.766	2	48.973	21342.8	61066	14532	20200124_Lum2_IO_U3000_OBJ40899_MHCpep_C1R_DDAonly_Sample_17	P49750|YLPM1_HUMAN;P49750-1|YLPM1_HUMAN;P49750-3|YLPM1_HUMAN;Q8TF74|WIPF2_HUMAN			4allele	Noallele	None
Sample_17	Noallele_None_04	YLKDVTLQK	25.05	1106.63	9	-0.6	369.885	3	28.5409	6741.54	101802	8545	20200124_Lum2_IO_U3000_OBJ40899_MHCpep_C1R_DDAonly_Sample_17	P18621-2|RL17_HUMAN;P18621-3|RL17_HUMAN;P18621|RL17_HUMAN			4allele	Noallele	None
Sample_17	Noallele_None_04	RGDDQLELIKDDEKE	32.97	1801.87	15	1.4	601.631	3	36.0869	54882.9	710068	10825	20200124_Lum2_IO_U3000_OBJ40899_MHCpep_C1R_DDAonly_Sample_17	P07910-4|HNRPC_HUMAN;P07910-2|HNRPC_HUMAN;P07910|HNRPC_HUMAN;P07910-3|HNRPC_HUMAN			4allele	Noallele	None
Sample_17	Noallele_None_04	LVVRHQLLKT	30.5	1205.76	10	0.8	402.928	3	25.986	25872.1	302180	7761	20200124_Lum2_IO_U3000_OBJ40899_MHCpep_C1R_DDAonly_Sample_17	P15954|COX7C_HUMAN			4allele	Noallele	None
Sample_17	Noallele_None_04	RVVDLMAHMASKE	40.38	1485.74	13	1.2	496.256	3	40.7453	18916.6	174451	12258	20200124_Lum2_IO_U3000_OBJ40899_MHCpep_C1R_DDAonly_Sample_17	P04406-2|G3P_HUMAN;P04406|G3P_HUMAN			4allele	Noallele	None
Sample_17	Noallele_None_04	NC(+57.02)PFHYNPAQYDYDR	29.37	1958.8	15	0.9	653.941	3	45.4923	29519.2	256801	13684	20200124_Lum2_IO_U3000_OBJ40899_MHCpep_C1R_DDAonly_Sample_17	P07996|TSP1_HUMAN	Carbamidomethylation	C2:Carbamidomethylation:1000.00	4allele	Noallele	None
Sample_17	Noallele_None_04	MKFNPFVTSD	34.05	1184.55	10	0.7	593.284	2	59.9635	29880.3	273084	18052	20200124_Lum2_IO_U3000_OBJ40899_MHCpep_C1R_DDAonly_Sample_17	Q9UNX3|RL26L_HUMAN;P61254|RL26_HUMAN			4allele	Noallele	None
Sample_17	Noallele_None_04	ISQLQMHAYC(+57.02)ENPD	27.09	1704.72	14	1.2	853.37	2	43.3398	27816.5	348171	13031	20200124_Lum2_IO_U3000_OBJ40899_MHCpep_C1R_DDAonly_Sample_17	P51159|RB27A_HUMAN;P51159-2|RB27A_HUMAN	Carbamidomethylation	C10:Carbamidomethylation:1000.00	4allele	Noallele	None
Sample_17	Noallele_None_04	YESSTASALVA	25.99	1097.52	11	0.9	549.77	2	43.9972	11296.7	107432	13240	20200124_Lum2_IO_U3000_OBJ40899_MHCpep_C1R_DDAonly_Sample_17	P62277|RS13_HUMAN			4allele	Noallele	None
Sample_17	Noallele_None_04	NVEIDPEIQ	26.54	1055.51	9	0.4	528.764	2	54.0412	48323.9	418720	16270	20200124_Lum2_IO_U3000_OBJ40899_MHCpep_C1R_DDAonly_Sample_17	P04264|K2C1_HUMAN			4allele	Noallele	None
Sample_17	Noallele_None_04	QPKEIC(+57.02)ALVGFC(+57.02)DE	29.09	1664.75	14	1.7	833.386	2	63.9525	14667.7	115146	19249	20200124_Lum2_IO_U3000_OBJ40899_MHCpep_C1R_DDAonly_Sample_17	P07602|SAP_HUMAN;P07602-2|SAP_HUMAN;P07602-3|SAP_HUMAN	Carbamidomethylation; Carbamidomethylation	C6:Carbamidomethylation:1000.00;C12:Carbamidomethylation:1000.00	4allele	Noallele	None
Sample_17	Noallele_None_04	APSAAGPGAPPEQE	18.47	1277.59	14	0.7	639.802	2	29.952	32259.4	161830	8941	20200124_Lum2_IO_U3000_OBJ40899_MHCpep_C1R_DDAonly_Sample_17	P29966|MARCS_HUMAN			4allele	Noallele	None
Sample_17	Noallele_None_04	TKGGDAPAAGEDA	29.26	1158.52	13	0.5	580.265	2	15.7457	29652	379931	4637	20200124_Lum2_IO_U3000_OBJ40899_MHCpep_C1R_DDAonly_Sample_17	P62851|RS25_HUMAN			4allele	Noallele	None
Sample_17	Noallele_None_04	KQTPLSR	18.41	828.482	7	0.3	415.248	2	13.8025	16043	190946	4061	20200124_Lum2_IO_U3000_OBJ40899_MHCpep_C1R_DDAonly_Sample_17	P09497-2|CLCB_HUMAN;P09497|CLCB_HUMAN			4allele	Noallele	None
Sample_17	Noallele_None_04	KFMEKYIK	22.36	1085.59	8	0.6	362.872	3	24.0849	13904	115027	7192	20200124_Lum2_IO_U3000_OBJ40899_MHCpep_C1R_DDAonly_Sample_17	Q9P013|CWC15_HUMAN			4allele	Noallele	None
Sample_17	Noallele_None_04	PSQSANVLGEAQKLN	39.8	1554.8	15	0.8	778.408	2	44.211	29789.6	280175	13294	20200124_Lum2_IO_U3000_OBJ40899_MHCpep_C1R_DDAonly_Sample_17	P38507|SPA_STAAU			4allele	Noallele	None
Sample_17	Noallele_None_04	LGEGPRM	21.81	758.375	7	-0.4	380.194	2	23.6076	13695.2	144127	7046	20200124_Lum2_IO_U3000_OBJ40899_MHCpep_C1R_DDAonly_Sample_17	P43686|PRS6B_HUMAN;P43686-2|PRS6B_HUMAN			4allele	Noallele	None
Sample_17	Noallele_None_04	ADKASASAPAPASA	36.53	1213.59	14	0	607.804	2	20.293	32941.7	470600	6009	20200124_Lum2_IO_U3000_OBJ40899_MHCpep_C1R_DDAonly_Sample_17	Q9NQX7-3|ITM2C_HUMAN;Q9NQX7-2|ITM2C_HUMAN;Q9NQX7|ITM2C_HUMAN			4allele	Noallele	None
Sample_17	Noallele_None_04	AGKTIIPLISQC(+57.02)TPK	37.84	1625.92	15	0.1	542.98	3	51.8652	37721.6	232942	15609	20200124_Lum2_IO_U3000_OBJ40899_MHCpep_C1R_DDAonly_Sample_17	P40926-2|MDHM_HUMAN;P40926|MDHM_HUMAN	Carbamidomethylation	C12:Carbamidomethylation:1000.00	4allele	Noallele	None
Sample_17	Noallele_None_04	RKYNWSAK	20.52	1051.56	8	0.3	351.526	3	14.8745	19909.3	306527	4370	20200124_Lum2_IO_U3000_OBJ40899_MHCpep_C1R_DDAonly_Sample_17	P61927|RL37_HUMAN			4allele	Noallele	None
Sample_17	Noallele_None_04	EVEQKKKRTFR	18.75	1447.83	11	0.5	483.616	3	16.1368	9680.43	177736	4753	20200124_Lum2_IO_U3000_OBJ40899_MHCpep_C1R_DDAonly_Sample_17	P62841|RS15_HUMAN			4allele	Noallele	None
Sample_17	Noallele_None_04	QTVAVGVIKAVD	30.77	1198.69	12	0.7	600.354	2	51.0465	6901.24	74870.9	15380	20200124_Lum2_IO_U3000_OBJ40899_MHCpep_C1R_DDAonly_Sample_17	P68104-2|EF1A1_HUMAN;Q5VTE0|EF1A3_HUMAN;P68104|EF1A1_HUMAN			4allele	Noallele	None
Sample_17	Noallele_None_04	YLGYC(+57.02)KGVEPK	21.69	1312.65	11	1.3	438.557	3	28.2789	58626.3	709815	8459	20200124_Lum2_IO_U3000_OBJ40899_MHCpep_C1R_DDAonly_Sample_17	P02786|TFR1_HUMAN	Carbamidomethylation	C5:Carbamidomethylation:1000.00	4allele	Noallele	None
Sample_17	Noallele_None_04	QTVAVGVIKAVDK	19.47	1326.79	13	0.9	443.27	3	41.4671	32146.6	357805	12454	20200124_Lum2_IO_U3000_OBJ40899_MHCpep_C1R_DDAonly_Sample_17	P68104-2|EF1A1_HUMAN;Q5VTE0|EF1A3_HUMAN;P68104|EF1A1_HUMAN			4allele	Noallele	None
Sample_17	Noallele_None_04	AVDFAER	20.88	806.392	7	1.1	404.204	2	25.4342	12947.1	167205	7597	20200124_Lum2_IO_U3000_OBJ40899_MHCpep_C1R_DDAonly_Sample_17	P62917|RL8_HUMAN			4allele	Noallele	None
Sample_17	Noallele_None_04	GPTSGLC(+57.02)PSASPE	23.61	1258.55	13	-0.1	630.282	2	39.0741	26439.7	252381	11734	20200124_Lum2_IO_U3000_OBJ40899_MHCpep_C1R_DDAonly_Sample_17	Q9GZY6|NTAL_HUMAN	Carbamidomethylation	C7:Carbamidomethylation:1000.00	4allele	Noallele	None
Sample_17	Noallele_None_04	QTVAVGVIKAVDKK	18.16	1454.88	14	0.2	485.968	3	34.1213	32871.7	352065	10238	20200124_Lum2_IO_U3000_OBJ40899_MHCpep_C1R_DDAonly_Sample_17	P68104-2|EF1A1_HUMAN;Q5VTE0|EF1A3_HUMAN;P68104|EF1A1_HUMAN			4allele	Noallele	None
Sample_17	Noallele_None_04	VDDPEAFPALA	19.82	1143.55	11	1.7	572.781	2	69.1801	13103.1	125063	20815	20200124_Lum2_IO_U3000_OBJ40899_MHCpep_C1R_DDAonly_Sample_17	Q8NC51-2|PAIRB_HUMAN;Q8NC51-4|PAIRB_HUMAN;Q8NC51|PAIRB_HUMAN;Q8NC51-3|PAIRB_HUMAN			4allele	Noallele	None
Sample_17	Noallele_None_04	DFFGNGPPVNYKTGN	39	1625.75	15	1.4	813.882	2	59.3052	15308.8	111495	17850	20200124_Lum2_IO_U3000_OBJ40899_MHCpep_C1R_DDAonly_Sample_17	P13284|GILT_HUMAN			4allele	Noallele	None
Sample_17	Noallele_None_04	VDTVLM(+15.99)AP	18	860.431	8	0.4	431.223	2	43.735	9874.67	83669.8	13165	20200124_Lum2_IO_U3000_OBJ40899_MHCpep_C1R_DDAonly_Sample_17		Oxidation (M)	M6:Oxidation (M):1001.00	4allele	Noallele	None
Sample_17	Noallele_None_04	PVAPTVLIFPP	16.36	1149.68	11	-5.8	575.844	2	81.7391	601978	526834	25208	20200124_Lum2_IO_U3000_OBJ40899_MHCpep_C1R_DDAonly_Sample_17	P01840|KAC4_RABIT			4allele	Noallele	None
Sample_17	Noallele_None_04	VPTANVSVVDLTC(+57.02)	20.11	1373.69	13	1.5	687.851	2	67.5627	19667.9	143289	20332	20200124_Lum2_IO_U3000_OBJ40899_MHCpep_C1R_DDAonly_Sample_17	P04406-2|G3P_HUMAN;P04406|G3P_HUMAN	Carbamidomethylation	C13:Carbamidomethylation:1000.00	4allele	Noallele	None
Sample_17	Noallele_None_04	IPGGPVRLC(+57.02)P	23.36	1064.58	10	1.1	533.298	2	47.2302	26498.7	124771	14212	20200124_Lum2_IO_U3000_OBJ40899_MHCpep_C1R_DDAonly_Sample_17	P12763|FETUA_BOVIN	Carbamidomethylation	C9:Carbamidomethylation:1000.00	4allele	Noallele	None
Sample_17	Noallele_None_04	SGAFVYLRQPYYATR	23.8	1790.91	15	1.3	597.978	3	53.7907	9634.42	119457	16203	20200124_Lum2_IO_U3000_OBJ40899_MHCpep_C1R_DDAonly_Sample_17	P29350|PTN6_HUMAN;P29350-2|PTN6_HUMAN			4allele	Noallele	None
Sample_17	Noallele_None_04	SNYNLPMHK	22.39	1102.52	9	0.7	368.515	3	26.6224	38034.1	256014	7947	20200124_Lum2_IO_U3000_OBJ40899_MHCpep_C1R_DDAonly_Sample_17	P36578|RL4_HUMAN			4allele	Noallele	None
Sample_17	Noallele_None_04	KHFELGGDKK	31.89	1157.62	10	0.5	386.881	3	14.0846	34980.5	618327	4138	20200124_Lum2_IO_U3000_OBJ40899_MHCpep_C1R_DDAonly_Sample_17	Q969Q0|RL36L_HUMAN;P83881|RL36A_HUMAN			4allele	Noallele	None
Sample_17	Noallele_None_04	VAKVTGGAASKLSK	23.55	1315.78	14	0.8	439.602	3	17.0763	8341.48	152752	5029	20200124_Lum2_IO_U3000_OBJ40899_MHCpep_C1R_DDAonly_Sample_17	P42766|RL35_HUMAN			4allele	Noallele	None
Sample_17	Noallele_None_04	MKFNPFVTSDRSKN	31.57	1669.83	14	-0.3	418.463	4	37.4314	16657.8	176148	11241	20200124_Lum2_IO_U3000_OBJ40899_MHCpep_C1R_DDAonly_Sample_17	Q9UNX3|RL26L_HUMAN;P61254|RL26_HUMAN			4allele	Noallele	None
Sample_17	Noallele_None_04	EKARVITEEEKNFK	35.49	1719.92	14	1.6	574.313	3	22.7044	63343.5	679736	6776	20200124_Lum2_IO_U3000_OBJ40899_MHCpep_C1R_DDAonly_Sample_17	P26373-2|RL13_HUMAN;P26373|RL13_HUMAN			4allele	Noallele	None
Sample_17	Noallele_None_04	LADPSAFVAA	21.21	960.492	10	0.4	481.253	2	61.0995	3955.05	33238	18408	20200124_Lum2_IO_U3000_OBJ40899_MHCpep_C1R_DDAonly_Sample_17	P05388|RLA0_HUMAN;P05388-2|RLA0_HUMAN;Q8NHW5|RLA0L_HUMAN			4allele	Noallele	None
Sample_17	Noallele_None_04	PVAPTVLIFPPAAD	16.69	1406.78	14	1.1	704.399	2	98.4488	45491.8	26146.1	29197	20200124_Lum2_IO_U3000_OBJ40899_MHCpep_C1R_DDAonly_Sample_17	P01840|KAC4_RABIT			4allele	Noallele	None
Sample_17	Noallele_None_04	HPNIVINNAAGNFIS	34.27	1579.81	15	0.8	790.913	2	60.2563	74431.7	533820	18127	20200124_Lum2_IO_U3000_OBJ40899_MHCpep_C1R_DDAonly_Sample_17	Q16698-2|DECR_HUMAN;Q16698|DECR_HUMAN			4allele	Noallele	None
Sample_17	Noallele_None_04	KNLQTVNVDEN	34.7	1272.63	11	0.4	637.323	2	26.9515	23656.3	293529	8061	20200124_Lum2_IO_U3000_OBJ40899_MHCpep_C1R_DDAonly_Sample_17	P62899|RL31_HUMAN			4allele	Noallele	None
Sample_17	Noallele_None_04	PALPLDQLQITHKD	29.31	1587.86	14	1.5	530.295	3	57.7471	29846.5	240623	17365	20200124_Lum2_IO_U3000_OBJ40899_MHCpep_C1R_DDAonly_Sample_17	Q9H1I8|ASCC2_HUMAN;Q9H1I8-3|ASCC2_HUMAN			4allele	Noallele	None
Sample_17	Noallele_None_04	PVAPTVLIFPPAAD	16.83	1406.78	14	2	704.399	2	100.435	40250.2	21955.8	30528	20200124_Lum2_IO_U3000_OBJ40899_MHCpep_C1R_DDAonly_Sample_17	P01840|KAC4_RABIT			4allele	Noallele	None
Sample_17	Noallele_None_04	SVGLNVPASVC(+57.02)Y	28.7	1264.61	12	1.6	633.314	2	67.3805	40661.5	383001	20265	20200124_Lum2_IO_U3000_OBJ40899_MHCpep_C1R_DDAonly_Sample_17	P0C7P4|UCRIL_HUMAN;P47985|UCRI_HUMAN	Carbamidomethylation	C11:Carbamidomethylation:1000.00	4allele	Noallele	None
Sample_17	Noallele_None_04	FVSNHAY	24.63	836.382	7	2.1	419.199	2	21.7581	1327803	17353412	6447	20200124_Lum2_IO_U3000_OBJ40899_MHCpep_C1R_DDAonly_Sample_17	P04075|ALDOA_HUMAN;P04075-2|ALDOA_HUMAN			4allele	Noallele	None
Sample_17	Noallele_None_04	DVANKIG	18.91	715.386	7	0.9	358.701	2	19.1112	25005.4	188397	5646	20200124_Lum2_IO_U3000_OBJ40899_MHCpep_C1R_DDAonly_Sample_17	P62750|RL23A_HUMAN			4allele	Noallele	None
Sample_17	Noallele_None_04	LGEGPRMV	21.96	857.443	8	0.8	429.729	2	31.9117	23995.2	241182	9558	20200124_Lum2_IO_U3000_OBJ40899_MHCpep_C1R_DDAonly_Sample_17	P43686|PRS6B_HUMAN;P43686-2|PRS6B_HUMAN			4allele	Noallele	None
Sample_17	Noallele_None_04	PVAPTVLIFPPAAD	17.14	1406.78	14	0.9	704.398	2	101.751	40250.2	21955.8	30528	20200124_Lum2_IO_U3000_OBJ40899_MHCpep_C1R_DDAonly_Sample_17	P01840|KAC4_RABIT			4allele	Noallele	None
Sample_17	Noallele_None_04	KDIFKANKEVPC(+57.02)YV	23.1	1709.88	14	1.1	570.968	3	43.3561	100975	902222	13036	20200124_Lum2_IO_U3000_OBJ40899_MHCpep_C1R_DDAonly_Sample_17	P11717|MPRI_HUMAN	Carbamidomethylation	C12:Carbamidomethylation:1000.00	4allele	Noallele	None
Sample_17	Noallele_None_04	LKKQKLMARE	32.18	1243.74	10	0	415.588	3	14.3271	8104.63	170952	4206	20200124_Lum2_IO_U3000_OBJ40899_MHCpep_C1R_DDAonly_Sample_17	P18621-2|RL17_HUMAN;P18621|RL17_HUMAN			4allele	Noallele	None
Sample_17	Noallele_None_04	PVAPTVLIFPPAAD	17.3	1406.78	14	1.4	704.399	2	97.537	45491.8	26146.1	29182	20200124_Lum2_IO_U3000_OBJ40899_MHCpep_C1R_DDAonly_Sample_17	P01840|KAC4_RABIT			4allele	Noallele	None
Sample_17	Noallele_None_04	GTQTYIC(+57.02)NVNH	20.79	1305.58	11	0.4	653.796	2	30.0027	7320.29	108248	8994	20200124_Lum2_IO_U3000_OBJ40899_MHCpep_C1R_DDAonly_Sample_17	P01857|IGHG1_HUMAN;P0DOX5|IGG1_HUMAN	Carbamidomethylation	C7:Carbamidomethylation:1000.00	4allele	Noallele	None
Sample_17	Noallele_None_04	SKELGVATN	17.15	917.482	9	1.1	459.749	2	20.62	9405.02	145190	6110	20200124_Lum2_IO_U3000_OBJ40899_MHCpep_C1R_DDAonly_Sample_17	P13995|MTDC_HUMAN;P13995-2|MTDC_HUMAN			4allele	Noallele	None
Sample_17	Noallele_None_04	TIKLLNENSYVPR	37.31	1545.85	13	1.6	773.934	2	49.7474	33707.7	281839	14967	20200124_Lum2_IO_U3000_OBJ40899_MHCpep_C1R_DDAonly_Sample_17	P02786|TFR1_HUMAN			4allele	Noallele	None
Sample_17	Noallele_None_04	SPVLKENKAIPQSPR	28.36	1662.94	15	0.2	555.321	3	26.8689	23552.8	229193	8037	20200124_Lum2_IO_U3000_OBJ40899_MHCpep_C1R_DDAonly_Sample_17	Q16549|PCSK7_HUMAN			4allele	Noallele	None
Sample_17	Noallele_None_04	TIKLLNENSYVPR	38.65	1545.85	13	1.3	516.292	3	49.7474	449877	3176155	14957	20200124_Lum2_IO_U3000_OBJ40899_MHCpep_C1R_DDAonly_Sample_17	P02786|TFR1_HUMAN			4allele	Noallele	None
Sample_17	Noallele_None_04	AEPAVQRTLLEK	18.21	1353.76	12	0.7	677.889	2	33.1742	24399.8	287226	9952	20200124_Lum2_IO_U3000_OBJ40899_MHCpep_C1R_DDAonly_Sample_17	P14209-3|CD99_HUMAN;P14209|CD99_HUMAN			4allele	Noallele	None
Sample_17	Noallele_None_04	STFQQMWISK	19.15	1254.61	10	0.7	628.311	2	55.364	3017.62	35638.9	16678	20200124_Lum2_IO_U3000_OBJ40899_MHCpep_C1R_DDAonly_Sample_17	P60709|ACTB_HUMAN;Q9BYX7|ACTBM_HUMAN;Q6S8J3|POTEE_HUMAN;P63267|ACTH_HUMAN;P62736|ACTA_HUMAN;Q562R1|ACTBL_HUMAN;A5A3E0|POTEF_HUMAN;P0CG39|POTEJ_HUMAN;P63261|ACTG_HUMAN;P68032|ACTC_HUMAN;P0CG38|POTEI_HUMAN			4allele	Noallele	None
Sample_17	Noallele_None_04	SVLMSLKQTPLS	24.28	1302.72	12	0.7	652.369	2	60.3241	7264.1	72476.7	18170	20200124_Lum2_IO_U3000_OBJ40899_MHCpep_C1R_DDAonly_Sample_17	P09497-2|CLCB_HUMAN;P09497|CLCB_HUMAN			4allele	Noallele	None
Sample_17	Noallele_None_04	ALRYPMAVGLN	23.52	1203.64	11	1.4	602.83	2	57.103	7368.1	77327.4	17197	20200124_Lum2_IO_U3000_OBJ40899_MHCpep_C1R_DDAonly_Sample_17	Q9Y3U8|RL36_HUMAN			4allele	Noallele	None
Sample_17	Noallele_None_04	TDELATK	22.04	776.392	7	0.6	389.203	2	32.8609	3717.48	47308.4	9862	20200124_Lum2_IO_U3000_OBJ40899_MHCpep_C1R_DDAonly_Sample_17	Q96C19|EFHD2_HUMAN			4allele	Noallele	None
Sample_17	Noallele_None_04	VSKDKRALKFIKK	32.68	1559.99	13	0.4	391.004	4	16.4677	15661	242816	4846	20200124_Lum2_IO_U3000_OBJ40899_MHCpep_C1R_DDAonly_Sample_17	Q9Y3U8|RL36_HUMAN			4allele	Noallele	None
Sample_17	Noallele_None_04	SVLMSLKQTPLSR	19.57	1458.82	13	1.3	487.282	3	51.1624	300898	2410049	15386	20200124_Lum2_IO_U3000_OBJ40899_MHCpep_C1R_DDAonly_Sample_17	P09497-2|CLCB_HUMAN;P09497|CLCB_HUMAN			4allele	Noallele	None
Sample_17	Noallele_None_04	IFVKTLTGKTI	17.52	1219.75	11	0.9	407.592	3	45.9838	12014.1	118766	13836	20200124_Lum2_IO_U3000_OBJ40899_MHCpep_C1R_DDAonly_Sample_17	P62979|RS27A_HUMAN;P62987|RL40_HUMAN			4allele	Noallele	None
Sample_17	Noallele_None_04	NEPTAAAIAYGLDK	30.91	1432.72	14	0.9	717.368	2	54.6527	9656.71	101838	16463	20200124_Lum2_IO_U3000_OBJ40899_MHCpep_C1R_DDAonly_Sample_17	P11021|BIP_HUMAN;P54652|HSP72_HUMAN;P34931|HS71L_HUMAN;P11142-2|HSP7C_HUMAN;P11142|HSP7C_HUMAN			4allele	Noallele	None
Sample_17	Noallele_None_04	EAKEKGTWVQLK	19.46	1415.78	12	1.8	354.952	4	25.301	25548.8	342927	7571	20200124_Lum2_IO_U3000_OBJ40899_MHCpep_C1R_DDAonly_Sample_17	P46778|RL21_HUMAN			4allele	Noallele	None
Sample_17	Noallele_None_04	SDGLAHLD	23.08	826.382	8	-0.5	414.198	2	29.8562	13187.4	141843	8948	20200124_Lum2_IO_U3000_OBJ40899_MHCpep_C1R_DDAonly_Sample_17	P02042|HBD_HUMAN;P68871|HBB_HUMAN			4allele	Noallele	None
Sample_17	Noallele_None_04	SDVELDDLGKDEL	32.03	1446.67	13	1.8	724.345	2	62.9896	12744.1	128858	18952	20200124_Lum2_IO_U3000_OBJ40899_MHCpep_C1R_DDAonly_Sample_17	Q15084-5|PDIA6_HUMAN;Q15084|PDIA6_HUMAN;Q15084-2|PDIA6_HUMAN;Q15084-4|PDIA6_HUMAN;Q15084-3|PDIA6_HUMAN			4allele	Noallele	None
Sample_17	Noallele_None_04	VQMMTAK	22.83	807.398	7	0.7	404.707	2	20.7512	92003.1	1129140	6143	20200124_Lum2_IO_U3000_OBJ40899_MHCpep_C1R_DDAonly_Sample_17	P0DP23|CALM1_HUMAN;P0DP25|CALM3_HUMAN;P0DP24|CALM2_HUMAN			4allele	Noallele	None
Sample_17	Noallele_None_04	VKFEERYK	24.33	1097.59	8	1.1	366.87	3	18.8221	226366	2984593	5556	20200124_Lum2_IO_U3000_OBJ40899_MHCpep_C1R_DDAonly_Sample_17	P61353|RL27_HUMAN			4allele	Noallele	None
Sample_17	Noallele_None_04	MRYVASYL	26.59	1001.5	8	0.5	501.758	2	50.5645	81131	654029	15205	20200124_Lum2_IO_U3000_OBJ40899_MHCpep_C1R_DDAonly_Sample_17	P05387|RLA2_HUMAN			4allele	Noallele	None
Sample_17	Noallele_None_04	GVMNGEYYQESNGPT	23.06	1644.67	15	0.3	823.344	2	46.2105	4881.73	66768.1	13901	20200124_Lum2_IO_U3000_OBJ40899_MHCpep_C1R_DDAonly_Sample_17	P09496-2|CLCA_HUMAN;P09496|CLCA_HUMAN;P09496-3|CLCA_HUMAN;P09496-4|CLCA_HUMAN			4allele	Noallele	None
Sample_17	Noallele_None_04	RAAPGAEFAPNKRR	18.44	1539.84	14	-0.1	385.967	4	16.7771	16772.6	222930	4931	20200124_Lum2_IO_U3000_OBJ40899_MHCpep_C1R_DDAonly_Sample_17	Q15233|NONO_HUMAN;Q15233-2|NONO_HUMAN			4allele	Noallele	None
Sample_17	Noallele_None_04	PVAPTVLIFPPAAD	19.53	1406.78	14	1.5	704.399	2	106.237	14382.1	16076.8	31433	20200124_Lum2_IO_U3000_OBJ40899_MHCpep_C1R_DDAonly_Sample_17	P01840|KAC4_RABIT			4allele	Noallele	None
Sample_17	Noallele_None_04	TGTIKLLNENSYVPR	42.94	1703.92	15	0.9	852.968	2	51.2809	1492296	13925145	15425	20200124_Lum2_IO_U3000_OBJ40899_MHCpep_C1R_DDAonly_Sample_17	P02786|TFR1_HUMAN			4allele	Noallele	None
Sample_17	Noallele_None_04	FNPFVTSDRSK	19.61	1296.65	11	1.6	649.331	2	35.7291	9330.95	164741	10726	20200124_Lum2_IO_U3000_OBJ40899_MHCpep_C1R_DDAonly_Sample_17	Q9UNX3|RL26L_HUMAN;P61254|RL26_HUMAN			4allele	Noallele	None
Sample_17	Noallele_None_04	AAFKELQSTFK	23.42	1268.68	11	2.5	423.901	3	40.4199	931436	8954343	12128	20200124_Lum2_IO_U3000_OBJ40899_MHCpep_C1R_DDAonly_Sample_17	Q96C19|EFHD2_HUMAN			4allele	Noallele	None
Sample_17	Noallele_None_04	PLPPPPPPP	16.53	907.517	9	1.4	454.766	2	48.973	21342.8	61066	14532	20200124_Lum2_IO_U3000_OBJ40899_MHCpep_C1R_DDAonly_Sample_17	Q96JH7|VCIP1_HUMAN;O15054-1|KDM6B_HUMAN;Q68DA7-5|FMN1_HUMAN;Q70E73|RAPH1_HUMAN;Q12873-3|CHD3_HUMAN;Q08499|PDE4D_HUMAN;O15156|ZBT7B_HUMAN;Q86VE0|MYPOP_HUMAN;Q9UPS6|SET1B_HUMAN;O15156-2|ZBT7B_HUMAN;O15054|KDM6B_HUMAN;Q8IZL8|PELP1_HUMAN;Q9UPS6-2|SET1B_HUMAN			4allele	Noallele	None
Sample_17	Noallele_None_04	PLPPPPPPP	17.05	907.517	9	0.9	454.766	2	45.7213	166624	243797	13784	20200124_Lum2_IO_U3000_OBJ40899_MHCpep_C1R_DDAonly_Sample_17	Q96JH7|VCIP1_HUMAN;O15054-1|KDM6B_HUMAN;Q68DA7-5|FMN1_HUMAN;Q70E73|RAPH1_HUMAN;Q12873-3|CHD3_HUMAN;Q08499|PDE4D_HUMAN;O15156|ZBT7B_HUMAN;Q86VE0|MYPOP_HUMAN;Q9UPS6|SET1B_HUMAN;O15156-2|ZBT7B_HUMAN;O15054|KDM6B_HUMAN;Q8IZL8|PELP1_HUMAN;Q9UPS6-2|SET1B_HUMAN			4allele	Noallele	None
Sample_17	Noallele_None_04	RSLYASSPGGVYAT	21.21	1427.7	14	1	714.86	2	41.0721	9144.99	148352	12359	20200124_Lum2_IO_U3000_OBJ40899_MHCpep_C1R_DDAonly_Sample_17	P08670|VIME_HUMAN			4allele	Noallele	None
Sample_17	Noallele_None_04	GDC(+57.02)DIHVLKQDGQFS	21.54	1717.77	15	0	859.894	2	42.9689	3545.45	65930.3	12939	20200124_Lum2_IO_U3000_OBJ40899_MHCpep_C1R_DDAonly_Sample_17	P12763|FETUA_BOVIN	Carbamidomethylation	C3:Carbamidomethylation:1000.00	4allele	Noallele	None
Sample_17	Noallele_None_04	PLPPPPPPP	20.12	907.517	9	1.4	454.766	2	48.973	21342.8	61066	14523	20200124_Lum2_IO_U3000_OBJ40899_MHCpep_C1R_DDAonly_Sample_17	Q96JH7|VCIP1_HUMAN;O15054-1|KDM6B_HUMAN;Q68DA7-5|FMN1_HUMAN;Q70E73|RAPH1_HUMAN;Q12873-3|CHD3_HUMAN;Q08499|PDE4D_HUMAN;O15156|ZBT7B_HUMAN;Q86VE0|MYPOP_HUMAN;Q9UPS6|SET1B_HUMAN;O15156-2|ZBT7B_HUMAN;O15054|KDM6B_HUMAN;Q8IZL8|PELP1_HUMAN;Q9UPS6-2|SET1B_HUMAN			4allele	Noallele	None
Sample_17	Noallele_None_04	GDC(+57.02)DIHVLKQDGQFS	24.59	1717.77	15	0.7	573.599	3	42.9775	55944	575201	12922	20200124_Lum2_IO_U3000_OBJ40899_MHCpep_C1R_DDAonly_Sample_17	P12763|FETUA_BOVIN	Carbamidomethylation	C3:Carbamidomethylation:1000.00	4allele	Noallele	None
Sample_17	Noallele_None_04	VRYSLDPENPTKSC(+57.02)K	34.5	1792.88	15	0.4	598.633	3	29.7757	157344	1271102	8906	20200124_Lum2_IO_U3000_OBJ40899_MHCpep_C1R_DDAonly_Sample_17	P18621-3|RL17_HUMAN;P18621|RL17_HUMAN	Carbamidomethylation	C14:Carbamidomethylation:1000.00	4allele	Noallele	None
Sample_17	Noallele_None_04	AAQDRDQIYR	36.28	1234.61	10	0.8	412.543	3	17.671	24735.1	397108	5210	20200124_Lum2_IO_U3000_OBJ40899_MHCpep_C1R_DDAonly_Sample_17	P62995|TRA2B_HUMAN;P62995-3|TRA2B_HUMAN			4allele	Noallele	None
Sample_17	Noallele_None_04	PLPPPPPPP	22.29	907.517	9	0.9	454.766	2	45.7213	166624	243797	13566	20200124_Lum2_IO_U3000_OBJ40899_MHCpep_C1R_DDAonly_Sample_17	Q96JH7|VCIP1_HUMAN;O15054-1|KDM6B_HUMAN;Q68DA7-5|FMN1_HUMAN;Q70E73|RAPH1_HUMAN;Q12873-3|CHD3_HUMAN;Q08499|PDE4D_HUMAN;O15156|ZBT7B_HUMAN;Q86VE0|MYPOP_HUMAN;Q9UPS6|SET1B_HUMAN;O15156-2|ZBT7B_HUMAN;O15054|KDM6B_HUMAN;Q8IZL8|PELP1_HUMAN;Q9UPS6-2|SET1B_HUMAN			4allele	Noallele	None
Sample_17	Noallele_None_04	AALRPLVKPKIVKKR	20.09	1716.16	15	1.2	344.24	5	19.8989	96907.2	1100995	5927	20200124_Lum2_IO_U3000_OBJ40899_MHCpep_C1R_DDAonly_Sample_17	P62910|RL32_HUMAN			4allele	Noallele	None
Sample_17	Noallele_None_04	RYPMAVGLNKGHK	20.54	1469.79	13	1.2	490.939	3	20.4079	79113.1	618595	6033	20200124_Lum2_IO_U3000_OBJ40899_MHCpep_C1R_DDAonly_Sample_17	Q9Y3U8|RL36_HUMAN			4allele	Noallele	None
Sample_17	Noallele_None_04	DAWSYDINRAVDEKG	17.88	1737.8	15	0.3	580.273	3	53.5419	15490.4	155022	16119	20200124_Lum2_IO_U3000_OBJ40899_MHCpep_C1R_DDAonly_Sample_17	Q9NZM1-6|MYOF_HUMAN;Q9NZM1-3|MYOF_HUMAN;Q9NZM1-5|MYOF_HUMAN;Q9NZM1-2|MYOF_HUMAN;Q9NZM1|MYOF_HUMAN			4allele	Noallele	None
Sample_17	Noallele_None_04	EVIEKPQA	18.54	912.492	8	0.9	457.253	2	23.9894	43296	396753	7159	20200124_Lum2_IO_U3000_OBJ40899_MHCpep_C1R_DDAonly_Sample_17	P18859|ATP5J_HUMAN;P18859-2|ATP5J_HUMAN			4allele	Noallele	None
Sample_17	Noallele_None_04	AALRPLVKPKIVK	28.75	1431.96	13	0.9	478.329	3	28.7192	234893	2423307	8578	20200124_Lum2_IO_U3000_OBJ40899_MHCpep_C1R_DDAonly_Sample_17	P62910|RL32_HUMAN			4allele	Noallele	None
Sample_17	Noallele_None_04	APGSAAPAAGSAPAA	19.67	1165.57	15	1.5	583.794	2	29.2278	20124.8	289117	8754	20200124_Lum2_IO_U3000_OBJ40899_MHCpep_C1R_DDAonly_Sample_17	P05387|RLA2_HUMAN			4allele	Noallele	None
Sample_17	Noallele_None_04	MKASGTLREYKVVGR	30.06	1693.93	15	1.2	565.651	3	25.546	104933	1032024	7629	20200124_Lum2_IO_U3000_OBJ40899_MHCpep_C1R_DDAonly_Sample_17	Q02543|RL18A_HUMAN			4allele	Noallele	None
Sample_17	Noallele_None_04	SHTDIKVPDFSEYR	28.62	1692.81	14	0.9	565.278	3	48.0667	129859	674327	14448	20200124_Lum2_IO_U3000_OBJ40899_MHCpep_C1R_DDAonly_Sample_17	P0C7P4|UCRIL_HUMAN;P47985|UCRI_HUMAN			4allele	Noallele	None
Sample_17	Noallele_None_04	QNRPIPQWI	19.8	1150.62	9	1.8	576.321	2	57.0042	13836.4	133921	17178	20200124_Lum2_IO_U3000_OBJ40899_MHCpep_C1R_DDAonly_Sample_17	P62891|RL39_HUMAN;Q96EH5|RL39L_HUMAN;Q59GN2|R39L5_HUMAN			4allele	Noallele	None
Sample_17	Noallele_None_04	KALSRQEMQEVQSSR	25.34	1775.89	15	1.1	592.973	3	20.9813	15964.1	245908	6222	20200124_Lum2_IO_U3000_OBJ40899_MHCpep_C1R_DDAonly_Sample_17	P22626-2|ROA2_HUMAN;P22626|ROA2_HUMAN			4allele	Noallele	None
Sample_17	Noallele_None_04	PVAPTVLIFPPAAD	22.21	1406.78	14	1.4	704.399	2	91.3785	453112	380695	27211	20200124_Lum2_IO_U3000_OBJ40899_MHCpep_C1R_DDAonly_Sample_17	P01840|KAC4_RABIT			4allele	Noallele	None
Sample_17	Noallele_None_04	AYQDRLAYLR	20.37	1267.67	10	-0.9	423.563	3	38.35	5784.36	70126	11526	20200124_Lum2_IO_U3000_OBJ40899_MHCpep_C1R_DDAonly_Sample_17	P46940|IQGA1_HUMAN			4allele	Noallele	None
Sample_17	Noallele_None_04	AYIAHPK	26.44	798.439	7	-0.1	400.227	2	14.9416	9949.26	137309	4392	20200124_Lum2_IO_U3000_OBJ40899_MHCpep_C1R_DDAonly_Sample_17	P47914|RL29_HUMAN			4allele	Noallele	None
Sample_17	Noallele_None_04	KKEAKEKGTWVQLK	24.6	1671.97	14	0	418.999	4	17.5046	91737.2	1162978	5174	20200124_Lum2_IO_U3000_OBJ40899_MHCpep_C1R_DDAonly_Sample_17	P46778|RL21_HUMAN			4allele	Noallele	None
Sample_17	Noallele_None_04	HPPPPPPPP	19.02	931.492	9	-0.1	466.753	2	26.2445	332893	430799	7477	20200124_Lum2_IO_U3000_OBJ40899_MHCpep_C1R_DDAonly_Sample_17	Q15032-3|R3HD1_HUMAN;P13378|HXD8_HUMAN;P14866-2|HNRPL_HUMAN;P14866|HNRPL_HUMAN;Q15032|R3HD1_HUMAN;Q15032-2|R3HD1_HUMAN;P17676|CEBPB_HUMAN;P17676-2|CEBPB_HUMAN;Q15032-4|R3HD1_HUMAN;P13378-2|HXD8_HUMAN			4allele	Noallele	None
Sample_17	Noallele_None_04	EAAEQDVEKK	30.93	1145.56	10	1.5	573.786	2	13.7209	23286.1	394940	4033	20200124_Lum2_IO_U3000_OBJ40899_MHCpep_C1R_DDAonly_Sample_17	P26373-2|RL13_HUMAN;P26373|RL13_HUMAN			4allele	Noallele	None
Sample_17	Noallele_None_04	AYIAHPKL	26.11	911.523	8	0.9	456.769	2	28.2135	44318.2	438673	8429	20200124_Lum2_IO_U3000_OBJ40899_MHCpep_C1R_DDAonly_Sample_17	P47914|RL29_HUMAN			4allele	Noallele	None
Sample_17	Noallele_None_04	HPPPPPPPP	20.84	931.492	9	-0.1	466.753	2	26.2445	332893	430799	7786	20200124_Lum2_IO_U3000_OBJ40899_MHCpep_C1R_DDAonly_Sample_17	Q15032-3|R3HD1_HUMAN;P13378|HXD8_HUMAN;P14866-2|HNRPL_HUMAN;P14866|HNRPL_HUMAN;Q15032|R3HD1_HUMAN;Q15032-2|R3HD1_HUMAN;P17676|CEBPB_HUMAN;P17676-2|CEBPB_HUMAN;Q15032-4|R3HD1_HUMAN;P13378-2|HXD8_HUMAN			4allele	Noallele	None
Sample_17	Noallele_None_04	GQQIGKVVQVYR	32.23	1373.78	12	0.5	458.933	3	34.1855	32350	369589	10253	20200124_Lum2_IO_U3000_OBJ40899_MHCpep_C1R_DDAonly_Sample_17	Q9UNX3|RL26L_HUMAN;P61254|RL26_HUMAN			4allele	Noallele	None
Sample_17	Noallele_None_04	HPPPPPPPP	21.27	931.492	9	-0.1	466.753	2	26.2445	332893	430799	7167	20200124_Lum2_IO_U3000_OBJ40899_MHCpep_C1R_DDAonly_Sample_17	Q15032-3|R3HD1_HUMAN;P13378|HXD8_HUMAN;P14866-2|HNRPL_HUMAN;P14866|HNRPL_HUMAN;Q15032|R3HD1_HUMAN;Q15032-2|R3HD1_HUMAN;P17676|CEBPB_HUMAN;P17676-2|CEBPB_HUMAN;Q15032-4|R3HD1_HUMAN;P13378-2|HXD8_HUMAN			4allele	Noallele	None
Sample_17	Noallele_None_04	TKLALDLE	23.18	901.512	8	0.7	451.764	2	50.0428	11302.9	100672	15084	20200124_Lum2_IO_U3000_OBJ40899_MHCpep_C1R_DDAonly_Sample_17	P04264|K2C1_HUMAN			4allele	Noallele	None
Sample_17	Noallele_None_04	EETIEKMQE	32.48	1135.51	9	0.5	568.761	2	27.0996	341461	3842270	8091	20200124_Lum2_IO_U3000_OBJ40899_MHCpep_C1R_DDAonly_Sample_17	P61254|RL26_HUMAN			4allele	Noallele	None
Sample_17	Noallele_None_04	GAVDGGLSIPHSTK	16.64	1337.69	14	0.4	446.905	3	35.1851	8107.07	94776.4	10569	20200124_Lum2_IO_U3000_OBJ40899_MHCpep_C1R_DDAonly_Sample_17	P46777|RL5_HUMAN			4allele	Noallele	None
Sample_17	Noallele_None_04	GAVDGGLSIPHSTK	21.62	1337.69	14	0.2	669.854	2	35.1868	7182.59	84288.1	10575	20200124_Lum2_IO_U3000_OBJ40899_MHCpep_C1R_DDAonly_Sample_17	P46777|RL5_HUMAN			4allele	Noallele	None
Sample_17	Noallele_None_04	DILGKYVD	18.43	921.481	8	0.4	461.748	2	50.6664	13133.6	125892	15259	20200124_Lum2_IO_U3000_OBJ40899_MHCpep_C1R_DDAonly_Sample_17	P61604|CH10_HUMAN			4allele	Noallele	None
Sample_17	Noallele_None_04	LAVMSVDLGSESMK	17	1465.72	14	0.2	733.865	2	63.5047	6066.13	54784.3	19114	20200124_Lum2_IO_U3000_OBJ40899_MHCpep_C1R_DDAonly_Sample_17	Q9Y4L1|HYOU1_HUMAN			4allele	Noallele	None
Sample_17	Noallele_None_04	ESKRLIDLSIQNYH	18.67	1714.9	14	1.1	572.641	3	47.772	6848.85	89370.4	14402	20200124_Lum2_IO_U3000_OBJ40899_MHCpep_C1R_DDAonly_Sample_17	P04114|APOB_HUMAN			4allele	Noallele	None
Sample_17	Noallele_None_04	TIEQEKQAGES	37.1	1218.57	11	1	610.294	2	15.7782	23099.4	304165	4643	20200124_Lum2_IO_U3000_OBJ40899_MHCpep_C1R_DDAonly_Sample_17	P62328|TYB4_HUMAN			4allele	Noallele	None
Sample_17	Noallele_None_04	HPPPPPPPP	24.06	931.492	9	1.1	466.753	2	27.2652	1520.63	41607.6	8151	20200124_Lum2_IO_U3000_OBJ40899_MHCpep_C1R_DDAonly_Sample_17	Q15032-3|R3HD1_HUMAN;P13378|HXD8_HUMAN;P14866-2|HNRPL_HUMAN;P14866|HNRPL_HUMAN;Q15032|R3HD1_HUMAN;Q15032-2|R3HD1_HUMAN;P17676|CEBPB_HUMAN;P17676-2|CEBPB_HUMAN;Q15032-4|R3HD1_HUMAN;P13378-2|HXD8_HUMAN			4allele	Noallele	None
Sample_17	Noallele_None_04	EITALAPSTM(+15.99)K	17.52	1176.61	11	1.3	589.311	2	34.7942	130616	940470	10417	20200124_Lum2_IO_U3000_OBJ40899_MHCpep_C1R_DDAonly_Sample_17	P60709|ACTB_HUMAN;P63267|ACTH_HUMAN;P68133|ACTS_HUMAN;P62736|ACTA_HUMAN;P63261|ACTG_HUMAN;P68032|ACTC_HUMAN	Oxidation (M)	M10:Oxidation (M):1001.00	4allele	Noallele	None
Sample_17	Noallele_None_04	LDVANKIG	26.9	828.471	8	1.6	415.243	2	32.2225	22504	304681	9668	20200124_Lum2_IO_U3000_OBJ40899_MHCpep_C1R_DDAonly_Sample_17	P62750|RL23A_HUMAN			4allele	Noallele	None
Sample_17	Noallele_None_04	PKFEVIEKPQA	37.33	1284.71	11	1.3	643.362	2	36.4621	146066	1200102	10937	20200124_Lum2_IO_U3000_OBJ40899_MHCpep_C1R_DDAonly_Sample_17	P18859|ATP5J_HUMAN;P18859-2|ATP5J_HUMAN			4allele	Noallele	None
Sample_17	Noallele_None_04	KRYQVKFR	20.24	1123.66	8	-0.3	375.561	3	16.3518	4715.39	80263.5	4822	20200124_Lum2_IO_U3000_OBJ40899_MHCpep_C1R_DDAonly_Sample_17	P46777|RL5_HUMAN			4allele	Noallele	None
Sample_17	Noallele_None_04	VVTNRFDQL	18.03	1090.58	9	0	546.296	2	42.5644	4445.49	59179.4	12813	20200124_Lum2_IO_U3000_OBJ40899_MHCpep_C1R_DDAonly_Sample_17	Q8NC51-2|PAIRB_HUMAN;Q8NC51-4|PAIRB_HUMAN;Q8NC51|PAIRB_HUMAN;Q8NC51-3|PAIRB_HUMAN			4allele	Noallele	None
Sample_17	Noallele_None_04	VMAPRTLVL	23.03	998.595	9	1.2	500.305	2	55.7931	292109	2559883	16780	20200124_Lum2_IO_U3000_OBJ40899_MHCpep_C1R_DDAonly_Sample_17	P01892|1A02_HUMAN			4allele	Noallele	None
Sample_17	Noallele_None_04	KLDRLAY	23.74	877.502	7	1.3	439.759	2	26.4094	98038.3	989203	7895	20200124_Lum2_IO_U3000_OBJ40899_MHCpep_C1R_DDAonly_Sample_17	P47914|RL29_HUMAN			4allele	Noallele	None
Sample_17	Noallele_None_04	SSHKTFR	18.84	861.446	7	1.3	431.731	2	5.8225	401420	119756	2942	20200124_Lum2_IO_U3000_OBJ40899_MHCpep_C1R_DDAonly_Sample_17	P62891|RL39_HUMAN			4allele	Noallele	None
Sample_17	Noallele_None_04	FNWYVDGVEVHNAK	30.38	1676.8	14	1.2	839.406	2	55.3309	7017.58	92548	16672	20200124_Lum2_IO_U3000_OBJ40899_MHCpep_C1R_DDAonly_Sample_17	P01859|IGHG2_HUMAN;P01857|IGHG1_HUMAN;P01861|IGHG4_HUMAN;P0DOX5|IGG1_HUMAN			4allele	Noallele	None
Sample_17	Noallele_None_04	AALKADAQD	25.17	901.451	9	1.2	451.733	2	16.9446	29685.4	231278	4985	20200124_Lum2_IO_U3000_OBJ40899_MHCpep_C1R_DDAonly_Sample_17	P82663|RT25_HUMAN			4allele	Noallele	None
Sample_17	Noallele_None_04	LSSMKSLC(+57.02)SLNMNST	36.83	1671.76	15	1.7	836.89	2	53.6257	15395.1	168658	16150	20200124_Lum2_IO_U3000_OBJ40899_MHCpep_C1R_DDAonly_Sample_17	Q8IY22-2|CMIP_HUMAN;Q8IY22|CMIP_HUMAN;Q8IY22-3|CMIP_HUMAN	Carbamidomethylation	C8:Carbamidomethylation:1000.00	4allele	Noallele	None
Sample_17	Noallele_None_04	NQVAMNPTNTVFDAK	37.5	1648.79	15	1.2	825.402	2	50.8486	15043.6	156557	15307	20200124_Lum2_IO_U3000_OBJ40899_MHCpep_C1R_DDAonly_Sample_17	P11142-2|HSP7C_HUMAN;P11142|HSP7C_HUMAN			4allele	Noallele	None
Sample_17	Noallele_None_04	RHGFREGTTPKPK	23.07	1509.82	13	1.3	504.28	3	13.6886	157777	2375448	4023	20200124_Lum2_IO_U3000_OBJ40899_MHCpep_C1R_DDAonly_Sample_17	P61927|RL37_HUMAN			4allele	Noallele	None
Sample_17	Noallele_None_04	PIPPPPPPP	23.43	907.517	9	0.9	454.766	2	45.7213	166624	243797	13831	20200124_Lum2_IO_U3000_OBJ40899_MHCpep_C1R_DDAonly_Sample_17	P49750|YLPM1_HUMAN;P49750-1|YLPM1_HUMAN;P49750-3|YLPM1_HUMAN;Q8TF74|WIPF2_HUMAN			4allele	Noallele	None
Sample_17	Noallele_None_04	KIDQKAVDSQILPK	32.33	1581.91	14	0.8	528.311	3	34.3537	44038.2	345027	10310	20200124_Lum2_IO_U3000_OBJ40899_MHCpep_C1R_DDAonly_Sample_17	Q02878|RL6_HUMAN			4allele	Noallele	None
Sample_17	Noallele_None_04	RLSYNTASNK	27.01	1152.59	10	0.3	577.302	2	15.6145	9530.22	161284	4591	20200124_Lum2_IO_U3000_OBJ40899_MHCpep_C1R_DDAonly_Sample_17	P49207|RL34_HUMAN			4allele	Noallele	None
Sample_17	Noallele_None_04	GTQTYIC(+57.02)NVNHKPS	28.79	1617.76	14	1	540.26	3	25.2686	269255	3591987	7539	20200124_Lum2_IO_U3000_OBJ40899_MHCpep_C1R_DDAonly_Sample_17	P01857|IGHG1_HUMAN;P0DOX5|IGG1_HUMAN	Carbamidomethylation	C7:Carbamidomethylation:1000.00	4allele	Noallele	None
Sample_17	Noallele_None_04	SFNRGEC(+57.02)	26.59	868.35	7	0.4	435.182	2	14.9084	252995	1539121	4357	20200124_Lum2_IO_U3000_OBJ40899_MHCpep_C1R_DDAonly_Sample_17	P0DOX7|IGK_HUMAN;P01834|IGKC_HUMAN	Carbamidomethylation	C7:Carbamidomethylation:1000.00	4allele	Noallele	None
Sample_17	Noallele_None_04	WIRMKTGNKIRYN	25.98	1678.91	13	1.4	560.644	3	27.5056	28459.4	284419	8240	20200124_Lum2_IO_U3000_OBJ40899_MHCpep_C1R_DDAonly_Sample_17	P62891|RL39_HUMAN;Q59GN2|R39L5_HUMAN			4allele	Noallele	None
Sample_17	Noallele_None_04	SSHKTFR	20.56	861.446	7	0.7	431.73	2	3.8519	285033	108089	1838	20200124_Lum2_IO_U3000_OBJ40899_MHCpep_C1R_DDAonly_Sample_17	P62891|RL39_HUMAN			4allele	Noallele	None
Sample_17	Noallele_None_04	RHLDNVLI	21.87	978.561	8	-12.8	490.281	2	53.7602	28763.8	236809	16181	20200124_Lum2_IO_U3000_OBJ40899_MHCpep_C1R_DDAonly_Sample_17	Q96Q15-2|SMG1_HUMAN;Q96Q15-3|SMG1_HUMAN;Q96Q15-4|SMG1_HUMAN;Q96Q15|SMG1_HUMAN			4allele	Noallele	None
Sample_17	Noallele_None_04	AKADGIVSKNF	17.67	1148.62	11	-0.3	383.88	3	28.5409	10912.9	134886	8551	20200124_Lum2_IO_U3000_OBJ40899_MHCpep_C1R_DDAonly_Sample_17	P63220|RS21_HUMAN			4allele	Noallele	None
Sample_17	Noallele_None_04	SSHKTFR	21.41	861.446	7	1.3	431.731	2	5.8225	401420	119756	3098	20200124_Lum2_IO_U3000_OBJ40899_MHCpep_C1R_DDAonly_Sample_17	P62891|RL39_HUMAN			4allele	Noallele	None
Sample_17	Noallele_None_04	SSHKTFR	21.86	861.446	7	-0.1	431.73	2	12.0938	198250	95227.7	3098	20200124_Lum2_IO_U3000_OBJ40899_MHCpep_C1R_DDAonly_Sample_17	P62891|RL39_HUMAN			4allele	Noallele	None
Sample_17	Noallele_None_04	AKADGIVSKNF	33.11	1148.62	11	0.2	575.317	2	28.5244	10931.9	144553	8543	20200124_Lum2_IO_U3000_OBJ40899_MHCpep_C1R_DDAonly_Sample_17	P63220|RS21_HUMAN			4allele	Noallele	None
Sample_17	Noallele_None_04	IPLDPVAGYKEPAC(+57.02)D	18.97	1643.79	15	0.4	822.901	2	57.3179	3858.19	44786.2	17271	20200124_Lum2_IO_U3000_OBJ40899_MHCpep_C1R_DDAonly_Sample_17	P12763|FETUA_BOVIN	Carbamidomethylation	C14:Carbamidomethylation:1000.00	4allele	Noallele	None
Sample_17	Noallele_None_04	SSHKTFR	22.05	861.446	7	-0.1	431.73	2	12.0938	198250	95227.7	2653	20200124_Lum2_IO_U3000_OBJ40899_MHCpep_C1R_DDAonly_Sample_17	P62891|RL39_HUMAN			4allele	Noallele	None
Sample_17	Noallele_None_04	RAEAIKAL	17.95	870.529	8	1.3	436.272	2	21.1924	90016.9	1186009	6280	20200124_Lum2_IO_U3000_OBJ40899_MHCpep_C1R_DDAonly_Sample_17	P47914|RL29_HUMAN			4allele	Noallele	None
Sample_17	Noallele_None_04	SSHKTFR	22.09	861.446	7	0.7	431.73	2	3.8519	285033	108089	876	20200124_Lum2_IO_U3000_OBJ40899_MHCpep_C1R_DDAonly_Sample_17	P62891|RL39_HUMAN			4allele	Noallele	None
Sample_17	Noallele_None_04	MKFNPFVTSDRSK	35.28	1555.78	13	-0.3	519.601	3	37.7913	150563	1349290	11343	20200124_Lum2_IO_U3000_OBJ40899_MHCpep_C1R_DDAonly_Sample_17	Q9UNX3|RL26L_HUMAN;P61254|RL26_HUMAN			4allele	Noallele	None
Sample_17	Noallele_None_04	AYIAHPKLGKRARAR	30.7	1707.02	15	0.7	342.411	5	16.2695	202512	1979349	4801	20200124_Lum2_IO_U3000_OBJ40899_MHCpep_C1R_DDAonly_Sample_17	P47914|RL29_HUMAN			4allele	Noallele	None
Sample_17	Noallele_None_04	KREELSNVLAAMR	26.01	1515.82	13	0.8	506.281	3	44.7535	44816.7	341685	13448	20200124_Lum2_IO_U3000_OBJ40899_MHCpep_C1R_DDAonly_Sample_17	Q9Y3U8|RL36_HUMAN			4allele	Noallele	None
Sample_17	Noallele_None_04	ESLQANVQRLKEYR	23.71	1732.92	14	0.7	578.648	3	40.9744	10663.3	143947	12318	20200124_Lum2_IO_U3000_OBJ40899_MHCpep_C1R_DDAonly_Sample_17	P26373|RL13_HUMAN			4allele	Noallele	None
Sample_17	Noallele_None_04	SYLDKVQ(+0.98)ALEEA	17.13	1365.67	12	0.7	683.841	2	64.6145	2802.01	36910.6	19457	20200124_Lum2_IO_U3000_OBJ40899_MHCpep_C1R_DDAonly_Sample_17	P35527|K1C9_HUMAN	Deamidation (NQ)	Q7:Deamidation (NQ):1001.00	4allele	Noallele	None
Sample_17	Noallele_None_04	AGLLAPRQ	16.26	824.487	8	14.2	413.257	2	14.8751	51913.6	740394	4366	20200124_Lum2_IO_U3000_OBJ40899_MHCpep_C1R_DDAonly_Sample_17				4allele	Noallele	None
Sample_17	Noallele_None_04	GKAPLATGEDD	35.3	1072.5	11	1.3	537.26	2	21.1761	22016.7	298312	6281	20200124_Lum2_IO_U3000_OBJ40899_MHCpep_C1R_DDAonly_Sample_17	P20290-2|BTF3_HUMAN;P20290|BTF3_HUMAN			4allele	Noallele	None
Sample_17	Noallele_None_04	SQYLKLLSSQKY	27.28	1456.79	12	-0.1	486.605	3	49.5156	9658.92	100563	14912	20200124_Lum2_IO_U3000_OBJ40899_MHCpep_C1R_DDAonly_Sample_17	P10619|PPGB_HUMAN;P10619-2|PPGB_HUMAN			4allele	Noallele	None
Sample_17	Noallele_None_04	KREELSNVLAAMRK	29.46	1643.91	14	1.1	548.979	3	37.8584	40918.5	325095	11376	20200124_Lum2_IO_U3000_OBJ40899_MHCpep_C1R_DDAonly_Sample_17	Q9Y3U8|RL36_HUMAN			4allele	Noallele	None
Sample_17	Noallele_None_04	AKDIGFIKLD	21.19	1118.63	10	-0.3	373.885	3	52.1425	53806.3	501138	15695	20200124_Lum2_IO_U3000_OBJ40899_MHCpep_C1R_DDAonly_Sample_17	P62273|RS29_HUMAN			4allele	Noallele	None
Sample_17	Noallele_None_04	VAKGLAW	22.26	743.433	7	1.2	372.724	2	37.0532	45849.3	437138	11119	20200124_Lum2_IO_U3000_OBJ40899_MHCpep_C1R_DDAonly_Sample_17	Q9BRT6|LLPH_HUMAN			4allele	Noallele	None
Sample_17	Noallele_None_04	GTQTYIC(+57.02)NVNHKPS	43.44	1617.76	14	1.6	809.887	2	25.2838	27814.4	466052	7556	20200124_Lum2_IO_U3000_OBJ40899_MHCpep_C1R_DDAonly_Sample_17	P01857|IGHG1_HUMAN;P0DOX5|IGG1_HUMAN	Carbamidomethylation	C7:Carbamidomethylation:1000.00	4allele	Noallele	None
Sample_17	Noallele_None_04	KASGPPVSELITK	33.56	1325.76	13	-0.3	442.926	3	37.2662	39343.3	243767	11191	20200124_Lum2_IO_U3000_OBJ40899_MHCpep_C1R_DDAonly_Sample_17	P10412|H14_HUMAN;P16403|H12_HUMAN;P16402|H13_HUMAN			4allele	Noallele	None
Sample_17	Noallele_None_04	PRKIEEIKD	17.09	1126.63	9	-0.3	376.552	3	16.3859	8634.89	140865	4831	20200124_Lum2_IO_U3000_OBJ40899_MHCpep_C1R_DDAonly_Sample_17	P63173|RL38_HUMAN			4allele	Noallele	None
Sample_17	Noallele_None_04	VEIISDQLPKV	16.04	1239.71	11	-9.5	620.855	2	60.6211	3092.92	35935.1	18255	20200124_Lum2_IO_U3000_OBJ40899_MHCpep_C1R_DDAonly_Sample_17	P08235-3|MCR_HUMAN;P08235-4|MCR_HUMAN;P08235|MCR_HUMAN			4allele	Noallele	None
Sample_17	Noallele_None_04	KARREAKVKFEERYK	19.73	1937.1	15	1.1	646.707	3	15.4164	8981.6	84107.6	4538	20200124_Lum2_IO_U3000_OBJ40899_MHCpep_C1R_DDAonly_Sample_17	P61353|RL27_HUMAN			4allele	Noallele	None
Sample_17	Noallele_None_04	MKFNPFVTSDRSKNR	21.45	1825.93	15	0.8	609.65	3	31.0518	68157.6	742972	9296	20200124_Lum2_IO_U3000_OBJ40899_MHCpep_C1R_DDAonly_Sample_17	Q9UNX3|RL26L_HUMAN;P61254|RL26_HUMAN			4allele	Noallele	None
Sample_17	Noallele_None_04	ESNQKLG	16.13	774.387	7	1.4	388.201	2	20.0147	27088.2	208762	5922	20200124_Lum2_IO_U3000_OBJ40899_MHCpep_C1R_DDAonly_Sample_17	Q16512|PKN1_HUMAN;Q16512-3|PKN1_HUMAN;Q16512-2|PKN1_HUMAN			4allele	Noallele	None
Sample_17	Noallele_None_04	LVVDNGSGMC(+57.02)	17.94	1050.45	10	0.9	526.231	2	40.958	5561.92	75657.6	12324	20200124_Lum2_IO_U3000_OBJ40899_MHCpep_C1R_DDAonly_Sample_17	P60709|ACTB_HUMAN;Q562R1|ACTBL_HUMAN	Carbamidomethylation	C10:Carbamidomethylation:1000.00	4allele	Noallele	None
Sample_17	Noallele_None_04	SGQVYVNDLPVNSG	29.08	1447.69	14	1.1	724.855	2	56.4485	15543.2	184158	16995	20200124_Lum2_IO_U3000_OBJ40899_MHCpep_C1R_DDAonly_Sample_17	Q9NU53|GINM1_HUMAN			4allele	Noallele	None
Sample_17	Noallele_None_04	FTTKRPNTFF	17.16	1257.65	10	1.8	420.225	3	41.1713	18544.1	193303	12375	20200124_Lum2_IO_U3000_OBJ40899_MHCpep_C1R_DDAonly_Sample_17	Q02543|RL18A_HUMAN			4allele	Noallele	None
Sample_17	Noallele_None_04	SFIDKVRF	19.72	1010.55	8	1.2	506.285	2	52.6675	10079.9	149898	15890	20200124_Lum2_IO_U3000_OBJ40899_MHCpep_C1R_DDAonly_Sample_17	P05787-2|K2C8_HUMAN;P04259|K2C6B_HUMAN;P13647|K2C5_HUMAN;P02538|K2C6A_HUMAN;P48668|K2C6C_HUMAN;P35908|K22E_HUMAN;P05787|K2C8_HUMAN;P04264|K2C1_HUMAN			4allele	Noallele	None
Sample_17	Noallele_None_04	IIDDINSGAVEC(+57.02)PAS	29.15	1559.71	15	0.6	780.865	2	54.091	36354.9	365284	16288	20200124_Lum2_IO_U3000_OBJ40899_MHCpep_C1R_DDAonly_Sample_17	P30050|RL12_HUMAN;P30050-2|RL12_HUMAN	Carbamidomethylation	C12:Carbamidomethylation:1000.00	4allele	Noallele	None
Sample_17	Noallele_None_04	VLMTQQPRPVL	30.9	1280.73	11	1.5	641.372	2	51.146	58311.6	579293	15389	20200124_Lum2_IO_U3000_OBJ40899_MHCpep_C1R_DDAonly_Sample_17	Q9NPE3|NOP10_HUMAN			4allele	Noallele	None
Sample_17	Noallele_None_04	NPEYTTVSWLKDG	42.41	1508.71	13	1	755.365	2	59.6521	77734.4	743514	17949	20200124_Lum2_IO_U3000_OBJ40899_MHCpep_C1R_DDAonly_Sample_17	P20273|CD22_HUMAN;P20273-3|CD22_HUMAN;P20273-5|CD22_HUMAN;P20273-4|CD22_HUMAN			4allele	Noallele	None
Sample_17	Noallele_None_04	KADIDLTKR	23.62	1058.61	9	0.6	353.877	3	17.9817	9578.28	148685	5308	20200124_Lum2_IO_U3000_OBJ40899_MHCpep_C1R_DDAonly_Sample_17	P62269|RS18_HUMAN			4allele	Noallele	None
Sample_17	Noallele_None_04	VTYVPVTTFK	16.24	1153.64	10	0.9	577.827	2	52.3234	3484.07	59874.7	15771	20200124_Lum2_IO_U3000_OBJ40899_MHCpep_C1R_DDAonly_Sample_17	P62899-2|RL31_HUMAN;P62899-3|RL31_HUMAN;P62899|RL31_HUMAN			4allele	Noallele	None
Sample_17	Noallele_None_04	QALPMGALPQGPM	17.46	1309.65	13	1.7	655.835	2	73.7869	6460.97	57900.9	22216	20200124_Lum2_IO_U3000_OBJ40899_MHCpep_C1R_DDAonly_Sample_17	P04233-2|HG2A_HUMAN;P04233|HG2A_HUMAN;P04233-3|HG2A_HUMAN			4allele	Noallele	None
Sample_17	Noallele_None_04	SLALGGKKD	18.55	887.508	9	-0.6	444.761	2	16.6007	20606.2	223168	4894	20200124_Lum2_IO_U3000_OBJ40899_MHCpep_C1R_DDAonly_Sample_17	Q96C36|P5CR2_HUMAN			4allele	Noallele	None
Sample_17	Noallele_None_04	ALKRQGRTLYGFGG	21.71	1522.84	14	0.9	508.62	3	30.0023	140196	1180465	8965	20200124_Lum2_IO_U3000_OBJ40899_MHCpep_C1R_DDAonly_Sample_17	P62805|H4_HUMAN			4allele	Noallele	None
Sample_17	Noallele_None_04	VDNALQSGNSQESVT	28.15	1547.71	15	1	774.861	2	35.9075	48122	554994	10775	20200124_Lum2_IO_U3000_OBJ40899_MHCpep_C1R_DDAonly_Sample_17	P0DOX7|IGK_HUMAN;P01834|IGKC_HUMAN			4allele	Noallele	None
Sample_17	Noallele_None_04	VNEDEENQDTAKIFK	25.37	1778.83	15	0.8	593.952	3	34.4318	214050	2273774	10324	20200124_Lum2_IO_U3000_OBJ40899_MHCpep_C1R_DDAonly_Sample_17	Q0ZGT2-2|NEXN_HUMAN;Q0ZGT2-4|NEXN_HUMAN;Q0ZGT2|NEXN_HUMAN			4allele	Noallele	None
Sample_17	Noallele_None_04	MRYVASY	23.14	888.416	7	1	445.216	2	32.2704	26826.7	298065	9678	20200124_Lum2_IO_U3000_OBJ40899_MHCpep_C1R_DDAonly_Sample_17	P05387|RLA2_HUMAN			4allele	Noallele	None
Sample_17	Noallele_None_04	GDC(+57.02)DIHVLKQDGQF	31.05	1630.74	14	1.5	544.588	3	45.3272	40703.3	452565	13628	20200124_Lum2_IO_U3000_OBJ40899_MHCpep_C1R_DDAonly_Sample_17	P12763|FETUA_BOVIN	Carbamidomethylation	C3:Carbamidomethylation:1000.00	4allele	Noallele	None
Sample_17	Noallele_None_04	SGKKLEDGPKFLK	41.17	1445.82	13	1.3	482.949	3	22.5908	435957	3470668	6723	20200124_Lum2_IO_U3000_OBJ40899_MHCpep_C1R_DDAonly_Sample_17	P68104-2|EF1A1_HUMAN;Q5VTE0|EF1A3_HUMAN;P68104|EF1A1_HUMAN			4allele	Noallele	None
Sample_17	Noallele_None_04	PVDLSKWSGPLS	18.52	1284.67	12	1.2	643.344	2	64.781	6789.03	62091.3	19500	20200124_Lum2_IO_U3000_OBJ40899_MHCpep_C1R_DDAonly_Sample_17	P30086|PEBP1_HUMAN			4allele	Noallele	None
Sample_17	Noallele_None_04	PVAPTVLIFPPAAD	17.66	1406.78	14	1.3	704.399	2	96.7527	45491.8	26146.1	29280	20200124_Lum2_IO_U3000_OBJ40899_MHCpep_C1R_DDAonly_Sample_17	P01840|KAC4_RABIT			4allele	Noallele	None
Sample_17	Noallele_None_04	GTQTYIC(+57.02)NVNHKPSN	25.46	1731.8	15	0	578.274	3	24.7933	108497	1341153	7393	20200124_Lum2_IO_U3000_OBJ40899_MHCpep_C1R_DDAonly_Sample_17	P01857|IGHG1_HUMAN;P0DOX5|IGG1_HUMAN	Carbamidomethylation	C7:Carbamidomethylation:1000.00	4allele	Noallele	None
Sample_17	Noallele_None_04	DVDTKKQKTDEDD	16.26	1535.69	13	0.5	512.906	3	11.4347	364444	261389	3444	20200124_Lum2_IO_U3000_OBJ40899_MHCpep_C1R_DDAonly_Sample_17	P06454|PTMA_HUMAN;P06454-2|PTMA_HUMAN			4allele	Noallele	None
Sample_17	Noallele_None_04	ISGAVAPAPPSSGLG	16.11	1279.68	15	0.5	640.846	2	51.7287	5545.66	63383.2	15599	20200124_Lum2_IO_U3000_OBJ40899_MHCpep_C1R_DDAonly_Sample_17	P53992|SC24C_HUMAN			4allele	Noallele	None
Sample_17	Noallele_None_04	GRMHAPGKGLSQ	25.87	1237.63	12	0.2	413.552	3	16.2187	11847.9	201433	4777	20200124_Lum2_IO_U3000_OBJ40899_MHCpep_C1R_DDAonly_Sample_17	P62277|RS13_HUMAN			4allele	Noallele	None
Sample_17	Noallele_None_04	EAKEKGTWVQLK	18.16	1415.78	12	1.5	472.934	3	25.2848	119877	1344047	7549	20200124_Lum2_IO_U3000_OBJ40899_MHCpep_C1R_DDAonly_Sample_17	P46778|RL21_HUMAN			4allele	Noallele	None
Sample_17	Noallele_None_04	LRFPYAA	16.31	836.455	7	0.2	419.235	2	49.333	32599.6	210419	14834	20200124_Lum2_IO_U3000_OBJ40899_MHCpep_C1R_DDAonly_Sample_17	P08195-3|4F2_HUMAN;P08195-4|4F2_HUMAN;P08195|4F2_HUMAN;P08195-2|4F2_HUMAN			4allele	Noallele	None
Sample_17	Noallele_None_04	SSGASVTTQPTEFK	36.71	1438.69	14	1.8	720.356	2	33.158	18033.9	259589	9947	20200124_Lum2_IO_U3000_OBJ40899_MHCpep_C1R_DDAonly_Sample_17	Q9BY77-2|PDIP3_HUMAN;Q9BY77|PDIP3_HUMAN			4allele	Noallele	None
Sample_17	Noallele_None_04	FSVFGQVERA	23.16	1138.58	10	1.4	570.297	2	55.0828	5422.09	62443.1	16585	20200124_Lum2_IO_U3000_OBJ40899_MHCpep_C1R_DDAonly_Sample_17	Q15233|NONO_HUMAN;Q15233-2|NONO_HUMAN			4allele	Noallele	None
Sample_17	Noallele_None_04	AARALAAA	16.98	713.418	8	0.9	357.717	2	17.8183	7625.01	97406.4	5269	20200124_Lum2_IO_U3000_OBJ40899_MHCpep_C1R_DDAonly_Sample_17				4allele	Noallele	None
Sample_17	Noallele_None_04	EAESSSGVPGTADSR	23.17	1448.64	15	0.1	725.326	2	21.3257	10701.3	164999	6330	20200124_Lum2_IO_U3000_OBJ40899_MHCpep_C1R_DDAonly_Sample_17	P04114|APOB_HUMAN			4allele	Noallele	None
Sample_17	Noallele_None_04	VPSHAVVARTVGGKE	23.7	1505.83	15	1.2	502.952	3	20.9481	110112	1310388	6205	20200124_Lum2_IO_U3000_OBJ40899_MHCpep_C1R_DDAonly_Sample_17	Q29443|TRFE_BOVIN			4allele	Noallele	None
Sample_17	Noallele_None_04	AVKVAKGLAW	16.22	1041.63	10	-0.4	348.218	3	38.8266	36381.2	305325	11654	20200124_Lum2_IO_U3000_OBJ40899_MHCpep_C1R_DDAonly_Sample_17	Q9BRT6|LLPH_HUMAN			4allele	Noallele	None
Sample_17	Noallele_None_04	AVKVAKGLAW	26.52	1041.63	10	0.5	521.824	2	38.81	9644.74	101706	11666	20200124_Lum2_IO_U3000_OBJ40899_MHCpep_C1R_DDAonly_Sample_17	Q9BRT6|LLPH_HUMAN			4allele	Noallele	None
Sample_17	Noallele_None_04	FDEASKNEAN	27.78	1123.48	10	0.8	562.747	2	15.9735	37274.1	379240	4696	20200124_Lum2_IO_U3000_OBJ40899_MHCpep_C1R_DDAonly_Sample_17	P20290-2|BTF3_HUMAN;P20290|BTF3_HUMAN;Q96K17|BT3L4_HUMAN;Q96K17-2|BT3L4_HUMAN			4allele	Noallele	None
Sample_17	Noallele_None_04	SSHKTFR	26.73	861.446	7	1.3	431.731	2	5.8225	401420	119756	2632	20200124_Lum2_IO_U3000_OBJ40899_MHCpep_C1R_DDAonly_Sample_17	P62891|RL39_HUMAN			4allele	Noallele	None
Sample_17	Noallele_None_04	KASFLRAQERAAES	19.39	1562.82	14	1.3	521.947	3	21.1761	839043	9806422	6270	20200124_Lum2_IO_U3000_OBJ40899_MHCpep_C1R_DDAonly_Sample_17	P46777|RL5_HUMAN			4allele	Noallele	None
Sample_17	Noallele_None_04	IARELAEDDSILK	33.88	1471.79	13	0.9	491.604	3	43.8997	99385.5	896050	13178	20200124_Lum2_IO_U3000_OBJ40899_MHCpep_C1R_DDAonly_Sample_17	P56385|ATP5I_HUMAN			4allele	Noallele	None
Sample_17	Noallele_None_04	GFIQSLKDD	28.57	1021.51	9	1.3	511.762	2	44.211	11910.9	166927	13304	20200124_Lum2_IO_U3000_OBJ40899_MHCpep_C1R_DDAonly_Sample_17	P38507|SPA_STAAU			4allele	Noallele	None
Sample_17	Noallele_None_04	RAAPGAEFAPNKRR	26.21	1539.84	14	-0.2	514.287	3	16.7777	15484.7	220063	4943	20200124_Lum2_IO_U3000_OBJ40899_MHCpep_C1R_DDAonly_Sample_17	Q15233|NONO_HUMAN;Q15233-2|NONO_HUMAN			4allele	Noallele	None
Sample_17	Noallele_None_04	VELDDLGKDEL	33.97	1244.61	11	1.1	623.315	2	60.7029	104784	987509	18270	20200124_Lum2_IO_U3000_OBJ40899_MHCpep_C1R_DDAonly_Sample_17	Q15084-5|PDIA6_HUMAN;Q15084|PDIA6_HUMAN;Q15084-2|PDIA6_HUMAN;Q15084-4|PDIA6_HUMAN;Q15084-3|PDIA6_HUMAN			4allele	Noallele	None
Sample_17	Noallele_None_04	RALEKIDLK	21.03	1084.66	9	1	362.561	3	24.0189	24734.6	305449	7177	20200124_Lum2_IO_U3000_OBJ40899_MHCpep_C1R_DDAonly_Sample_17	P39023|RL3_HUMAN			4allele	Noallele	None
Sample_17	Noallele_None_04	VDPTKC(+57.02)NLLAEKQY	24.24	1677.84	14	-0.3	560.287	3	44.3093	17328.4	141972	13330	20200124_Lum2_IO_U3000_OBJ40899_MHCpep_C1R_DDAonly_Sample_17	P12763|FETUA_BOVIN	Carbamidomethylation	C6:Carbamidomethylation:1000.00	4allele	Noallele	None
Sample_17	Noallele_None_04	SLKVAPKVK	27.39	968.638	9	0.8	485.327	2	17.207	5211.31	90896.9	5069	20200124_Lum2_IO_U3000_OBJ40899_MHCpep_C1R_DDAonly_Sample_17	P22695|QCR2_HUMAN			4allele	Noallele	None
Sample_17	Noallele_None_04	RQGEITILSVGRFR	38.94	1630.93	14	1.3	544.65	3	50.483	22779.2	223345	15202	20200124_Lum2_IO_U3000_OBJ40899_MHCpep_C1R_DDAonly_Sample_17	Q969Z4|TR19L_HUMAN			4allele	Noallele	None
Sample_17	Noallele_None_04	VMVGMGQKDSY	40.64	1213.55	11	1.3	607.782	2	36.6917	42805	509020	11021	20200124_Lum2_IO_U3000_OBJ40899_MHCpep_C1R_DDAonly_Sample_17	P60709|ACTB_HUMAN;P63267|ACTH_HUMAN;P68133|ACTS_HUMAN;P62736|ACTA_HUMAN;P63261|ACTG_HUMAN;P68032|ACTC_HUMAN			4allele	Noallele	None
Sample_17	Noallele_None_04	LRDDFEKK	22.88	1049.55	8	0.6	525.783	2	15.7131	52046.8	743433	4620	20200124_Lum2_IO_U3000_OBJ40899_MHCpep_C1R_DDAonly_Sample_17	Q9Y2W1|TR150_HUMAN			4allele	Noallele	None
Sample_17	Noallele_None_04	LVVDNGSGMC(+57.02)KAG	42.43	1306.6	13	1	654.308	2	31.0845	122150	1504848	9301	20200124_Lum2_IO_U3000_OBJ40899_MHCpep_C1R_DDAonly_Sample_17	P60709|ACTB_HUMAN;Q562R1|ACTBL_HUMAN	Carbamidomethylation	C10:Carbamidomethylation:1000.00	4allele	Noallele	None
Sample_17	Noallele_None_04	EAAEQDVEK	24.95	1017.46	9	0.9	509.738	2	15.3671	36639.1	344068	4518	20200124_Lum2_IO_U3000_OBJ40899_MHCpep_C1R_DDAonly_Sample_17	P26373-2|RL13_HUMAN;P26373|RL13_HUMAN			4allele	Noallele	None
Sample_17	Noallele_None_04	PQPPPPPPP	18.28	922.491	9	1.8	462.254	2	33.158	105588	197215	9902	20200124_Lum2_IO_U3000_OBJ40899_MHCpep_C1R_DDAonly_Sample_17	P22670|RFX1_HUMAN;Q9ULL5|PRR12_HUMAN;Q6UUV9|CRTC1_HUMAN;Q6UUV9-2|CRTC1_HUMAN;Q96JM2-3|ZN462_HUMAN;P42858|HD_HUMAN;Q5VSL9|STRP1_HUMAN;Q5U5Q3|MEX3C_HUMAN;Q6UUV9-3|CRTC1_HUMAN;O15054-1|KDM6B_HUMAN;Q9UPS6|SET1B_HUMAN;O15054|KDM6B_HUMAN;Q16760|DGKD_HUMAN;A6NHT5|HMX3_HUMAN;Q9UPS6-2|SET1B_HUMAN;Q96JM2|ZN462_HUMAN;Q86TG7|PEG10_HUMAN;Q9ULL5-2|PRR12_HUMAN			4allele	Noallele	None
Sample_17	Noallele_None_04	QANNAKAM	18.15	846.402	8	1.1	424.209	2	11.4812	260757	904465	3639	20200124_Lum2_IO_U3000_OBJ40899_MHCpep_C1R_DDAonly_Sample_17	P47914|RL29_HUMAN			4allele	Noallele	None
Sample_17	Noallele_None_04	GRMHAPGKGLSQS	30.06	1324.67	13	0.1	442.563	3	16.2859	50466.5	780522	4796	20200124_Lum2_IO_U3000_OBJ40899_MHCpep_C1R_DDAonly_Sample_17	P62277|RS13_HUMAN			4allele	Noallele	None
Sample_17	Noallele_None_04	VDPTKC(+57.02)NLLAEKQYG	34.5	1734.86	15	1.1	579.295	3	43.341	381086	3315593	13011	20200124_Lum2_IO_U3000_OBJ40899_MHCpep_C1R_DDAonly_Sample_17	P12763|FETUA_BOVIN	Carbamidomethylation	C6:Carbamidomethylation:1000.00	4allele	Noallele	None
Sample_17	Noallele_None_04	SAQPATEDWSAAPTA	27.23	1501.67	15	1.4	751.843	2	49.4158	4838.91	52062.5	14888	20200124_Lum2_IO_U3000_OBJ40899_MHCpep_C1R_DDAonly_Sample_17	P08865|RSSA_HUMAN			4allele	Noallele	None
Sample_17	Noallele_None_04	AQFLVEK	17.69	833.465	7	3.4	417.741	2	31.9442	17587.7	206330	9582	20200124_Lum2_IO_U3000_OBJ40899_MHCpep_C1R_DDAonly_Sample_17	Q99623|PHB2_HUMAN			4allele	Noallele	None
Sample_17	Noallele_None_04	TGTIKLLNEN(+0.98)SYVPR	19.71	1704.9	15	0.5	569.309	3	53.9748	23376	135868	16224	20200124_Lum2_IO_U3000_OBJ40899_MHCpep_C1R_DDAonly_Sample_17	P02786|TFR1_HUMAN	Deamidation (NQ)	N10:Deamidation (NQ):11.10	4allele	Noallele	None
Sample_17	Noallele_None_04	VDPTKC(+57.02)NLLAEKQYG	36.06	1734.86	15	0.7	868.438	2	43.3561	20366.8	196868	13034	20200124_Lum2_IO_U3000_OBJ40899_MHCpep_C1R_DDAonly_Sample_17	P12763|FETUA_BOVIN	Carbamidomethylation	C6:Carbamidomethylation:1000.00	4allele	Noallele	None
Sample_17	Noallele_None_04	TGTIKLLNEN(+0.98)SYVPR	25.22	1704.9	15	0.5	569.309	3	53.9748	23376	135868	16228	20200124_Lum2_IO_U3000_OBJ40899_MHCpep_C1R_DDAonly_Sample_17	P02786|TFR1_HUMAN	Deamidation (NQ)	N10:Deamidation (NQ):22.85	4allele	Noallele	None
Sample_17	Noallele_None_04	VGLIAARR	22.9	854.545	8	1.3	428.28	2	21.6217	19544.6	481535	6422	20200124_Lum2_IO_U3000_OBJ40899_MHCpep_C1R_DDAonly_Sample_17	P62917|RL8_HUMAN			4allele	Noallele	None
Sample_17	Noallele_None_04	REELSNVLAAMRK	19.15	1515.82	13	0.9	506.281	3	45.6729	33039.2	324319	13734	20200124_Lum2_IO_U3000_OBJ40899_MHCpep_C1R_DDAonly_Sample_17	Q9Y3U8|RL36_HUMAN			4allele	Noallele	None
Sample_17	Noallele_None_04	RLEVLDSTK	22.14	1059.59	9	0.7	530.804	2	26.6387	12102	136301	7971	20200124_Lum2_IO_U3000_OBJ40899_MHCpep_C1R_DDAonly_Sample_17	P0C7P4|UCRIL_HUMAN;P47985|UCRI_HUMAN			4allele	Noallele	None
Sample_17	Noallele_None_04	TGTIKLLNEN(+0.98)SYVPR	37.41	1704.9	15	-0.1	569.309	3	53.8272	23004.6	128955	16213	20200124_Lum2_IO_U3000_OBJ40899_MHCpep_C1R_DDAonly_Sample_17	P02786|TFR1_HUMAN	Deamidation (NQ)	N10:Deamidation (NQ):22.85	4allele	Noallele	None
Sample_17	Noallele_None_04	NNASTDYDLSDK	24.29	1341.57	12	0.7	671.792	2	27.198	9501.67	148961	8147	20200124_Lum2_IO_U3000_OBJ40899_MHCpep_C1R_DDAonly_Sample_17	P39023|RL3_HUMAN			4allele	Noallele	None
Sample_17	Noallele_None_04	KIKEKYIDQEELNK	27.3	1776.96	14	-0.5	593.328	3	24.4015	17101.3	212479	7291	20200124_Lum2_IO_U3000_OBJ40899_MHCpep_C1R_DDAonly_Sample_17	P07900|HS90A_HUMAN;P07900-2|HS90A_HUMAN;P08238|HS90B_HUMAN;Q58FF8|H90B2_HUMAN			4allele	Noallele	None
Sample_17	Noallele_None_04	AVEWESNGQPENNYK	43.32	1763.78	15	1.8	882.896	2	36.4604	122958	844041	10929	20200124_Lum2_IO_U3000_OBJ40899_MHCpep_C1R_DDAonly_Sample_17	P01857|IGHG1_HUMAN;P01861|IGHG4_HUMAN;P0DOX5|IGG1_HUMAN			4allele	Noallele	None
Sample_17	Noallele_None_04	TELQTHPELD	24.41	1181.56	10	0.8	591.786	2	35.4656	14728.5	180438	10654	20200124_Lum2_IO_U3000_OBJ40899_MHCpep_C1R_DDAonly_Sample_17	P14314|GLU2B_HUMAN;P14314-2|GLU2B_HUMAN			4allele	Noallele	None
Sample_17	Noallele_None_04	EEVGPTKESEED	21.21	1347.57	12	0.8	674.792	2	20.211	14144.3	183049	5984	20200124_Lum2_IO_U3000_OBJ40899_MHCpep_C1R_DDAonly_Sample_17	O43719|HTSF1_HUMAN			4allele	Noallele	None
Sample_17	Noallele_None_04	YGAIRDIDLK	19.22	1162.63	10	0.7	388.552	3	39.5533	12798.9	149346	11891	20200124_Lum2_IO_U3000_OBJ40899_MHCpep_C1R_DDAonly_Sample_17				4allele	Noallele	None
Sample_17	Noallele_None_04	SVNELIYK	20.8	964.523	8	0.2	483.269	2	37.941	10890.3	112206	11403	20200124_Lum2_IO_U3000_OBJ40899_MHCpep_C1R_DDAonly_Sample_17	P18124|RL7_HUMAN			4allele	Noallele	None
Sample_17	Noallele_None_04	GPPGTGKTLI	32.34	939.539	10	1.2	470.777	2	35.0357	116069	717369	10502	20200124_Lum2_IO_U3000_OBJ40899_MHCpep_C1R_DDAonly_Sample_17	Q6PIW4|FIGL1_HUMAN;Q6PIW4-2|FIGL1_HUMAN;P55072|TERA_HUMAN			4allele	Noallele	None
Sample_17	Noallele_None_04	KASFLRAQERAAES	27.38	1562.82	14	1.3	782.417	2	21.1761	42239.6	525370	6285	20200124_Lum2_IO_U3000_OBJ40899_MHCpep_C1R_DDAonly_Sample_17	P46777|RL5_HUMAN			4allele	Noallele	None
Sample_17	Noallele_None_04	DKQPVKVLVGKNF	32.78	1470.86	13	0.1	491.293	3	38.7443	9678.92	98476.2	11629	20200124_Lum2_IO_U3000_OBJ40899_MHCpep_C1R_DDAonly_Sample_17	P07237|PDIA1_HUMAN;A6H7J6|A6H7J6_BOVIN;P05307|PDIA1_BOVIN			4allele	Noallele	None
Sample_17	Noallele_None_04	NTDGAHC(+57.02)	17.22	773.276	7	5.3	387.647	2	107.043	1604.02	58226.8	32148	20200124_Lum2_IO_U3000_OBJ40899_MHCpep_C1R_DDAonly_Sample_17	P11047|LAMC1_HUMAN	Carbamidomethylation	C7:Carbamidomethylation:1000.00	4allele	Noallele	None
Sample_17	Noallele_None_04	FEEMRKAGIFQSVK	24.43	1668.87	14	0.6	557.296	3	40.1256	30604.2	306236	12063	20200124_Lum2_IO_U3000_OBJ40899_MHCpep_C1R_DDAonly_Sample_17	P09669|COX6C_HUMAN			4allele	Noallele	None
Sample_17	Noallele_None_04	LVSKGTLVQ	20.69	943.57	9	1.2	472.793	2	28.0003	10895.7	157169	8375	20200124_Lum2_IO_U3000_OBJ40899_MHCpep_C1R_DDAonly_Sample_17	P10412|H14_HUMAN;P16403|H12_HUMAN;P16402|H13_HUMAN;P16401|H15_HUMAN			4allele	Noallele	None
Sample_17	Noallele_None_04	FEEPVYMKS	25.62	1128.52	9	0	565.265	2	43.2737	13300.5	134370	13019	20200124_Lum2_IO_U3000_OBJ40899_MHCpep_C1R_DDAonly_Sample_17	P00395|COX1_HUMAN			4allele	Noallele	None
Sample_17	Noallele_None_04	KVGDDIAK	17.4	844.465	8	1	423.24	2	15.1554	7546.72	64436.7	4471	20200124_Lum2_IO_U3000_OBJ40899_MHCpep_C1R_DDAonly_Sample_17	P30050|RL12_HUMAN			4allele	Noallele	None
Sample_17	Noallele_None_04	RSGKKLEDGPKFLK	18.27	1601.92	14	1	401.489	4	19.6718	31575.2	354004	5797	20200124_Lum2_IO_U3000_OBJ40899_MHCpep_C1R_DDAonly_Sample_17	P68104-2|EF1A1_HUMAN;Q5VTE0|EF1A3_HUMAN;P68104|EF1A1_HUMAN			4allele	Noallele	None
Sample_17	Noallele_None_04	PVAPTVLIFPPAAD	24.83	1406.78	14	2.1	704.399	2	90.859	510378	389832	26411	20200124_Lum2_IO_U3000_OBJ40899_MHCpep_C1R_DDAonly_Sample_17	P01840|KAC4_RABIT			4allele	Noallele	None
Sample_17	Noallele_None_04	AVDSQILPK	27.69	969.549	9	1.3	485.783	2	36.2655	124830	795089	10867	20200124_Lum2_IO_U3000_OBJ40899_MHCpep_C1R_DDAonly_Sample_17	Q02878|RL6_HUMAN			4allele	Noallele	None
Sample_17	Noallele_None_04	GFVKVVK	26.59	775.496	7	1.6	388.756	2	21.6042	59994.6	865147	6420	20200124_Lum2_IO_U3000_OBJ40899_MHCpep_C1R_DDAonly_Sample_17	P46777|RL5_HUMAN			4allele	Noallele	None
Sample_17	Noallele_None_04	APVKKLVVKG	33.58	1037.7	10	0.4	346.906	3	17.207	9089.41	115032	5068	20200124_Lum2_IO_U3000_OBJ40899_MHCpep_C1R_DDAonly_Sample_17	P35268|RL22_HUMAN			4allele	Noallele	None
Sample_17	Noallele_None_04	SDWTSGPPASC(+57.02)PSDR	31.47	1618.67	15	0.1	810.341	2	35.1115	13168.1	105625	10540	20200124_Lum2_IO_U3000_OBJ40899_MHCpep_C1R_DDAonly_Sample_17	P19397|CD53_HUMAN	Carbamidomethylation	C11:Carbamidomethylation:1000.00	4allele	Noallele	None
Sample_17	Noallele_None_04	LPIGATVNMDG	26.97	1086.54	11	0.4	544.276	2	59.0872	3699.87	40144.2	17803	20200124_Lum2_IO_U3000_OBJ40899_MHCpep_C1R_DDAonly_Sample_17	P43007|SATT_HUMAN;Q15758|AAAT_HUMAN			4allele	Noallele	None
Sample_17	Noallele_None_04	SARAEAIKAL	21.9	1028.6	10	1.3	515.307	2	25.2502	750032	8623914	7522	20200124_Lum2_IO_U3000_OBJ40899_MHCpep_C1R_DDAonly_Sample_17	P47914|RL29_HUMAN			4allele	Noallele	None
Sample_17	Noallele_None_04	HPPPPPPPP	27.37	931.492	9	0.4	466.753	2	24.1179	480511	640580	7167	20200124_Lum2_IO_U3000_OBJ40899_MHCpep_C1R_DDAonly_Sample_17	Q15032-3|R3HD1_HUMAN;P13378|HXD8_HUMAN;P14866-2|HNRPL_HUMAN;P14866|HNRPL_HUMAN;Q15032|R3HD1_HUMAN;Q15032-2|R3HD1_HUMAN;P17676|CEBPB_HUMAN;P17676-2|CEBPB_HUMAN;Q15032-4|R3HD1_HUMAN;P13378-2|HXD8_HUMAN			4allele	Noallele	None
Sample_17	Noallele_None_04	PDPSKSAPAPK	22.41	1093.58	11	1.1	365.533	3	15.6968	28902.5	284467	4607	20200124_Lum2_IO_U3000_OBJ40899_MHCpep_C1R_DDAonly_Sample_17	Q8N257|H2B3B_HUMAN			4allele	Noallele	None
Sample_17	Noallele_None_04	LPSHPLEL	17.24	904.502	8	0.2	453.258	2	48.7082	7529.63	74504.1	14671	20200124_Lum2_IO_U3000_OBJ40899_MHCpep_C1R_DDAonly_Sample_17	Q9Y244|POMP_HUMAN			4allele	Noallele	None
Sample_17	Noallele_None_04	AIFAGYK	17.25	768.417	7	1.5	385.216	2	34.2529	26082.7	263741	10280	20200124_Lum2_IO_U3000_OBJ40899_MHCpep_C1R_DDAonly_Sample_17	P18077|RL35A_HUMAN			4allele	Noallele	None
Sample_17	Noallele_None_04	FHPLGADSQV	30.96	1069.52	10	0.3	535.767	2	39.3217	21630.8	227740	11804	20200124_Lum2_IO_U3000_OBJ40899_MHCpep_C1R_DDAonly_Sample_17	P11166|GTR1_HUMAN			4allele	Noallele	None
Sample_17	Noallele_None_04	FAEKVANAESLNAIG	28.98	1532.78	15	-0.4	767.399	2	52.0364	14248.4	152731	15677	20200124_Lum2_IO_U3000_OBJ40899_MHCpep_C1R_DDAonly_Sample_17	P02786|TFR1_HUMAN			4allele	Noallele	None
Sample_17	Noallele_None_04	YRRNFNYR	27.62	1187.6	8	1.1	396.873	3	17.0104	96608.7	1447020	5003	20200124_Lum2_IO_U3000_OBJ40899_MHCpep_C1R_DDAonly_Sample_17	P67809|YBOX1_HUMAN			4allele	Noallele	None
Sample_17	Noallele_None_04	AGIFQSVK	26.03	848.476	8	-0.3	425.245	2	35.4821	141972	1217631	10636	20200124_Lum2_IO_U3000_OBJ40899_MHCpep_C1R_DDAonly_Sample_17	P09669|COX6C_HUMAN			4allele	Noallele	None
Sample_17	Noallele_None_04	PVAPTVLIFPPAAD	26.95	1406.78	14	1.3	704.399	2	90.2822	534107	391502	25946	20200124_Lum2_IO_U3000_OBJ40899_MHCpep_C1R_DDAonly_Sample_17	P01840|KAC4_RABIT			4allele	Noallele	None
Sample_17	Noallele_None_04	TPPTKIG	17.21	712.412	7	1.5	357.214	2	25.4973	27636.2	312172	7610	20200124_Lum2_IO_U3000_OBJ40899_MHCpep_C1R_DDAonly_Sample_17				4allele	Noallele	None
Sample_17	Noallele_None_04	ALTNIAVLKHNLNS	18.61	1506.85	14	1.1	754.434	2	48.973	7734.03	113833	14746	20200124_Lum2_IO_U3000_OBJ40899_MHCpep_C1R_DDAonly_Sample_17	P01909|DQA1_HUMAN			4allele	Noallele	None
Sample_17	Noallele_None_04	KATQASQEY	30.44	1024.48	9	0.6	513.249	2	14.8089	9369.59	85826.4	4352	20200124_Lum2_IO_U3000_OBJ40899_MHCpep_C1R_DDAonly_Sample_17	P16104|H2AX_HUMAN			4allele	Noallele	None
Sample_17	Noallele_None_04	FVNVVPTFGKK	17.12	1234.71	11	0.4	412.577	3	48.5787	11327	91651.6	14638	20200124_Lum2_IO_U3000_OBJ40899_MHCpep_C1R_DDAonly_Sample_17	P62861|RS30_HUMAN			4allele	Noallele	None
Sample_17	Noallele_None_04	GSSQIKQEPDPTW	18.1	1471.69	13	0.6	736.855	2	39.8785	9344.2	86693.4	11992	20200124_Lum2_IO_U3000_OBJ40899_MHCpep_C1R_DDAonly_Sample_17	P78347-3|GTF2I_HUMAN;P78347-2|GTF2I_HUMAN			4allele	Noallele	None
Sample_17	Noallele_None_04	KAEAGAGSATEFQFR	32.77	1568.76	15	-0.4	523.927	3	35.6963	25574.6	259948	10717	20200124_Lum2_IO_U3000_OBJ40899_MHCpep_C1R_DDAonly_Sample_17	P46783|RS10_HUMAN;Q9NQ39|RS10L_HUMAN			4allele	Noallele	None
Sample_17	Noallele_None_04	GFVKVVKNKAYF	37.05	1398.8	12	-0.3	467.275	3	38.0397	84959.5	560279	11408	20200124_Lum2_IO_U3000_OBJ40899_MHCpep_C1R_DDAonly_Sample_17	P46777|RL5_HUMAN			4allele	Noallele	None
Sample_17	Noallele_None_04	SSHKTFR	21.87	861.446	7	1.3	431.731	2	5.8225	401420	119756	2787	20200124_Lum2_IO_U3000_OBJ40899_MHCpep_C1R_DDAonly_Sample_17	P62891|RL39_HUMAN			4allele	Noallele	None
Sample_17	Noallele_None_04	GDPEEEEEEEEELVD	38.68	1775.67	15	0.7	888.845	2	55.9906	84825.2	723070	16843	20200124_Lum2_IO_U3000_OBJ40899_MHCpep_C1R_DDAonly_Sample_17	P07919|QCR6_HUMAN;A0A096LP55|QCR6L_HUMAN			4allele	Noallele	None
Sample_17	Noallele_None_04	RNKQTYSTEPNNLK	21.99	1691.86	14	-0.1	564.96	3	16.8779	6235.94	104636	4973	20200124_Lum2_IO_U3000_OBJ40899_MHCpep_C1R_DDAonly_Sample_17	P46779-3|RL28_HUMAN;P46779-4|RL28_HUMAN;P46779-2|RL28_HUMAN;P46779|RL28_HUMAN;P46779-5|RL28_HUMAN			4allele	Noallele	None
Sample_17	Noallele_None_04	SARAEAIKALVKPK	28.87	1480.91	14	0.8	494.644	3	25.7411	6292.92	148461	7680	20200124_Lum2_IO_U3000_OBJ40899_MHCpep_C1R_DDAonly_Sample_17	P47914|RL29_HUMAN			4allele	Noallele	None
Sample_17	Noallele_None_04	MKLNISFPATG	32.02	1177.62	11	0.9	589.816	2	64.4181	44549.3	359499	19367	20200124_Lum2_IO_U3000_OBJ40899_MHCpep_C1R_DDAonly_Sample_17	P62753|RS6_HUMAN			4allele	Noallele	None
Sample_17	Noallele_None_04	RAAVAASSSS	25.18	905.457	10	1.1	453.736	2	13.5894	1124071	10729277	3744	20200124_Lum2_IO_U3000_OBJ40899_MHCpep_C1R_DDAonly_Sample_17	P61927|RL37_HUMAN			4allele	Noallele	None
Sample_17	Noallele_None_04	GSGMC(+57.02)KAGF	29.38	913.379	9	-0.5	457.696	2	24.3665	13286.1	153186	7274	20200124_Lum2_IO_U3000_OBJ40899_MHCpep_C1R_DDAonly_Sample_17	P60709|ACTB_HUMAN;Q9BYX7|ACTBM_HUMAN;Q6S8J3|POTEE_HUMAN;Q562R1|ACTBL_HUMAN;A5A3E0|POTEF_HUMAN;P0CG39|POTEJ_HUMAN;P63261|ACTG_HUMAN;P0CG38|POTEI_HUMAN	Carbamidomethylation	C5:Carbamidomethylation:1000.00	4allele	Noallele	None
Sample_17	Noallele_None_04	PKFEVIEKPQA	28.62	1284.71	11	1.4	429.244	3	36.4604	1550243	13229270	10923	20200124_Lum2_IO_U3000_OBJ40899_MHCpep_C1R_DDAonly_Sample_17	P18859|ATP5J_HUMAN;P18859-2|ATP5J_HUMAN			4allele	Noallele	None
Sample_17	Noallele_None_04	GPLSVFGDR	22.72	946.487	9	-0.4	474.251	2	50.6833	7647.21	54083.4	15275	20200124_Lum2_IO_U3000_OBJ40899_MHCpep_C1R_DDAonly_Sample_17	P17987|TCPA_HUMAN			4allele	Noallele	None
Sample_17	Noallele_None_04	SPPPPPPPP	21.57	881.465	9	1.3	441.74	2	33.1906	484649	723012	10134	20200124_Lum2_IO_U3000_OBJ40899_MHCpep_C1R_DDAonly_Sample_17	Q9BRK4|LZTS2_HUMAN;Q8IZP0-10|ABI1_HUMAN;Q8IZP0-9|ABI1_HUMAN;Q8IZP0|ABI1_HUMAN;Q8IZP0-5|ABI1_HUMAN;Q96EV2|RBM33_HUMAN;Q69YN4|VIR_HUMAN;Q8IZP0-12|ABI1_HUMAN;Q69YN4-2|VIR_HUMAN;Q8N3X1|FNBP4_HUMAN;Q9H7N4|SFR19_HUMAN;Q69YN4-3|VIR_HUMAN;Q8IZP0-7|ABI1_HUMAN;Q08999|RBL2_HUMAN;Q8IZP0-8|ABI1_HUMAN;Q8IZP0-2|ABI1_HUMAN;Q8IZP0-6|ABI1_HUMAN;Q69YN4-4|VIR_HUMAN;Q8IZP0-3|ABI1_HUMAN;Q8N3X1-2|FNBP4_HUMAN;Q8IZP0-4|A…			4allele	Noallele	None
Sample_17	Noallele_None_04	KNDINILKC(+57.02)GSIR	22.58	1529.84	13	1	383.466	4	36.1194	35450.5	429813	10847	20200124_Lum2_IO_U3000_OBJ40899_MHCpep_C1R_DDAonly_Sample_17	Q92896-3|GSLG1_HUMAN;Q92896|GSLG1_HUMAN;Q92896-2|GSLG1_HUMAN	Carbamidomethylation	C9:Carbamidomethylation:1000.00	4allele	Noallele	None
Sample_17	Noallele_None_04	DGDILGKYVD	31.03	1093.53	10	1	547.772	2	55.7107	10953.4	119077	16777	20200124_Lum2_IO_U3000_OBJ40899_MHCpep_C1R_DDAonly_Sample_17	P61604|CH10_HUMAN			4allele	Noallele	None
Sample_17	Noallele_None_04	TKGTSSFGKRRNK	16.89	1465.81	13	1.1	367.461	4	6.2517	663381	261683	1664	20200124_Lum2_IO_U3000_OBJ40899_MHCpep_C1R_DDAonly_Sample_17	P61927|RL37_HUMAN			4allele	Noallele	None
Sample_17	Noallele_None_04	SNYNLPMHK	16.87	1102.52	9	0.3	552.269	2	26.606	9603.66	96779.8	7976	20200124_Lum2_IO_U3000_OBJ40899_MHCpep_C1R_DDAonly_Sample_17	P36578|RL4_HUMAN			4allele	Noallele	None
Sample_17	Noallele_None_04	KVAIKTLKPGTM	24.96	1285.78	12	0.6	429.601	3	28.3278	8594.98	127372	8481	20200124_Lum2_IO_U3000_OBJ40899_MHCpep_C1R_DDAonly_Sample_17	P06241-3|FYN_HUMAN;P07947|YES_HUMAN;P06241-2|FYN_HUMAN;P06241|FYN_HUMAN			4allele	Noallele	None
Sample_17	Noallele_None_04	LTNIAVLKHNLNS	22.26	1435.82	13	-0.2	479.612	3	43.4195	84850.9	800479	13051	20200124_Lum2_IO_U3000_OBJ40899_MHCpep_C1R_DDAonly_Sample_17	P01909|DQA1_HUMAN			4allele	Noallele	None
Sample_17	Noallele_None_04	LISLKQAPLVH	39.24	1217.75	11	1.8	609.883	2	58.5419	59347.6	650432	17622	20200124_Lum2_IO_U3000_OBJ40899_MHCpep_C1R_DDAonly_Sample_17	P09496-2|CLCA_HUMAN;P09496|CLCA_HUMAN;P09496-3|CLCA_HUMAN;P09496-5|CLCA_HUMAN;P09496-4|CLCA_HUMAN			4allele	Noallele	None
Sample_17	Noallele_None_04	GKKVAPAPAVVK	33.35	1163.74	12	-0.1	388.92	3	17.1904	19624.3	327566	5065	20200124_Lum2_IO_U3000_OBJ40899_MHCpep_C1R_DDAonly_Sample_17	P62424|RL7A_HUMAN			4allele	Noallele	None
Sample_17	Noallele_None_04	LPLQC(+57.02)YGSIGY	22.61	1269.61	11	2.5	635.812	2	69.1479	13099.1	147823	20811	20200124_Lum2_IO_U3000_OBJ40899_MHCpep_C1R_DDAonly_Sample_17	P04233|HG2A_HUMAN	Carbamidomethylation	C5:Carbamidomethylation:1000.00	4allele	Noallele	None
Sample_17	Noallele_None_04	RAAVAASSSS	28.16	905.457	10	1.1	453.736	2	13.5894	1124071	10729277	3899	20200124_Lum2_IO_U3000_OBJ40899_MHCpep_C1R_DDAonly_Sample_17	P61927|RL37_HUMAN			4allele	Noallele	None
Sample_17	Noallele_None_04	RELQPSEEVTWK	28.77	1500.76	12	0.8	501.26	3	37.2991	16969	201304	11196	20200124_Lum2_IO_U3000_OBJ40899_MHCpep_C1R_DDAonly_Sample_17	O75438|NDUB1_HUMAN;O75438-2|NDUB1_HUMAN			4allele	Noallele	None
Sample_17	Noallele_None_04	KDTDFKLNELRG	22.93	1434.75	12	-0.1	479.256	3	35.678	28508	311299	10706	20200124_Lum2_IO_U3000_OBJ40899_MHCpep_C1R_DDAonly_Sample_17	Q29443|TRFE_BOVIN			4allele	Noallele	None
Sample_17	Noallele_None_04	AKDQTKAQAAAPA	32.44	1269.67	13	0.9	635.842	2	13.9847	29617.4	650551	4109	20200124_Lum2_IO_U3000_OBJ40899_MHCpep_C1R_DDAonly_Sample_17	P47914|RL29_HUMAN			4allele	Noallele	None
Sample_17	Noallele_None_04	TKGTSSFGKRRNK	18.23	1465.81	13	1.1	367.461	4	6.2517	663381	261683	1648	20200124_Lum2_IO_U3000_OBJ40899_MHCpep_C1R_DDAonly_Sample_17	P61927|RL37_HUMAN			4allele	Noallele	None
Sample_17	Noallele_None_04	SDIIRSMPEQTGEK	37.79	1589.77	14	1.5	795.894	2	33.0091	8401.64	130073	9901	20200124_Lum2_IO_U3000_OBJ40899_MHCpep_C1R_DDAonly_Sample_17	P62888|RL30_HUMAN			4allele	Noallele	None
Sample_17	Noallele_None_04	ARNSFRYNGLIHR	26.36	1602.85	13	0.6	535.291	3	27.1012	34509.3	407572	8103	20200124_Lum2_IO_U3000_OBJ40899_MHCpep_C1R_DDAonly_Sample_17	P46779-3|RL28_HUMAN;P46779-4|RL28_HUMAN;P46779-2|RL28_HUMAN;P46779|RL28_HUMAN;P46779-5|RL28_HUMAN			4allele	Noallele	None
Sample_17	Noallele_None_04	VDQHSGSEAPND	17.13	1254.51	12	0.8	628.263	2	14.8751	6812.25	105414	4377	20200124_Lum2_IO_U3000_OBJ40899_MHCpep_C1R_DDAonly_Sample_17	Q8WVC0|LEO1_HUMAN;Q8WVC0-2|LEO1_HUMAN			4allele	Noallele	None
Sample_17	Noallele_None_04	ISLKQAPLVH	31.7	1104.67	10	0.5	369.229	3	39.1731	104286	1137415	11759	20200124_Lum2_IO_U3000_OBJ40899_MHCpep_C1R_DDAonly_Sample_17	P09496-2|CLCA_HUMAN;P09496|CLCA_HUMAN;P09496-3|CLCA_HUMAN;P09496-5|CLCA_HUMAN;P09496-4|CLCA_HUMAN			4allele	Noallele	None
Sample_17	Noallele_None_04	TAATTAATAAQ	21.75	976.482	11	0.7	489.249	2	20.3592	10761.8	138470	6039	20200124_Lum2_IO_U3000_OBJ40899_MHCpep_C1R_DDAonly_Sample_17	P37108|SRP14_HUMAN			4allele	Noallele	None
Sample_17	Noallele_None_04	KNDINILKC(+57.02)GSIR	31.2	1529.84	13	1	383.466	4	36.1194	35450.5	429813	10838	20200124_Lum2_IO_U3000_OBJ40899_MHCpep_C1R_DDAonly_Sample_17	Q92896-3|GSLG1_HUMAN;Q92896|GSLG1_HUMAN;Q92896-2|GSLG1_HUMAN	Carbamidomethylation	C9:Carbamidomethylation:1000.00	4allele	Noallele	None
Sample_17	Noallele_None_04	GC(+57.02)QRQGAIVAVTGDG	34.62	1487.71	15	0.8	744.865	2	33.7606	39075	1304291	10131	20200124_Lum2_IO_U3000_OBJ40899_MHCpep_C1R_DDAonly_Sample_17	P50993|AT1A2_HUMAN;P13637|AT1A3_HUMAN;P05023-3|AT1A1_HUMAN;P13637-2|AT1A3_HUMAN;P13637-3|AT1A3_HUMAN;P05023-4|AT1A1_HUMAN;P05023|AT1A1_HUMAN	Carbamidomethylation	C2:Carbamidomethylation:1000.00	4allele	Noallele	None
Sample_17	Noallele_None_04	PNTLC(+57.02)DEFK	30.17	1122.5	9	0	562.258	2	37.3982	15096.4	142454	11232	20200124_Lum2_IO_U3000_OBJ40899_MHCpep_C1R_DDAonly_Sample_17	P02769|ALBU_BOVIN	Carbamidomethylation	C5:Carbamidomethylation:1000.00	4allele	Noallele	None
Sample_17	Noallele_None_04	AFASLRMA	24.1	865.448	8	0.3	433.731	2	44.0947	13634.7	142321	13263	20200124_Lum2_IO_U3000_OBJ40899_MHCpep_C1R_DDAonly_Sample_17	P26373-2|RL13_HUMAN;P26373|RL13_HUMAN			4allele	Noallele	None
Sample_17	Noallele_None_04	LTNIAVLKHNLNS	29.75	1435.82	13	0.7	718.915	2	43.424	7742.88	104942	13068	20200124_Lum2_IO_U3000_OBJ40899_MHCpep_C1R_DDAonly_Sample_17	P01909|DQA1_HUMAN			4allele	Noallele	None
Sample_17	Noallele_None_04	VTKAAGTKKQFQKF	18.91	1580.9	14	0.7	527.976	3	16.9778	10745.4	194963	5004	20200124_Lum2_IO_U3000_OBJ40899_MHCpep_C1R_DDAonly_Sample_17	P62280|RS11_HUMAN			4allele	Noallele	None
Sample_17	Noallele_None_04	FEDPKFEVIEKPQA	37.12	1675.85	14	0.3	559.623	3	52.106	121788	1116219	15680	20200124_Lum2_IO_U3000_OBJ40899_MHCpep_C1R_DDAonly_Sample_17	P18859|ATP5J_HUMAN;P18859-2|ATP5J_HUMAN			4allele	Noallele	None
Sample_17	Noallele_None_04	RIARELAEDDSILK	23.47	1627.89	14	-0.3	543.637	3	38.6126	73351	551657	11590	20200124_Lum2_IO_U3000_OBJ40899_MHCpep_C1R_DDAonly_Sample_17	P56385|ATP5I_HUMAN			4allele	Noallele	None
Sample_17	Noallele_None_04	KGDSSAEELK	19.29	1062.52	10	0.2	532.267	2	13.8852	11398.3	119582	4084	20200124_Lum2_IO_U3000_OBJ40899_MHCpep_C1R_DDAonly_Sample_17	P26373-2|RL13_HUMAN;P26373|RL13_HUMAN			4allele	Noallele	None
Sample_17	Noallele_None_04	PVAPTVLIFPPAAD	17.51	1406.78	14	1.1	704.399	2	98.4488	45491.8	26146.1	29586	20200124_Lum2_IO_U3000_OBJ40899_MHCpep_C1R_DDAonly_Sample_17	P01840|KAC4_RABIT			4allele	Noallele	None
Sample_17	Noallele_None_04	GKKYKPLDLRPK	34	1441.88	12	1.3	481.634	3	18.6561	26264.3	338052	5515	20200124_Lum2_IO_U3000_OBJ40899_MHCpep_C1R_DDAonly_Sample_17	P42766|RL35_HUMAN			4allele	Noallele	None
Sample_17	Noallele_None_04	LGRAMREIV	21.35	1043.59	9	1.4	348.871	3	31.3812	51589.5	482746	9396	20200124_Lum2_IO_U3000_OBJ40899_MHCpep_C1R_DDAonly_Sample_17	P48047|ATPO_HUMAN			4allele	Noallele	None
Sample_17	Noallele_None_04	ETAKESTAEKDEL	32.99	1449.68	13	1.3	725.85	2	19.3137	18524.9	321471	5712	20200124_Lum2_IO_U3000_OBJ40899_MHCpep_C1R_DDAonly_Sample_17	Q58FF3|ENPLL_HUMAN;P14625|ENPL_HUMAN			4allele	Noallele	None
Sample_17	Noallele_None_04	TKGTSSFGKRRNK	20.07	1465.81	13	1.4	367.461	4	5.1104	599702	261683	1854	20200124_Lum2_IO_U3000_OBJ40899_MHCpep_C1R_DDAonly_Sample_17	P61927|RL37_HUMAN			4allele	Noallele	None
Sample_17	Noallele_None_04	YVTTSTRTYSLG	34.46	1347.67	12	1.3	674.842	2	37.5459	16994.8	264779	11288	20200124_Lum2_IO_U3000_OBJ40899_MHCpep_C1R_DDAonly_Sample_17	P08670|VIME_HUMAN			4allele	Noallele	None
Sample_17	Noallele_None_04	RRLSYNTASNK	23.62	1308.69	11	1.1	437.238	3	14.1928	137114	2513672	4163	20200124_Lum2_IO_U3000_OBJ40899_MHCpep_C1R_DDAonly_Sample_17	P49207|RL34_HUMAN			4allele	Noallele	None
Sample_17	Noallele_None_04	HLTDAYFK	31.93	993.492	8	1.1	497.754	2	30.8704	216605	1922304	9238	20200124_Lum2_IO_U3000_OBJ40899_MHCpep_C1R_DDAonly_Sample_17	Q02878|RL6_HUMAN			4allele	Noallele	None
Sample_17	Noallele_None_04	KVAMHILNNGRFG	16.1	1455.78	13	1	486.267	3	36.2818	15502.6	193299	10914	20200124_Lum2_IO_U3000_OBJ40899_MHCpep_C1R_DDAonly_Sample_17				4allele	Noallele	None
Sample_17	Noallele_None_04	SSHKTFR	22.31	861.446	7	-0.1	431.73	2	12.0938	198250	95227.7	2787	20200124_Lum2_IO_U3000_OBJ40899_MHCpep_C1R_DDAonly_Sample_17	P62891|RL39_HUMAN			4allele	Noallele	None
Sample_17	Noallele_None_04	PVAPTVLIFPPAAD	18.95	1406.78	14	1	704.398	2	102.778	28563	22238.8	30048	20200124_Lum2_IO_U3000_OBJ40899_MHCpep_C1R_DDAonly_Sample_17	P01840|KAC4_RABIT			4allele	Noallele	None
Sample_17	Noallele_None_04	DAFLLLRNNSIQNRQ	36.39	1800.96	15	1.7	601.328	3	57.4651	43342.4	401861	17300	20200124_Lum2_IO_U3000_OBJ40899_MHCpep_C1R_DDAonly_Sample_17	O14662-2|STX16_HUMAN;O14662-4|STX16_HUMAN;O14662-3|STX16_HUMAN;O14662|STX16_HUMAN;O14662-5|STX16_HUMAN			4allele	Noallele	None
Sample_17	Noallele_None_04	PAPAQVQAQ	23.66	908.472	9	1.3	455.244	2	22.6559	14847.3	340942	6764	20200124_Lum2_IO_U3000_OBJ40899_MHCpep_C1R_DDAonly_Sample_17	Q8N983-4|RM43_HUMAN			4allele	Noallele	None
Sample_17	Noallele_None_04	NPEYTTVSWLKDGTS	35.32	1696.79	15	1	849.405	2	60.2566	30070.3	331870	18131	20200124_Lum2_IO_U3000_OBJ40899_MHCpep_C1R_DDAonly_Sample_17	P20273|CD22_HUMAN;P20273-3|CD22_HUMAN;P20273-5|CD22_HUMAN;P20273-4|CD22_HUMAN			4allele	Noallele	None
Sample_17	Noallele_None_04	RVPPPPPIA	19.9	942.565	9	-2.1	472.289	2	84.4516	1379098	13156375	25374	20200124_Lum2_IO_U3000_OBJ40899_MHCpep_C1R_DDAonly_Sample_17	P07910-4|HNRPC_HUMAN;O60812|HNRC1_HUMAN;P07910-2|HNRPC_HUMAN;P07910|HNRPC_HUMAN;B2RXH8|HNRC2_HUMAN;P07910-3|HNRPC_HUMAN;B7ZW38|HNRC3_HUMAN;P0DMR1|HNRC4_HUMAN			4allele	Noallele	None
Sample_17	Noallele_None_04	GKPEPPAMPQPVPTA	34.21	1515.78	15	1.6	758.896	2	48.0505	27743.9	227168	14472	20200124_Lum2_IO_U3000_OBJ40899_MHCpep_C1R_DDAonly_Sample_17	P23396-2|RS3_HUMAN;P23396|RS3_HUMAN			4allele	Noallele	None
Sample_17	Noallele_None_04	GRMHAPGKGLS	19.57	1109.58	11	1.1	370.866	3	15.6968	45445.8	644886	4613	20200124_Lum2_IO_U3000_OBJ40899_MHCpep_C1R_DDAonly_Sample_17	P62277|RS13_HUMAN			4allele	Noallele	None
Sample_17	Noallele_None_04	DPTKC(+57.02)NLLAEKQYGF	31.74	1782.86	15	1.3	595.295	3	55.397	10666.8	124080	16682	20200124_Lum2_IO_U3000_OBJ40899_MHCpep_C1R_DDAonly_Sample_17	P12763|FETUA_BOVIN	Carbamidomethylation	C5:Carbamidomethylation:1000.00	4allele	Noallele	None
Sample_17	Noallele_None_04	KVAPAPAVVK	17.64	978.623	10	0.8	490.319	2	20.3917	11521	253864	6043	20200124_Lum2_IO_U3000_OBJ40899_MHCpep_C1R_DDAonly_Sample_17	P62424|RL7A_HUMAN			4allele	Noallele	None
Sample_17	Noallele_None_04	SSHKTFR	26.79	861.446	7	0.7	431.73	2	3.8519	285033	108089	2480	20200124_Lum2_IO_U3000_OBJ40899_MHCpep_C1R_DDAonly_Sample_17	P62891|RL39_HUMAN			4allele	Noallele	None
Sample_17	Noallele_None_04	HLTDAYFKK	30.13	1121.59	9	0.7	374.87	3	23.6573	23981.1	223472	7057	20200124_Lum2_IO_U3000_OBJ40899_MHCpep_C1R_DDAonly_Sample_17	Q02878|RL6_HUMAN			4allele	Noallele	None
Sample_17	Noallele_None_04	PAVTQHAPYFK	33.83	1257.65	11	-0.3	420.224	3	31.2821	27115.6	149189	9375	20200124_Lum2_IO_U3000_OBJ40899_MHCpep_C1R_DDAonly_Sample_17	P30048|PRDX3_HUMAN			4allele	Noallele	None
Sample_17	Noallele_None_04	RYPMAVGLNK	27.49	1147.62	10	1.3	574.817	2	32.7289	64450.1	413215	9791	20200124_Lum2_IO_U3000_OBJ40899_MHCpep_C1R_DDAonly_Sample_17	Q9Y3U8|RL36_HUMAN			4allele	Noallele	None
Sample_17	Noallele_None_04	AKAKELATKLG	39.24	1128.69	11	1.5	377.237	3	18.2133	1049355	16051224	5365	20200124_Lum2_IO_U3000_OBJ40899_MHCpep_C1R_DDAonly_Sample_17	P62424|RL7A_HUMAN			4allele	Noallele	None
Sample_17	Noallele_None_04	QGRTLYGFGG	23.85	1054.52	10	0.9	528.268	2	41.5154	81710.6	827003	12468	20200124_Lum2_IO_U3000_OBJ40899_MHCpep_C1R_DDAonly_Sample_17	P62805|H4_HUMAN			4allele	Noallele	None
Sample_17	Noallele_None_04	GISTPEELGLDKV	25.82	1356.71	13	0.8	679.365	2	61.166	23311.2	192436	18406	20200124_Lum2_IO_U3000_OBJ40899_MHCpep_C1R_DDAonly_Sample_17	P20674|COX5A_HUMAN			4allele	Noallele	None
Sample_17	Noallele_None_04	SSHKTFR	27.34	861.446	7	-0.1	431.73	2	12.0938	198250	95227.7	2480	20200124_Lum2_IO_U3000_OBJ40899_MHCpep_C1R_DDAonly_Sample_17	P62891|RL39_HUMAN			4allele	Noallele	None
Sample_17	Noallele_None_04	GLSSPVTKSFNRGEC(+57.02)	33.22	1637.78	15	1.4	546.936	3	34.7124	211234	1859751	10400	20200124_Lum2_IO_U3000_OBJ40899_MHCpep_C1R_DDAonly_Sample_17	P0DOX7|IGK_HUMAN;P01834|IGKC_HUMAN	Carbamidomethylation	C15:Carbamidomethylation:1000.00	4allele	Noallele	None
Sample_17	Noallele_None_04	KVAIKTLKPGTMSPE	31.98	1598.91	15	0.6	533.976	3	32.5965	51216.5	411121	9779	20200124_Lum2_IO_U3000_OBJ40899_MHCpep_C1R_DDAonly_Sample_17	P06241-3|FYN_HUMAN;P06241-2|FYN_HUMAN;P06241|FYN_HUMAN			4allele	Noallele	None
Sample_17	Noallele_None_04	QATEWVGATTDWS	23.26	1450.64	13	0.8	726.326	2	66.8989	7407.35	56920.8	20131	20200124_Lum2_IO_U3000_OBJ40899_MHCpep_C1R_DDAonly_Sample_17	P08865|RSSA_HUMAN			4allele	Noallele	None
Sample_17	Noallele_None_04	GRMHAPGKGLSQS	25.89	1324.67	13	0.1	663.341	2	16.2859	5975.66	104644	4803	20200124_Lum2_IO_U3000_OBJ40899_MHCpep_C1R_DDAonly_Sample_17	P62277|RS13_HUMAN			4allele	Noallele	None
Sample_17	Noallele_None_04	AKAKELATKLG	40.59	1128.69	11	1.4	565.351	2	18.2143	539233	8299249	5368	20200124_Lum2_IO_U3000_OBJ40899_MHCpep_C1R_DDAonly_Sample_17	P62424|RL7A_HUMAN			4allele	Noallele	None
Sample_17	Noallele_None_04	ALDVANKIGII	25.33	1125.68	11	0.8	563.846	2	66.5853	19845.2	194750	20022	20200124_Lum2_IO_U3000_OBJ40899_MHCpep_C1R_DDAonly_Sample_17	P62750|RL23A_HUMAN			4allele	Noallele	None
Sample_17	Noallele_None_04	LDDLGKDEL	23.04	1016.5	9	1.1	509.259	2	43.0766	13115.7	135703	12961	20200124_Lum2_IO_U3000_OBJ40899_MHCpep_C1R_DDAonly_Sample_17	Q15084-5|PDIA6_HUMAN;Q15084|PDIA6_HUMAN;Q15084-2|PDIA6_HUMAN;Q15084-4|PDIA6_HUMAN;Q15084-3|PDIA6_HUMAN			4allele	Noallele	None
Sample_17	Noallele_None_04	VRNVASVC(+57.02)L	26.78	1016.54	9	1.6	509.28	2	39.4861	8963.27	92851.8	11869	20200124_Lum2_IO_U3000_OBJ40899_MHCpep_C1R_DDAonly_Sample_17	P05388|RLA0_HUMAN;P05388-2|RLA0_HUMAN;Q8NHW5|RLA0L_HUMAN	Carbamidomethylation	C8:Carbamidomethylation:1000.00	4allele	Noallele	None
Sample_17	Noallele_None_04	GKVKVGVNGFG	36.39	1060.6	11	0	531.309	2	30.0187	37059.9	380223	8984	20200124_Lum2_IO_U3000_OBJ40899_MHCpep_C1R_DDAonly_Sample_17	P04406|G3P_HUMAN			4allele	Noallele	None
Sample_17	Noallele_None_04	AVEWESNGQPENN	32.5	1472.62	13	1.4	737.317	2	37.1674	34018.9	269644	11167	20200124_Lum2_IO_U3000_OBJ40899_MHCpep_C1R_DDAonly_Sample_17	P01857|IGHG1_HUMAN;P01861|IGHG4_HUMAN;P0DOX5|IGG1_HUMAN			4allele	Noallele	None
Sample_17	Noallele_None_04	VGLIAAR	19.83	698.444	7	0.2	350.229	2	29.6401	13777.7	152223	8881	20200124_Lum2_IO_U3000_OBJ40899_MHCpep_C1R_DDAonly_Sample_17	P62917|RL8_HUMAN			4allele	Noallele	None
Sample_17	Noallele_None_04	GPSIVHRKC(+57.02)F	28.52	1199.62	10	0.7	400.882	3	20.2436	217056	2550281	5983	20200124_Lum2_IO_U3000_OBJ40899_MHCpep_C1R_DDAonly_Sample_17	P60709|ACTB_HUMAN;Q9BYX7|ACTBM_HUMAN;Q6S8J3|POTEE_HUMAN;P63267|ACTH_HUMAN;P68133|ACTS_HUMAN;P62736|ACTA_HUMAN;P0CG39|POTEJ_HUMAN;P63261|ACTG_HUMAN;P68032|ACTC_HUMAN;P0CG38|POTEI_HUMAN	Carbamidomethylation	C9:Carbamidomethylation:1000.00	4allele	Noallele	None
Sample_17	Noallele_None_04	LSDVELDDLGKDEL	33.06	1559.76	14	1.1	780.886	2	68.8139	9560.4	107936	20701	20200124_Lum2_IO_U3000_OBJ40899_MHCpep_C1R_DDAonly_Sample_17	Q15084-5|PDIA6_HUMAN;Q15084|PDIA6_HUMAN;Q15084-2|PDIA6_HUMAN;Q15084-4|PDIA6_HUMAN;Q15084-3|PDIA6_HUMAN			4allele	Noallele	None
Sample_17	Noallele_None_04	VPPEVTVLTNSPV	26.09	1350.74	13	1	676.378	2	72.4384	83590.8	420172	21782	20200124_Lum2_IO_U3000_OBJ40899_MHCpep_C1R_DDAonly_Sample_17	P01903|DRA_HUMAN			4allele	Noallele	None
Sample_17	Noallele_None_04	KVAKGLAW	20.61	871.528	8	0.2	436.771	2	27.6867	91165.7	895671	8268	20200124_Lum2_IO_U3000_OBJ40899_MHCpep_C1R_DDAonly_Sample_17	Q9BRT6|LLPH_HUMAN			4allele	Noallele	None
Sample_17	Noallele_None_04	GFVKVVKNKAY	38.51	1251.73	11	0.2	418.252	3	24.3332	19661.6	200866	7269	20200124_Lum2_IO_U3000_OBJ40899_MHCpep_C1R_DDAonly_Sample_17	P46777|RL5_HUMAN			4allele	Noallele	None
Sample_17	Noallele_None_04	KGKDSLYAQGK	32.2	1193.64	11	1.7	398.888	3	13.7372	78227.6	1777314	4038	20200124_Lum2_IO_U3000_OBJ40899_MHCpep_C1R_DDAonly_Sample_17	P83881|RL36A_HUMAN			4allele	Noallele	None
Sample_17	Noallele_None_04	IIEPSLRQLAQ	16.19	1266.73	11	1.2	634.373	2	55.7931	29553.5	238697	16790	20200124_Lum2_IO_U3000_OBJ40899_MHCpep_C1R_DDAonly_Sample_17	P62987|RL40_HUMAN			4allele	Noallele	None
Sample_17	Noallele_None_04	VPTANVSVVDLT	16.36	1213.65	12	0.7	607.835	2	66.9322	19757.6	156173	20130	20200124_Lum2_IO_U3000_OBJ40899_MHCpep_C1R_DDAonly_Sample_17	P04406-2|G3P_HUMAN;P04406|G3P_HUMAN			4allele	Noallele	None
Sample_17	Noallele_None_04	HPPPPPPPP	20.82	931.492	9	-0.1	466.753	2	26.2445	332893	430799	7321	20200124_Lum2_IO_U3000_OBJ40899_MHCpep_C1R_DDAonly_Sample_17	Q15032-3|R3HD1_HUMAN;P13378|HXD8_HUMAN;P14866-2|HNRPL_HUMAN;P14866|HNRPL_HUMAN;Q15032|R3HD1_HUMAN;Q15032-2|R3HD1_HUMAN;P17676|CEBPB_HUMAN;P17676-2|CEBPB_HUMAN;Q15032-4|R3HD1_HUMAN;P13378-2|HXD8_HUMAN			4allele	Noallele	None
Sample_17	Noallele_None_04	GKRGAQLAKDIAR	25.54	1382.81	13	-0.4	461.944	3	16.7777	2767.44	57194.9	4946	20200124_Lum2_IO_U3000_OBJ40899_MHCpep_C1R_DDAonly_Sample_17	P09661|RU2A_HUMAN			4allele	Noallele	None
Sample_17	Noallele_None_04	SSHKTFR	22.24	861.446	7	0.7	431.73	2	3.8519	285033	108089	1998	20200124_Lum2_IO_U3000_OBJ40899_MHCpep_C1R_DDAonly_Sample_17	P62891|RL39_HUMAN			4allele	Noallele	None
Sample_17	Noallele_None_04	APVAAATTAAPAA	26.09	1081.58	13	0.9	541.796	2	36.0706	12706.3	196480	10837	20200124_Lum2_IO_U3000_OBJ40899_MHCpep_C1R_DDAonly_Sample_17	P05388|RLA0_HUMAN;P05388-2|RLA0_HUMAN			4allele	Noallele	None
[truncated: 210,532+ more rows]

## Sheet: Targeted_Columns
Column	Description
Peptide	Peptide sequence
[truncated: 28 more rows]

## Sheet: Targeted_Data
Peptide	Allele	Batch	Length	Sample	Condition	Peptide.Peak.Found.Ratio	Peptide.Retention.Time	Ratio.To.Standard	Quantification	Repeat	Spikein_Fmol	Abundance_Amol	Neoantigen	Sample_Name	peptide_length	Delta.F	zScore	RobustzScore	anchor_mutation	BA_mut	ic50_mut	EL_mut	BA_wt	ic50_wt	EL_wt	TR-FRET.Binder	Predicted.binder.BA	Predicted.binder.EL
[truncated: 283 more rows]

[truncated: 4 more sheets: Novel_Analysis, Junction_Peptides, NeoantigenOrder, EndogenousEvidence]
